# Supplementary material for: Multi-omics analysis of human mesenchymal stem cells shows cell aging that alters immunomodulatory activity through the downregulation of PD-L1
Source: Nat Commun. 2023 Jul 20;14:4373. doi: 10.1038/s41467-023-39958-5 (PMC10359415; doi:10.1038/s41467-023-39958-5)
Supplement: Supplementary file 4 — Supplementary Data 1–13 [file 41467_2023_39958_MOESM4_ESM.xlsx]

## Sheet: Supplementary Data 1
Supplementary Data 1-1: Basic information for MSCs sample donors and summary of quality control cutoffs for MSC scRNA-seq analysis.
		MSCs from adipose tissue			MSCs from bone marrow			MSCs from placenta chorionic membrane			MSCs from umbilical cord
		AD1	AD2	AD3	BM1	BM2	BM3	PM1	PM2	PM3	UC1	UC2	UC3
Age (years)		40	35	42	53	43	32	puerperant:32; neonatus:0	puerperant:25; neonatus:0	puerperant:28; neonatus:0	puerperant:32; neonatus:0	puerperant:25; neonatus:0	puerperant:28; neonatus:0
Sex		male	female	female	male	male	male	puerperant: female; neonatus: male	puerperant: female; neonatus: female	puerperant: female; neonatus: female	puerperant: female; neonatus: male	puerperant: female; neonatus: female	puerperant: female; neonatus: female
Batch		batch1	batch2	batch3	batch1	batch2	batch3	batch1	batch2	batch3	batch1	batch2	batch3
Qualified cell number		4891	3066	3785	4766	2962	2740	4064	3714	2832	5405	3730	4256
min genes/cell		3600	3600	3250	3100	3800	2800	4300	3500	3750	3800	3750	3500
max genes/cell		5600	5750	5750	5000	5500	4100	6300	5600	5800	5800	5850	5850
min UMI/cell		17000	16000	15000	12500	17500	10000	22500	17500	17500	15000	15000	15000
max UMI/cell		55000	45000	50000	40000	37500	20000	55000	47500	50000	53000	50000	55000
max mito UMI%		3.8	4	3.8	2.5	4	4.5	4.5	4	3.7	4.2	3.25	3
		Supplementary Data 1-2: Basic information for Young and Aged BM-MSCs sample donors and summary of quality control cutoffs for BM-MSC scRNA-seq analysis.
				MSCs from Young BM Donors				MSCs from Aged BM Donors
				YoungBM1	YoungBM2	YoungBM3	YoungBM4	AgedBM1	AgedBM2	AgedBM3	AgedBM4
		Age (years)		20	20	18	15	49	51	48	49
		Sex		female	female	female	male	male	male	male	female
		Qualified cell number		4232	9185	2134	3744	3531	5277	1068	2873
		min genes/cell		3000	2250	4250	3250	3000	1750	1000	3750
		max genes/cell		7000	5750	7500	7000	6000	5750	9500	8250
		min UMI/cell		10000	5000	1000	10000	10000	5000	1000	15000
		max UMI/cell		55000	35000	55000	60000	45000	35000	270000	110000
		max mito UMI%		7.5	6	4.5	7	4.5	5	4	4
				Supplementary Data 1-3: Basic information for MSCs sample donors for MSC proteomic analysis using LC–MS/MS
					MSCs from umbilical cord			MSCs from bone marrow
					UC1	UC2	UC3	BM1	BM2	BM3
				Age (years)	puerperant:20; neonatus:0	puerperant:23; neonatus:0	puerperant:24; neonatus:0	35	10	32
				Sex	puerperant: female; neonatus: male	puerperant: female; neonatus: female	puerperant: female; neonatus: male	male	male	male
				Supplementary Data 1-4: Basic information for MSCs sample donors for MSC-EVs proteomic analysis using LC–MS/MS
					MSCs from umbilical cord			MSCs from bone marrow
					UC1	UC2	UC3	BM1	BM2	BM3
				Age (years)	puerperant:23; neonatus:0	puerperant:25; neonatus:0	puerperant:28; neonatus:0	40	48	44
				Sex	puerperant: female; neonatus: female	puerperant: female; neonatus: female	puerperant: female; neonatus: male	male	female	male
		Supplementary Data 1-5: Basic information for MSCs sample donors for experiment in Fig. 3 and Fig. 4				Supplementary Data 1-6: Basic information for Young and Aged BM-MSCs sample donors for experiment in Fig. 5				Supplementary Data 1-7: Basic information for MSCs sample donors for experiment in Fig. 7
			Age (years)	Sex			Age (years)	Sex			Age (years)	Sex
		AD1	40	male		BM1-Aged	47	male		UC1	puerperant:32; neonatus:0	puerperant: female; neonatus: male
		AD2	35	female		BM2-Aged	51	male		UC2	puerperant:25; neonatus:0	puerperant: female; neonatus: female
		AD3	42	female		BM3-Aged	49	fmale		UC3	puerperant:28; neonatus:0	puerperant: female; neonatus: female
		AD4	45	female		BM4-Aged	50	female		UC4	puerperant:20; neonatus:0	puerperant: female; neonatus: male
		AD5	38	male		BM5-Aged	43	male		UC5	puerperant:19; neonatus:0	puerperant: female; neonatus: male
		BM1	47	male		BM6-Aged	49	male		UC6	puerperant:30; neonatus:0	puerperant: female; neonatus: female
		BM2	51	male		BM7-Aged	50	female		BM1	35	male
		BM3	43	male		BM8-Aged	50	male		BM2	28	female
		BM4	49	male		BM9-Aged	46	female		BM3	30	female
		BM5	50	female		BM10-Young	15	male		BM4	37	male
		BM6	43	male		BM11-Young	20	female		BM5	43	male
		BM7	42	female		BM12-Young	18	female		BM6	42	female
		PM1	puerperant:32; neonatus:0	puerperant: female; neonatus: male		BM13-Young	12	male
		PM2	puerperant:25; neonatus:0	puerperant: female; neonatus: female		BM14-Young	20	female
		PM3	puerperant:28; neonatus:0	puerperant: female; neonatus: female		BM15-Young	13	female
		PM4	puerperant:23; neonatus:0	puerperant: female; neonatus: female		BM16-Young	16	male
		PM5	puerperant:24; neonatus:0	puerperant: female; neonatus: male
		UC1	puerperant:32; neonatus:0	puerperant: female; neonatus: male
		UC2	puerperant:25; neonatus:0	puerperant: female; neonatus: female
		UC3	puerperant:28; neonatus:0	puerperant: female; neonatus: female
		UC4	puerperant:20; neonatus:0	puerperant: female; neonatus: male
		UC5	puerperant:19; neonatus:0	puerperant: female; neonatus: male
		UC6	puerperant:27; neonatus:0	puerperant: female; neonatus: female
		UC7	puerperant:28; neonatus:0	puerperant: female; neonatus: male
		UC8	puerperant:30; neonatus:0	puerperant: female; neonatus: female

## Sheet: Supplementary Data 2
Supplementary Data2 : Pseudobulk DEGs of each MSC subcluster, calculated by DESeq2 using batch correction. (p values were derived using the two-tailed Wald test and adjusted using Benjamini-Hochberg FDR correction)
Cluster	Genes	baseMean	log2FoldChange	lfcSE	stat	pvalue	padj
C1	E2F2	4.67972	3.94509	0.561308	7.02838	2.08938e-12	5.5717e-10
C1	HIST1H1B	95.4076	3.84498	0.57551	6.681	2.37321e-11	5.46937e-09
C1	HIST1H1D	73.1086	3.83592	0.554358	6.91957	4.53025e-12	1.12825e-09
C1	RIBC2	6.21797	3.76711	0.501604	7.51013	5.90709e-14	2.33875e-11
C1	FAM111B	31.6754	3.76147	0.506603	7.42487	1.12888e-13	4.35778e-11
C1	CCNE2	32.7379	3.64424	0.458077	7.95551	1.78399e-15	1.10187e-12
C1	HIST1H2AH	8.39484	3.5821	0.465703	7.69182	1.45059e-14	6.78743e-12
C1	HIST1H1A	46.9365	3.27093	0.497681	6.57236	4.95252e-11	1.01962e-08
C1	EXO1	22.4318	3.20881	0.4432	7.24009	4.48403e-13	1.53862e-10
C1	MCM10	59.5133	3.02332	0.480329	6.29428	3.08839e-10	5.12772e-08
C1	CDC6	88.9831	2.90951	0.300599	9.67907	3.70079e-22	1.4286e-18
C1	HIST1H3B	4.08715	2.70752	0.491893	5.50427	3.70691e-08	3.5774e-06
C1	DTL	57.9463	2.65752	0.399294	6.65554	2.82258e-11	6.22621e-09
C1	HIST1H2AL	1.85599	2.62016	0.591058	4.43301	9.29268e-06	0.000400805
C1	E2F8	15.931	2.61953	0.695877	3.76436	0.000166979	0.00425465
C1	HIST1H4C	8329.38	2.56786	0.281218	9.13119	6.77532e-20	1.30772e-16
C1	SLFN13	6.59339	2.55304	0.536253	4.76089	1.92746e-06	0.000106292
C1	HIST1H1E	116.23	2.54108	0.439675	5.77944	7.49485e-09	8.97116e-07
C1	HIST1H2AJ	13.84	2.49714	0.408831	6.10799	1.00896e-09	1.44253e-07
C1	ZNF367	25.2197	2.48864	0.450049	5.52972	3.20737e-08	3.17468e-06
C1	E2F1	112.756	2.48608	0.376253	6.60748	3.90928e-11	8.38377e-09
C1	CLSPN	390.476	2.42995	0.406087	5.9838	2.17993e-09	2.87695e-07
C1	HIST1H3C	4.01115	2.41938	0.384159	6.29786	3.01792e-10	5.06519e-08
C1	RAD54L	28.4892	2.39753	0.497809	4.81617	1.4634e-06	8.49485e-05
C1	PAQR4	53.3412	2.38965	0.253794	9.41571	4.69874e-21	1.20922e-17
C1	WDR76	107.923	2.369	0.303609	7.80279	6.05556e-15	3.1168e-12
C1	ESCO2	72.3283	2.34704	0.559308	4.19634	2.71267e-05	0.000992569
C1	C2orf48	5.47962	2.34333	0.66436	3.52719	0.000419992	0.00887359
C1	BRCA1	113.205	2.27126	0.385892	5.88575	3.96258e-09	4.97448e-07
C1	ATAD2	328.601	2.20371	0.308891	7.13425	9.73153e-13	3.12695e-10
C1	TCF19	157.271	2.18252	0.319282	6.83572	8.15937e-12	1.94998e-09
C1	FEN1	227.543	2.18096	0.336222	6.48667	8.77559e-11	1.71524e-08
C1	CHAF1A	190.725	2.17743	0.271464	8.02107	1.04825e-15	6.74417e-13
C1	PKMYT1	125.183	2.17262	0.450536	4.8223	1.41914e-06	8.30035e-05
C1	DNA2	17.3073	2.14606	0.321377	6.67771	2.42711e-11	5.51132e-09
C1	HIST1H2AI	2.88796	2.14514	0.401319	5.34523	9.03041e-08	7.66146e-06
C1	XKR5	2.21532	2.13796	0.694017	3.08056	0.00206613	0.0289765
C1	HELLS	330.359	2.12476	0.331987	6.40012	1.55256e-10	2.85393e-08
C1	BLM	29.597	2.12252	0.434777	4.88186	1.0509e-06	6.4649e-05
C1	ATAD5	86.3737	2.11184	0.399212	5.29001	1.2231e-07	9.99252e-06
C1	C19orf57	2.20587	2.09192	0.449496	4.65393	3.2566e-06	0.000164869
C1	ORC1	18.9539	2.08627	0.42376	4.92324	8.51238e-07	5.40904e-05
C1	HIST2H2AC	151.265	2.08451	0.276686	7.53383	4.9272e-14	2.00213e-11
C1	MCM2	71.7298	2.08144	0.241417	8.62177	6.59281e-18	8.48329e-15
C1	CDT1	185.045	2.08065	0.368591	5.64486	1.65316e-08	1.78507e-06
C1	MCM3	195.539	2.07591	0.242772	8.55089	1.22145e-17	1.4508e-14
C1	XRCC2	36.2042	2.07348	0.391812	5.29204	1.20961e-07	9.94707e-06
C1	CDC25A	28.4645	2.0226	0.352166	5.7433	9.28499e-09	1.062e-06
C1	PASK	9.10663	2.01917	0.238647	8.46089	2.65335e-17	2.73136e-14
C1	POLD3	113.021	2.01318	0.216032	9.31893	1.17516e-20	2.59224e-17
C1	GINS1	52.6715	1.99013	0.427541	4.65482	3.24259e-06	0.0001647
C1	CHAF1B	68.1324	1.98379	0.20546	9.65535	4.66557e-22	1.44082e-18
C1	RMI2	62.4291	1.96909	0.352079	5.59274	2.23512e-08	2.30084e-06
C1	PRIM1	77.4837	1.96486	0.298828	6.57522	4.85799e-11	1.01368e-08
C1	PSMC3IP	181.029	1.94206	0.349584	5.55534	2.77075e-08	2.81468e-06
C1	RBL1	35.9011	1.93181	0.311	6.21161	5.24439e-10	8.01768e-08
C1	RP13-753N3.3	3.23086	1.92501	0.531608	3.62112	0.000293335	0.00670028
C1	RP11-244M2.1	7.74974	1.90446	0.60704	3.13729	0.0017052	0.0251233
C1	KLHL23	30.5953	1.89701	0.405072	4.68314	2.82515e-06	0.000147572
C1	FBXO5	169.688	1.89466	0.403985	4.68994	2.73284e-06	0.000144019
C1	MMS22L	86.0575	1.89449	0.24485	7.73735	1.01507e-14	5.05606e-12
C1	BRIP1	58.2942	1.88632	0.267434	7.05341	1.7459e-12	4.90153e-10
C1	AUNIP	24.5172	1.88124	0.455647	4.12872	3.64792e-05	0.00126012
C1	MCM4	148.791	1.84982	0.26399	7.00717	2.43188e-12	6.36451e-10
C1	DSN1	109.281	1.84533	0.228767	8.06643	7.23858e-16	5.32243e-13
C1	DDX11	39.8993	1.84462	0.291512	6.32776	2.48753e-10	4.31573e-08
C1	ORC6	214.542	1.84404	0.403136	4.57423	4.77969e-06	0.000229917
C1	TNFRSF13C	4.00087	1.83798	0.366769	5.01127	5.40729e-07	3.67815e-05
C1	ZGRF1	12.3914	1.82729	0.346427	5.27467	1.32994e-07	1.07517e-05
C1	C16orf59	75.7439	1.82651	0.337934	5.40494	6.483e-08	5.82e-06
C1	RFC3	128.289	1.82201	0.372525	4.89098	1.00336e-06	6.22206e-05
C1	RAD51	88.8426	1.82135	0.352918	5.16083	2.45863e-07	1.82518e-05
C1	BRCA2	86.3542	1.81266	0.408048	4.44226	8.90195e-06	0.000389391
C1	GINS3	25.6323	1.81259	0.287054	6.31445	2.7112e-10	4.65152e-08
C1	ASF1B	162.86	1.79269	0.455623	3.93458	8.33417e-05	0.00248913
C1	CDCA4	295.203	1.78937	0.323351	5.53382	3.13331e-08	3.12409e-06
C1	CDCA7	92.3797	1.78858	0.430995	4.14989	3.32639e-05	0.00116734
C1	FANCB	87.8865	1.78403	0.384033	4.64552	3.39216e-06	0.000170614
C1	FANCA	84.0797	1.76785	0.330687	5.346	8.9917e-08	7.66146e-06
C1	FAM111A	150.093	1.76749	0.270713	6.52901	6.62039e-11	1.3276e-08
C1	MCM5	186.737	1.74922	0.252491	6.92785	4.27299e-12	1.08163e-09
C1	UHRF1	183.477	1.74298	0.317565	5.48858	4.05172e-08	3.86189e-06
C1	PCNA	524.195	1.73619	0.237924	7.29723	2.9375e-13	1.0737e-10
C1	ZNF724P	18.7158	1.72807	0.453331	3.81194	0.000137882	0.00363937
C1	MTFR2	49.0734	1.71788	0.523436	3.28193	0.00103099	0.0174153
C1	UNG	74.3304	1.71785	0.207732	8.26953	1.34492e-16	1.29793e-13
C1	CDCA5	144.867	1.71704	0.514163	3.33948	0.000839358	0.0149833
C1	CDC45	83.7819	1.71399	0.450856	3.80164	0.000143742	0.00377468
C1	RP1-34B20.21	7.13083	1.71306	0.318245	5.38285	7.33173e-08	6.43234e-06
C1	GINS2	413.193	1.70616	0.331205	5.15137	2.58589e-07	1.90137e-05
C1	XRCC3	33.6565	1.70561	0.33016	5.16603	2.3912e-07	1.7837e-05
C1	MASTL	54.793	1.69421	0.301419	5.62079	1.90085e-08	2.01034e-06
C1	BARD1	193.321	1.69363	0.339138	4.99392	5.91654e-07	3.98527e-05
C1	FIGNL1	42.1453	1.69111	0.228045	7.41566	1.21018e-13	4.55765e-11
C1	DCLRE1B	43.8011	1.67225	0.234983	7.11646	1.10731e-12	3.35256e-10
C1	MCM6	121.128	1.66725	0.14757	11.2981	1.34154e-29	2.07148e-25
C1	C21orf58	164.088	1.66414	0.401869	4.14101	3.45779e-05	0.00120523
C1	TICRR	14.6314	1.66336	0.467428	3.55853	0.000372931	0.00809906
C1	POLA2	99.8098	1.6598	0.276831	5.99573	2.02579e-09	2.69658e-07
C1	NEIL3	29.6503	1.65719	0.523722	3.16425	0.00155482	0.0234873
C1	E2F7	57.796	1.65249	0.357016	4.62863	3.68099e-06	0.000183349
C1	CCDC15	37.486	1.64635	0.370951	4.43818	9.0724e-06	0.000393502
C1	ANKLE1	2.36171	1.64175	0.518798	3.16454	0.00155331	0.0234873
C1	CENPU	256.443	1.63962	0.411837	3.98123	6.85596e-05	0.00213864
C1	HIST1H2AG	13.3495	1.62849	0.29733	5.47705	4.32477e-08	4.09686e-06
C1	DDIAS	35.0685	1.62578	0.489149	3.3237	0.000888329	0.0156762
C1	DMC1	19.8047	1.62559	0.36726	4.42626	9.58797e-06	0.000411244
C1	GMNN	356.565	1.60252	0.284083	5.64103	1.69037e-08	1.80344e-06
C1	CTC-260E6.6	16.0686	1.60239	0.321746	4.9803	6.34872e-07	4.17151e-05
C1	TONSL	32.0177	1.59776	0.201482	7.93007	2.19026e-15	1.30076e-12
C1	RFC4	170.992	1.58274	0.284112	5.57083	2.53532e-08	2.59257e-06
C1	FAM161A	41.972	1.57431	0.179861	8.75292	2.07902e-18	3.21021e-15
C1	RAD51AP1	137.166	1.57211	0.45061	3.48885	0.000485105	0.00985592
C1	HAUS8	107.349	1.57121	0.403655	3.89245	9.92356e-05	0.00287698
C1	CENPQ	91.0131	1.5515	0.261663	5.92936	3.0412e-09	3.88093e-07
C1	WDHD1	51.6933	1.54871	0.254581	6.08336	1.17691e-09	1.66721e-07
C1	TMPO-AS1	52.3252	1.5478	0.454792	3.40331	0.000665743	0.0126754
C1	C17orf53	22.4038	1.54215	0.354735	4.34733	1.37805e-05	0.00055849
C1	POLE	54.1404	1.53051	0.243404	6.28794	3.21715e-10	5.17459e-08
C1	DSCC1	45.5952	1.50991	0.250483	6.02798	1.66026e-09	2.28894e-07
C1	CDC7	29.6475	1.50512	0.287521	5.23481	1.65152e-07	1.28146e-05
C1	C1QTNF2	15.6982	1.50032	0.372731	4.02522	5.69226e-05	0.00181976
C1	RAD54B	22.3561	1.49616	0.27395	5.46142	4.7233e-08	4.42015e-06
C1	RECQL4	43.8427	1.49206	0.312892	4.7686	1.8551e-06	0.00010341
C1	RFC2	203.947	1.48609	0.2415	6.15358	7.57553e-10	1.10353e-07
C1	MCM8	70.9267	1.47957	0.337787	4.38019	1.18576e-05	0.000494845
C1	SLF1	91.0607	1.47542	0.193831	7.61192	2.70059e-14	1.19142e-11
C1	KNTC1	32.0165	1.4685	0.309626	4.74283	2.10755e-06	0.000114587
C1	MSH2	65.3798	1.46274	0.161654	9.04854	1.44893e-19	2.48588e-16
C1	CTA-384D8.36	11.6142	1.44946	0.222919	6.50218	7.91633e-11	1.56713e-08
C1	RP11-108L7.15	9.93348	1.43158	0.336624	4.25275	2.1116e-05	0.000799147
C1	CCDC150	25.3998	1.43044	0.407838	3.50736	0.000452574	0.00939273
C1	USP1	504.742	1.43029	0.228932	6.24766	4.1666e-10	6.56494e-08
C1	POLQ	27.9471	1.42942	0.500187	2.85777	0.00426631	0.0497178
C1	RMI1	58.3311	1.41439	0.184067	7.6841	1.54074e-14	6.99724e-12
C1	GINS4	85.6151	1.4121	0.303227	4.6569	3.21013e-06	0.00016359
C1	DDX11-AS1	6.95737	1.38988	0.173022	8.03292	9.51805e-16	6.38992e-13
C1	ZNF730	7.92874	1.3885	0.355433	3.90651	9.364e-05	0.00275409
C1	NR2C2AP	157.102	1.38442	0.214036	6.46816	9.92064e-11	1.89117e-08
C1	KIF24	9.46702	1.3766	0.442441	3.11138	0.00186218	0.0269736
C1	MND1	177.803	1.37516	0.39599	3.47271	0.00051524	0.0103055
C1	DPF1	41.1037	1.3526	0.263663	5.13004	2.89677e-07	2.10986e-05
C1	DNAJC9	504.592	1.35138	0.260175	5.19412	2.05691e-07	1.56457e-05
C1	ZNF519	25.7008	1.33906	0.246592	5.43027	5.62676e-08	5.11076e-06
C1	CDCA7L	214.62	1.33338	0.24457	5.45194	4.98222e-08	4.63437e-06
C1	ARL6IP6	247.943	1.3315	0.186883	7.12478	1.0425e-12	3.21943e-10
C1	EME1	29.0653	1.32461	0.445624	2.97248	0.00295408	0.0381068
C1	CCNE1	41.3994	1.32008	0.239467	5.51257	3.53631e-08	3.45596e-06
C1	ZNF726	14.258	1.31783	0.274168	4.80664	1.53487e-06	8.84328e-05
C1	HIST1H1C	315.573	1.31151	0.239864	5.4677	4.55914e-08	4.29254e-06
C1	ITPRIPL1	4.03092	1.30479	0.422205	3.09042	0.00199871	0.028392
C1	MCM7	376.307	1.29779	0.318917	4.06936	4.7142e-05	0.0015422
C1	IGFLR1	19.6078	1.29519	0.269732	4.80176	1.57281e-06	9.00951e-05
C1	CEP72	12.229	1.29384	0.384435	3.36557	0.000763857	0.0139323
C1	POLA1	35.8368	1.27672	0.26486	4.82037	1.43294e-06	8.34945e-05
C1	CEP152	70.9273	1.27523	0.309481	4.12054	3.77979e-05	0.00129268
C1	RPS6KA5	8.07303	1.26993	0.348005	3.64917	0.000263093	0.00615517
C1	MTBP	15.1395	1.26964	0.294491	4.3113	1.62298e-05	0.000643721
C1	HAUS5	50.6663	1.26932	0.220928	5.74542	9.16947e-09	1.05661e-06
C1	ABHD3	22.6532	1.26594	0.153761	8.23316	1.82335e-16	1.65614e-13
C1	GPR137C	9.19305	1.25911	0.278118	4.52726	5.97525e-06	0.000277068
C1	SPIN4	29.2334	1.25779	0.203902	6.16861	6.88945e-10	1.02288e-07
C1	CENPK	362.192	1.25733	0.390788	3.21741	0.00129352	0.0207192
C1	TIMELESS	85.0683	1.25487	0.301716	4.15911	3.19496e-05	0.0011341
C1	RAD18	101.732	1.25199	0.210195	5.95634	2.57956e-09	3.31924e-07
C1	POLE2	73.9498	1.24902	0.272481	4.58386	4.56472e-06	0.000221647
C1	RFC5	86.3383	1.24649	0.279234	4.46395	8.04612e-06	0.000358041
C1	RBBP8	153.586	1.2419	0.15185	8.17848	2.87448e-16	2.33604e-13
C1	BRI3BP	77.0114	1.23677	0.183899	6.72524	1.753e-11	4.10121e-09
C1	CTC-499B15.5	3.25281	1.23488	0.30141	4.097	4.18541e-05	0.00140493
C1	C19orf48	560.181	1.23127	0.205009	6.00594	1.90229e-09	2.5542e-07
C1	MSH6	168.099	1.22447	0.192541	6.35953	2.02373e-10	3.59177e-08
C1	MYBL2	314.265	1.20862	0.359358	3.36328	0.000770228	0.0139919
C1	TOPBP1	151.538	1.20434	0.186034	6.47377	9.55854e-11	1.84492e-08
C1	LINC01572	4.31739	1.20416	0.344306	3.49734	0.000469931	0.00962361
C1	GPRIN1	18.4067	1.20366	0.281147	4.28126	1.8584e-05	0.000720994
C1	FAM221A	5.5622	1.20299	0.38242	3.14574	0.0016567	0.0246446
C1	LIG1	118.225	1.20031	0.294705	4.07291	4.64293e-05	0.00152535
C1	RRM2	641.774	1.1944	0.407667	2.92985	0.00339127	0.0421954
C1	CENPO	89.9589	1.19228	0.349861	3.40787	0.000654726	0.0125274
C1	LKAAEAR1	6.4368	1.19192	0.262186	4.5461	5.46502e-06	0.000256491
C1	MELK	193.721	1.184	0.390916	3.02878	0.0024554	0.0331125
C1	UBR7	79.5096	1.18356	0.177981	6.64993	2.93236e-11	6.37727e-09
C1	CENPJ	92.0856	1.1794	0.313942	3.75675	0.000172135	0.0043716
C1	CD83	7.24734	1.17813	0.284484	4.14129	3.45355e-05	0.00120523
C1	AC002116.7	5.20608	1.17702	0.364067	3.23298	0.00122508	0.0198703
C1	POLD1	69.0651	1.17671	0.238198	4.94004	7.81067e-07	5.00434e-05
C1	SUV39H1	49.6733	1.17545	0.404041	2.90923	0.00362317	0.0441906
C1	RP11-307C12.11	3.3124	1.17176	0.403422	2.90455	0.00367784	0.0446781
C1	NCAPD3	174.41	1.16548	0.275483	4.23067	2.32993e-05	0.000866904
C1	KHK	11.7113	1.16407	0.370505	3.14185	0.00167885	0.0248783
C1	C5orf34	22.8123	1.16251	0.365195	3.18325	0.00145634	0.0224648
C1	HIST1H4E	5.15433	1.16166	0.343625	3.38061	0.000723261	0.0134391
C1	BCL2	5.88919	1.15928	0.369384	3.13841	0.00169868	0.0250998
C1	RHEBL1	12.1799	1.15417	0.394994	2.922	0.00347786	0.0429613
C1	ATP2A1-AS1	69.9141	1.14855	0.266428	4.31091	1.62587e-05	0.000643721
C1	EZH2	186.372	1.13429	0.350488	3.23632	0.0012108	0.0197423
C1	HAUS3	37.4703	1.13393	0.192874	5.87915	4.12384e-09	5.13518e-07
C1	ZWINT	438.644	1.12397	0.382204	2.94076	0.00327406	0.0409681
C1	CDK2	90.8021	1.12107	0.263458	4.25521	2.08853e-05	0.000792358
C1	USP37	38.066	1.11993	0.179938	6.22398	4.84699e-10	7.48424e-08
C1	RPA2	191.191	1.11834	0.194328	5.75493	8.6677e-09	1.01074e-06
C1	SASS6	80.483	1.11796	0.294069	3.80169	0.000143712	0.00377468
C1	MESP1	41.2827	1.11006	0.314999	3.52402	0.000425051	0.0089539
C1	SLBP	653.13	1.10654	0.14647	7.55471	4.19797e-14	1.75192e-11
C1	NEMP1	41.1489	1.10394	0.363798	3.03449	0.00240942	0.032635
C1	VRK1	201.85	1.09551	0.310595	3.52713	0.000420089	0.00887359
C1	CABLES2	26.3153	1.09225	0.189819	5.75419	8.70591e-09	1.01074e-06
C1	ARHGAP33	22.1719	1.09073	0.301638	3.61602	0.000299166	0.00679327
C1	FANCM	19.9386	1.08975	0.276134	3.94645	7.93177e-05	0.00240146
C1	SHMT1	58.8221	1.08877	0.254605	4.2763	1.90023e-05	0.000735374
C1	RFWD3	113.89	1.0867	0.283499	3.83317	0.0001265	0.00340888
C1	LRRC20	18.5791	1.08496	0.232258	4.67134	2.99234e-06	0.00015505
C1	DONSON	118.479	1.0841	0.203646	5.32347	1.01805e-07	8.54329e-06
C1	CASP8AP2	119.768	1.0837	0.153464	7.06163	1.64566e-12	4.70567e-10
C1	MSH5	4.65837	1.08238	0.329137	3.28853	0.00100712	0.0171265
C1	RP5-991G20.1	8.73798	1.0816	0.219055	4.93758	7.90978e-07	5.0469e-05
C1	GLYATL2	7.5814	1.07785	0.243235	4.4313	9.36662e-06	0.000402869
C1	DEPDC4	11.1266	1.07107	0.226237	4.73427	2.19843e-06	0.000118279
C1	DCLRE1A	10.9447	1.07049	0.196552	5.44634	5.14161e-08	4.69773e-06
C1	C4orf46	124.686	1.06881	0.310909	3.43768	0.000586725	0.0114245
C1	SLC43A3	102.345	1.06267	0.14967	7.10013	1.2464e-12	3.70109e-10
C1	FANCL	57.0742	1.05244	0.195035	5.39615	6.80854e-08	6.042e-06
C1	MNS1	136.585	1.05022	0.251193	4.18092	2.90334e-05	0.00104744
C1	TMEM97	184.569	1.04513	0.260315	4.01486	5.94801e-05	0.00189368
C1	CCDC138	20.513	1.04368	0.263721	3.95752	7.57305e-05	0.00230642
C1	RAD9A	70.0039	1.04269	0.180797	5.76718	8.06092e-09	9.50143e-07
C1	CENPP	54.5131	1.04172	0.287493	3.62348	0.000290668	0.00665905
C1	SYCE2	6.93654	1.04027	0.314427	3.30846	0.000938119	0.0162448
C1	NT5M	13.7165	1.03867	0.267293	3.88589	0.000101957	0.0029389
C1	HIST1H2BK	7.17592	1.03562	0.247298	4.18776	2.81727e-05	0.0010213
C1	TEX30	428.652	1.02844	0.237331	4.33335	1.46858e-05	0.000590529
C1	ZNF718	5.94547	1.02641	0.338849	3.02912	0.00245268	0.0331048
C1	FANCI	140.651	1.02005	0.330446	3.0869	0.00202258	0.0286257
C1	FANCE	49.1709	1.01934	0.258392	3.94493	7.98233e-05	0.00241204
C1	DNMT1	888.032	1.01924	0.209773	4.85877	1.1812e-06	7.06936e-05
C1	TIPIN	80.4085	1.01916	0.212397	4.79838	1.59951e-06	9.11367e-05
C1	IQCC	11.8854	1.01495	0.255552	3.97161	7.13882e-05	0.00220021
C1	FKBP5	60.7933	1.01492	0.207558	4.88981	1.00934e-06	6.2341e-05
C1	LRRC45	68.1125	1.01483	0.181266	5.59857	2.1613e-08	2.23977e-06
C1	NASP	589.422	1.00984	0.225944	4.46941	7.84351e-06	0.000352068
C1	C1orf112	30.0101	1.00615	0.314801	3.19616	0.0013927	0.0217435
C1	RP11-839D17.3	3.87349	1.00556	0.333206	3.01784	0.00254586	0.0340705
C1	L2HGDH	19.812	1.00548	0.143065	7.02815	2.09286e-12	5.5717e-10
C1	DNAJC9-AS1	3.69766	0.998874	0.305102	3.2739	0.00106074	0.0177645
C1	CHEK1	173.534	0.99812	0.188545	5.29379	1.19807e-07	9.94595e-06
C1	CHAC2	55.8405	0.998101	0.275089	3.62828	0.000285314	0.00659511
C1	WDR90	31.6688	0.997243	0.171558	5.81287	6.14097e-09	7.46636e-07
C1	ZNF799	5.92959	0.991819	0.224687	4.41422	1.01375e-05	0.000432194
C1	FANCG	88.2281	0.989579	0.28231	3.50529	0.000456103	0.00945328
C1	SFI1	45.523	0.98474	0.121942	8.0755	6.72033e-16	5.18843e-13
C1	CCP110	92.8181	0.984086	0.205993	4.77728	1.77685e-06	0.000100133
C1	MESP2	9.13723	0.983036	0.235062	4.18203	2.88917e-05	0.00104477
C1	SLC29A1	93.6996	0.977079	0.293365	3.3306	0.000866602	0.0153481
C1	ZNF100	15.8204	0.974896	0.188154	5.18137	2.20263e-07	1.65906e-05
C1	EED	103.97	0.969614	0.135659	7.14742	8.84222e-13	2.9681e-10
C1	CD274	37.345	0.966909	0.386152	2.50396	0.00137612	0.0200396
C1	GSTCD	55.5316	0.964822	0.243218	3.96691	7.2811e-05	0.00222959
C1	SYTL4	34.7298	0.961409	0.191525	5.01976	5.1735e-07	3.53469e-05
C1	THEM6	38.4126	0.959064	0.217333	4.41287	1.02009e-05	0.000432725
C1	STRIP2	12.4801	0.958662	0.232175	4.12906	3.64254e-05	0.00126012
C1	HAUS6	153.506	0.954048	0.223341	4.27172	1.93975e-05	0.000746925
C1	DHFR	540.735	0.949498	0.203814	4.65865	3.18297e-06	0.000162743
C1	ZNF473	20.2589	0.939068	0.151924	6.18116	6.36338e-10	9.5395e-08
C1	ZNF85	50.8402	0.93214	0.173742	5.3651	8.09062e-08	7.05804e-06
C1	MB21D1	50.4835	0.931587	0.154899	6.01417	1.80807e-09	2.47065e-07
C1	DHRS13	15.0441	0.930288	0.164151	5.66726	1.45096e-08	1.58895e-06
C1	RRM1	423.706	0.930127	0.217233	4.2817	1.85471e-05	0.000720994
C1	CLN6	179.611	0.92798	0.179462	5.17091	2.32954e-07	1.74614e-05
C1	CHTF18	55.4484	0.925743	0.318253	2.90883	0.00362788	0.0442132
C1	AP001347.6	72.567	0.925094	0.274273	3.37289	0.000743839	0.0136896
C1	TOP3A	51.5385	0.921868	0.126786	7.27104	3.56726e-13	1.25186e-10
C1	BEND3	8.55575	0.919279	0.246943	3.72263	0.000197159	0.00489441
C1	NUP85	114.816	0.915601	0.229453	3.99037	6.59703e-05	0.00206204
C1	CASP2	79.4613	0.911404	0.138434	6.58369	4.5892e-11	9.70711e-09
C1	FANCC	22.4893	0.910885	0.170781	5.33366	9.62543e-08	8.12165e-06
C1	SLFN11	105.724	0.910748	0.28434	3.20303	0.0013599	0.0214049
C1	NUP62	268.382	0.910083	0.178624	5.09495	3.48825e-07	2.49361e-05
C1	FAAP24	66.6554	0.90992	0.230948	3.93993	8.15047e-05	0.00244847
C1	RAD51D	87.5194	0.908635	0.0869936	10.4448	1.54705e-25	1.1944e-21
C1	CEP78	124.14	0.907723	0.247621	3.66578	0.000246584	0.00582187
C1	TMEM201	28.1762	0.903047	0.142196	6.35072	2.14307e-10	3.76036e-08
C1	PM20D2	30.7885	0.903015	0.310921	2.90432	0.0036805	0.0446781
C1	PALB2	34.2576	0.902713	0.223236	4.04375	5.26021e-05	0.00170636
C1	GEN1	37.9468	0.90095	0.310827	2.89856	0.00374882	0.045223
C1	MYO19	159.931	0.89915	0.114919	7.82418	5.10974e-15	2.72067e-12
C1	LIN52	55.6248	0.898901	0.140841	6.38237	1.74362e-10	3.13062e-08
C1	YEATS4	209.571	0.898681	0.105589	8.51111	1.7227e-17	1.90001e-14
C1	LIN54	45.7042	0.895769	0.233022	3.84414	0.000120974	0.00328867
C1	NPAT	65.551	0.894392	0.125218	7.14267	9.15357e-13	3.00724e-10
C1	RP11-481J2.3	13.9945	0.893002	0.274492	3.25329	0.00114077	0.0188191
C1	CEP295	91.0389	0.8868	0.23924	3.70673	0.000209952	0.00514582
C1	PRIM2	112.77	0.88663	0.141369	6.27175	3.57024e-10	5.6833e-08
C1	PARP2	95.7216	0.885727	0.234754	3.773	0.000161298	0.004151
C1	PARP1	856.781	0.885712	0.182508	4.85301	1.21603e-06	7.22181e-05
C1	TTI1	42.6043	0.885512	0.129558	6.83486	8.20859e-12	1.94998e-09
C1	ZMYND19	129.144	0.875641	0.248811	3.5193	0.000432692	0.0090654
C1	FN3KRP	195.619	0.873034	0.177682	4.91346	8.94841e-07	5.61676e-05
C1	PLCXD1	72.2294	0.869265	0.123479	7.03978	1.92538e-12	5.30889e-10
C1	SMC1A	426.801	0.869222	0.204175	4.25725	2.06957e-05	0.000787098
C1	ZNF93	59.4539	0.86884	0.211424	4.10947	3.96572e-05	0.00133993
C1	MGME1	126.336	0.868114	0.181042	4.7951	1.62594e-06	9.2302e-05
C1	DCTPP1	645.491	0.86629	0.219647	3.94401	8.01309e-05	0.0024166
C1	RP11-110I1.12	5.6152	0.865376	0.266577	3.24625	0.00116936	0.0191882
C1	ARL13B	162.413	0.864749	0.0878792	9.8402	7.55586e-23	3.889e-19
C1	SLC25A40	44.6886	0.860026	0.152468	5.64071	1.69354e-08	1.80344e-06
C1	INTS7	41.6235	0.858788	0.104673	8.20448	2.31588e-16	1.98664e-13
C1	TYRO3	50.2274	0.855096	0.172552	4.95557	7.2117e-07	4.67882e-05
C1	MCMBP	203.34	0.853683	0.137009	6.23087	4.63848e-10	7.23462e-08
C1	MTFP1	115.85	0.850007	0.180138	4.71865	2.37418e-06	0.00012685
C1	CALML4	5.8904	0.848767	0.216819	3.91464	9.05377e-05	0.00267303
C1	ZDHHC14	28.1535	0.846849	0.185517	4.5648	4.99961e-06	0.000239006
C1	SPATA33	195.4	0.843657	0.14538	5.8031	6.50983e-09	7.85299e-07
C1	PHLPP1	24.4103	0.843463	0.139649	6.03988	1.54231e-09	2.15851e-07
C1	ING2	356.475	0.838133	0.131059	6.39506	1.6048e-10	2.91527e-08
C1	BDH1	25.5389	0.833943	0.286524	2.91055	0.00360795	0.0441095
C1	ALG10	11.6363	0.833317	0.2122	3.92704	8.59989e-05	0.00255367
C1	FOXRED2	47.2737	0.832709	0.24029	3.46543	0.000529379	0.0105201
C1	DGCR8	103.229	0.830389	0.132004	6.29065	3.16134e-10	5.13835e-08
C1	AKAP1	53.9745	0.829762	0.131622	6.30412	2.89835e-10	4.91796e-08
C1	CCHCR1	93.2286	0.829275	0.147752	5.61261	1.99296e-08	2.09342e-06
C1	SLC25A19	55.0668	0.827855	0.258457	3.20307	0.00135969	0.0214049
C1	UBL7-AS1	64.4666	0.827738	0.277617	2.98158	0.00286762	0.0373033
C1	NCAPH2	230.405	0.826217	0.214356	3.85441	0.000116009	0.00319762
C1	CCDC14	278.037	0.825578	0.187284	4.40816	1.04251e-05	0.000441026
C1	TTF2	101.805	0.825467	0.225001	3.66873	0.000243761	0.00577782
C1	GEMIN4	61.3667	0.824012	0.148909	5.53367	3.13603e-08	3.12409e-06
C1	EXOSC9	275.702	0.823399	0.186915	4.40521	1.05683e-05	0.00044586
C1	ZNF736	17.76	0.822073	0.239447	3.43321	0.000596477	0.0115831
C1	TELO2	83.3159	0.81829	0.156047	5.24388	1.57233e-07	1.22618e-05
C1	WDR53	38.6289	0.816144	0.136427	5.98228	2.20039e-09	2.87934e-07
C1	BUD13	64.1729	0.814708	0.147986	5.50532	3.68505e-08	3.5774e-06
C1	POLE3	444.41	0.810489	0.185856	4.36085	1.29558e-05	0.000534895
C1	ACD	238.671	0.809931	0.183503	4.41373	1.01604e-05	0.000432194
C1	DEK	3239.48	0.807309	0.205329	3.93179	8.43168e-05	0.00251339
C1	USP51	8.04825	0.806264	0.220134	3.6626	0.00024967	0.00587676
C1	TSEN54	72.2042	0.805347	0.233099	3.45495	0.000550388	0.0108677
C1	TUBGCP3	84.7863	0.803918	0.169786	4.73489	2.19172e-06	0.000118279
C1	OSBPL6	32.4961	0.799754	0.225974	3.53915	0.000401422	0.0085731
C1	RNF219	76.372	0.799236	0.151791	5.26538	1.39899e-07	1.1135e-05
C1	POLR3K	582.973	0.79921	0.22848	3.49795	0.000468849	0.00961422
C1	SLC19A1	63.6924	0.796295	0.259968	3.06305	0.00219091	0.0303407
C1	SKP2	131.836	0.793117	0.243629	3.25543	0.00113222	0.0187181
C1	EXO5	31.2826	0.792541	0.127987	6.19237	5.92656e-10	8.97177e-08
C1	PDSS1	58.716	0.790713	0.229049	3.45216	0.000556124	0.010939
C1	NUP153	114.798	0.786669	0.128324	6.13035	8.76838e-10	1.26535e-07
C1	PLCB2	7.75914	0.784415	0.260095	3.01587	0.00256239	0.034171
C1	HIRIP3	170.306	0.783985	0.223207	3.51236	0.000444144	0.0092551
C1	DCK	219.701	0.783514	0.142406	5.50195	3.75604e-08	3.6023e-06
C1	ZNF678	12.0334	0.783353	0.254698	3.07562	0.00210065	0.0293541
C1	RP11-499P20.2	7.62163	0.78207	0.180439	4.33426	1.46253e-05	0.000589632
C1	NEMP2	20.3016	0.781047	0.160169	4.8764	1.0804e-06	6.5679e-05
C1	PAXIP1	39.5184	0.780045	0.119226	6.54257	6.04686e-11	1.22855e-08
C1	GPD2	84.6606	0.779368	0.188965	4.12439	3.71715e-05	0.00128117
C1	ZNF675	17.2882	0.777565	0.191354	4.0635	4.83432e-05	0.00157483
C1	NXT1	506.626	0.773851	0.16086	4.81071	1.50394e-06	8.6975e-05
C1	NUP107	120.249	0.772935	0.206592	3.74136	0.000183029	0.00459536
C1	NDOR1	14.7046	0.771537	0.191205	4.03514	5.45701e-05	0.0017518
C1	NUDT8	196.436	0.769912	0.133422	5.77052	7.90262e-09	9.38649e-07
C1	CIDEB	4.72894	0.768841	0.259171	2.96654	0.00301166	0.0385535
C1	DERL3	13.4515	0.764849	0.250998	3.04723	0.00230961	0.0314744
C1	LRRCC1	52.2627	0.758092	0.240374	3.15381	0.00161156	0.0241125
C1	PRIMPOL	59.7604	0.75577	0.152307	4.96214	6.97223e-07	4.54254e-05
C1	RPP25	114.933	0.754866	0.229126	3.29455	0.000985805	0.0168569
C1	HAT1	284.068	0.751798	0.197029	3.81568	0.000135808	0.00359694
C1	PRPF4	161.536	0.749813	0.147997	5.0664	4.05407e-07	2.81977e-05
C1	ERI1	92.5964	0.747284	0.178221	4.19301	2.75277e-05	0.00100249
C1	MAP7D2	4.32779	0.74679	0.23666	3.15554	0.00160201	0.0239928
C1	TFAM	354.065	0.745204	0.174836	4.26229	2.02344e-05	0.000773365
C1	GPHN	31.6359	0.744251	0.153477	4.84927	1.23918e-06	7.33109e-05
C1	TOE1	63.0422	0.743439	0.221587	3.35506	0.000793468	0.0143465
C1	SLC25A10	88.8982	0.742706	0.243413	3.05122	0.0022791	0.0312686
C1	SAMD1	176.062	0.736542	0.133582	5.5138	3.51172e-08	3.45378e-06
C1	ZNF530	24.2	0.736236	0.212684	3.46165	0.000536883	0.0106419
C1	ALG10B	16.6313	0.735805	0.217861	3.37741	0.000731728	0.0135638
C1	EXOSC2	167.509	0.735096	0.210784	3.48743	0.000487686	0.00988236
C1	RPA1	232.607	0.73355	0.137178	5.34745	8.9204e-08	7.65222e-06
C1	LRRC8C	44.7871	0.733006	0.158594	4.62191	3.80222e-06	0.000188173
C1	CEP135	82.327	0.732315	0.256034	2.86023	0.00423333	0.0494454
C1	RNASEH2A	623.526	0.731833	0.255591	2.8633	0.00419252	0.0492295
C1	APEX2	124.135	0.730327	0.146343	4.99052	6.02167e-07	4.00778e-05
C1	GGCT	749.791	0.730312	0.148618	4.91403	8.92216e-07	5.61676e-05
C1	LA16c-431H6.6	20.0887	0.729089	0.172327	4.23084	2.32818e-05	0.000866904
C1	RAD1	345.181	0.728375	0.115766	6.2918	3.13815e-10	5.13835e-08
C1	CCND3	385.136	0.724294	0.108689	6.66391	2.66636e-11	5.96686e-09
C1	C9orf40	206.677	0.722694	0.23451	3.08172	0.00205812	0.0288903
C1	NFATC2IP	226.67	0.721744	0.162751	4.43464	9.22242e-06	0.000398889
C1	RFC1	667.768	0.721417	0.0933113	7.73129	1.06459e-14	5.13696e-12
C1	ZNF215	13.9959	0.718136	0.153286	4.68493	2.80049e-06	0.000147083
C1	MIS12	73.0725	0.7141	0.19138	3.73131	0.000190487	0.00475172
C1	MRE11A	74.6788	0.711428	0.19295	3.68711	0.000226817	0.00548088
C1	NEDD1	117.649	0.703596	0.162169	4.33865	1.43361e-05	0.000579488
C1	MMD	71.4213	0.702496	0.206844	3.39627	0.000683116	0.0128493
C1	TFDP1	757.603	0.701009	0.219418	3.19486	0.00139898	0.0217978
C1	FBXO45	68.0582	0.700978	0.129268	5.42267	5.87157e-08	5.30193e-06
C1	CTDSPL2	163.917	0.699508	0.202586	3.45289	0.000554606	0.010923
C1	POLH	58.9614	0.699482	0.206964	3.37973	0.000725577	0.0134659
C1	ZNF273	27.1852	0.69861	0.216576	3.22571	0.00125662	0.0202119
C1	GTPBP3	77.0196	0.697213	0.164377	4.24156	2.21971e-05	0.000835966
C1	SMC3	561.489	0.695706	0.174304	3.99133	6.57046e-05	0.0020579
C1	RADIL	7.88583	0.692439	0.237723	2.9128	0.00358206	0.0438625
C1	NFKBID	37.1886	0.69196	0.211048	3.27869	0.00104291	0.0175421
C1	RNF138	102.871	0.688686	0.129944	5.29988	1.15879e-07	9.67185e-06
C1	BRICD5	8.79112	0.685028	0.233699	2.93124	0.0033761	0.0420406
C1	IER5	185.676	0.68393	0.231334	2.95647	0.00311184	0.0395148
C1	MTHFD1	172.649	0.680574	0.174731	3.89499	9.82042e-05	0.00285569
C1	POLR1E	171.115	0.678058	0.137005	4.94915	7.45383e-07	4.81567e-05
C1	ZNF738	62.992	0.676979	0.178482	3.79298	0.000148848	0.00388236
C1	ZNF823	10.0465	0.675504	0.200757	3.36478	0.000766044	0.0139323
C1	C3orf67	28.8864	0.675496	0.15727	4.29515	1.74577e-05	0.000682443
C1	SCAPER	50.3173	0.671603	0.186411	3.6028	0.000314806	0.00708228
C1	KIAA1841	62.3959	0.670443	0.190059	3.52755	0.000419419	0.00887359
C1	ZNF620	6.49636	0.666147	0.20884	3.18974	0.001424	0.0220984
C1	SLF2	155.57	0.665449	0.129328	5.14544	2.66899e-07	1.95317e-05
C1	STRA13	1766.34	0.663494	0.171942	3.85883	0.00011393	0.00318108
C1	AKAP7	64.743	0.660375	0.171379	3.8533	0.000116536	0.00320184
C1	RIF1	232.391	0.658256	0.122988	5.3522	8.68933e-08	7.53775e-06
C1	CERS6	83.8448	0.657662	0.140129	4.69326	2.68885e-06	0.000142675
C1	TIMM21	119.75	0.657026	0.14691	4.47231	7.73774e-06	0.000348333
C1	SLC39A8	16.7565	0.654494	0.199442	3.28162	0.00103211	0.0174153
C1	SHPK	24.1633	0.65371	0.123677	5.28562	1.25279e-07	1.01812e-05
C1	ZNF680	39.5631	0.653375	0.17446	3.74513	0.000180298	0.00454898
C1	SFXN2	26.2549	0.653175	0.213447	3.06012	0.00221249	0.0305846
C1	SRSF7	2181.8	0.6499	0.191266	3.3979	0.000679063	0.0128027
C1	NSUN6	63.9173	0.649799	0.160953	4.0372	5.4094e-05	0.00174013
C1	ING1	101.239	0.649768	0.132756	4.89446	9.85783e-07	6.13769e-05
C1	ACYP1	267.25	0.648653	0.199681	3.24844	0.00116039	0.0190815
C1	OSGEPL1	32.9881	0.648397	0.20752	3.12451	0.00178102	0.0260177
C1	TIFA	80.5118	0.648125	0.165699	3.91145	9.17426e-05	0.00270343
C1	PVRL1	32.3624	0.644325	0.21406	3.01002	0.00261229	0.0347428
C1	ZFYVE19	136.361	0.644202	0.0799813	8.0544	7.98699e-16	5.60578e-13
C1	PPAT	86.7786	0.643796	0.224926	2.86225	0.00420643	0.049243
C1	ADCK2	70.9069	0.6418	0.190738	3.36483	0.000765917	0.0139323
C1	NAA16	54.4815	0.641393	0.130409	4.91834	8.72819e-07	5.52344e-05
C1	PSIP1	727.124	0.640281	0.215773	2.96739	0.00300341	0.0385168
C1	GPATCH11	134.923	0.640078	0.140569	4.55347	5.27679e-06	0.000250705
C1	USP31	60.9608	0.639813	0.134587	4.75388	1.99547e-06	0.000109651
C1	AMDHD2	117.369	0.639754	0.144058	4.44094	8.95671e-06	0.000390679
C1	ZNF43	27.1368	0.638047	0.202911	3.14446	0.00166393	0.0247045
C1	ICMT	365.905	0.636582	0.0897199	7.09521	1.29157e-12	3.76285e-10
C1	C1orf35	365.047	0.635378	0.0729548	8.70921	3.05998e-18	4.29538e-15
C1	C3orf14	394.389	0.6345	0.137557	4.61264	3.9759e-06	0.000194895
C1	NUP155	97.2652	0.634218	0.177024	3.58267	0.000340106	0.00751298
C1	ZDHHC13	57.2442	0.633534	0.105442	6.00837	1.87403e-09	2.53832e-07
C1	ZNF695	29.2293	0.628468	0.218062	2.88206	0.00395083	0.0470126
C1	SUPT16H	629.074	0.626975	0.169614	3.69648	0.000218607	0.00532415
C1	PHIP	277.272	0.626665	0.118422	5.29181	1.21109e-07	9.94707e-06
C1	AGPAT5	113.348	0.624591	0.201102	3.10584	0.00189737	0.0272787
C1	SUZ12	343.688	0.624075	0.131079	4.76107	1.9257e-06	0.000106292
C1	CNTLN	190.928	0.621871	0.141439	4.39675	1.09882e-05	0.000462313
C1	TMEM79	11.141	0.619132	0.191677	3.23008	0.00123756	0.0199887
C1	FBF1	22.1304	0.618348	0.153083	4.03929	5.36142e-05	0.0017283
C1	NUP205	73.2949	0.617198	0.195068	3.16402	0.00155608	0.0234873
C1	SIMC1	39.3496	0.614071	0.135363	4.53648	5.72002e-06	0.000266836
C1	NUP188	141.755	0.611352	0.165124	3.70239	0.000213582	0.00520998
C1	TUBGCP5	71.2505	0.611107	0.143169	4.26843	1.96858e-05	0.000754262
C1	TMEM116	35.5741	0.610516	0.124437	4.90623	9.28452e-07	5.80414e-05
C1	MTF2	178.445	0.608174	0.179375	3.39052	0.000697596	0.0130256
C1	CNOT10	82.2856	0.607069	0.0887981	6.83651	8.11471e-12	1.94998e-09
C1	FAM76B	56.6502	0.601241	0.164349	3.65831	0.000253887	0.00596693
C1	PAGR1	111.032	0.599205	0.145801	4.10975	3.96093e-05	0.00133993
C1	IVNS1ABP	159.289	0.597934	0.158797	3.7654	0.000166281	0.00424389
C1	AC025335.1	9.99838	0.597618	0.204963	2.91573	0.00354853	0.043617
C1	CDH24	30.5193	0.594786	0.20683	2.87573	0.00403097	0.0476952
C1	HNRNPAB	1891.1	0.593307	0.15317	3.87352	0.000107274	0.00303565
C1	CD3EAP	257.833	0.591119	0.204124	2.89588	0.00378092	0.0454505
C1	ATG16L2	30.8405	0.589714	0.196778	2.99685	0.00272786	0.0359087
C1	FTSJ2	223.717	0.589483	0.105157	5.60573	2.07381e-08	2.16362e-06
C1	RNF168	175.104	0.586978	0.125714	4.66915	3.02451e-06	0.000156192
C1	DUT	2273.03	0.585281	0.135978	4.30423	1.67567e-05	0.000660052
C1	TIMM8A	303.904	0.5839	0.145501	4.01303	5.99447e-05	0.00190308
C1	SMIM13	164.459	0.580479	0.146859	3.95263	7.7298e-05	0.00234952
C1	TRIM45	8.98587	0.580003	0.185894	3.12008	0.00180802	0.0263375
C1	WDR5	213.473	0.578718	0.161037	3.5937	0.000326017	0.00728512
C1	HN1L	305.369	0.574144	0.167437	3.42902	0.000605765	0.0117213
C1	RP11-488L18.10	28.7601	0.573153	0.180447	3.17629	0.0014917	0.0227828
C1	SP4	15.4173	0.571638	0.189861	3.01083	0.00260538	0.0346808
C1	PRPS2	206.476	0.571073	0.17945	3.18235	0.00146087	0.0224898
C1	ENTPD1-AS1	29.5714	0.570529	0.117136	4.87067	1.11219e-06	6.70832e-05
C1	SMCHD1	261.96	0.56861	0.150416	3.78025	0.000156669	0.00405214
C1	MTAP	203.492	0.566809	0.130018	4.35946	1.30382e-05	0.00053686
C1	ZBTB14	31.2315	0.566599	0.122746	4.61604	3.91126e-06	0.000192951
C1	RDH13	35.4261	0.563599	0.123603	4.55976	5.1213e-06	0.000244068
C1	UMPS	169.028	0.563455	0.179158	3.14501	0.00166079	0.0246817
C1	NPHP4	24.0524	0.563258	0.189478	2.97269	0.00295207	0.0381068
C1	IPO9	246.433	0.561451	0.10304	5.44887	5.069e-08	4.68685e-06
C1	PGBD1	36.4646	0.560555	0.144671	3.87469	0.000106761	0.00303561
C1	ARRB2	65.2914	0.556319	0.139952	3.97507	7.03599e-05	0.00218158
C1	TMEM106C	797.452	0.555632	0.159975	3.47325	0.000514201	0.010298
C1	ALMS1	49.4979	0.554611	0.11884	4.66688	3.05801e-06	0.000157396
C1	ARPIN	128.521	0.554248	0.143211	3.87014	0.000108773	0.00307051
C1	C2orf44	16.1613	0.553664	0.143973	3.8456	0.000120256	0.00328069
C1	RBBP4	423.071	0.550877	0.110892	4.96769	6.77568e-07	4.43319e-05
C1	NUP160	101.869	0.550839	0.106914	5.15214	2.57529e-07	1.90137e-05
C1	PPM1D	39.66	0.550521	0.110311	4.99063	6.01813e-07	4.00778e-05
C1	POP7	1227.99	0.550115	0.157395	3.49513	0.000473827	0.00967773
C1	AP001258.4	30.0658	0.549405	0.176062	3.12051	0.00180537	0.0263236
C1	AGFG2	25.1657	0.544789	0.135765	4.01272	6.0022e-05	0.00190308
C1	RP11-498C9.15	37.8529	0.543243	0.147945	3.67194	0.000240718	0.005736
C1	RPA3	1544.69	0.542389	0.154787	3.50411	0.000458143	0.00948283
C1	ZNF180	23.5254	0.542199	0.149214	3.63369	0.000279394	0.00647767
C1	HIST1H2BC	19.8306	0.541975	0.156616	3.46053	0.000539115	0.0106724
C1	TOR3A	196.823	0.539727	0.169122	3.19136	0.00141607	0.0220196
C1	ABHD11	135.008	0.539322	0.162531	3.31827	0.000905766	0.0158931
C1	PSMG1	539.635	0.539045	0.186902	2.8841	0.00392534	0.0468401
C1	C9orf72	28.1544	0.538244	0.13665	3.93886	8.18682e-05	0.00245462
C1	HSPA14	174.745	0.538233	0.160677	3.34978	0.000808753	0.0145547
C1	SIVA1	2530.98	0.53816	0.126697	4.24763	2.16048e-05	0.000815647
C1	HNRNPF	1095.5	0.537929	0.129415	4.15663	3.22983e-05	0.00113863
C1	PNP	171.128	0.537545	0.182251	2.94948	0.00318305	0.0400567
C1	CKLF	1479.9	0.537296	0.14065	3.82009	0.000133405	0.00354546
C1	CPSF4	172.77	0.535966	0.122537	4.3739	1.22044e-05	0.00050658
C1	ABCB10	63.7115	0.533673	0.109909	4.85559	1.20028e-06	7.15583e-05
C1	ATAD3A	328.691	0.533022	0.156687	3.40184	0.000669347	0.0126815
C1	KIAA1328	32.929	0.532482	0.166104	3.20571	0.00134731	0.0213154
C1	C19orf68	53.8003	0.532027	0.118826	4.47737	7.55672e-06	0.000341179
C1	MUTYH	46.8382	0.529456	0.136301	3.88445	0.000102562	0.00294137
C1	NOP56	719.264	0.527803	0.175952	2.99969	0.0027025	0.0356356
C1	BTG3	618.274	0.526838	0.139142	3.78633	0.000152889	0.00397192
C1	ZNF280B	26.3117	0.526803	0.172709	3.05024	0.00228662	0.0312686
C1	PRKDC	947.733	0.526202	0.158647	3.31682	0.000910482	0.0159577
C1	APITD1	292.794	0.526042	0.159518	3.2977	0.000974797	0.0167305
C1	NUP43	81.5844	0.525457	0.162086	3.24184	0.00118761	0.019467
C1	C19orf47	53.1692	0.523743	0.119438	4.38508	1.15945e-05	0.000485176
C1	ANKRD26	120.476	0.523298	0.141692	3.6932	0.00022145	0.00536798
C1	BAZ1B	589.539	0.522574	0.102754	5.08569	3.66289e-07	2.58779e-05
C1	TMCO6	20.8328	0.522262	0.104593	4.99328	5.93622e-07	3.98527e-05
C1	CBX5	1070.68	0.521779	0.18265	2.85671	0.00428059	0.0498091
C1	TADA2A	56.2022	0.521733	0.117033	4.45801	8.27253e-06	0.000366006
C1	PIGX	302.193	0.520398	0.149185	3.48827	0.000486157	0.00986432
C1	SMC6	244.477	0.519861	0.124974	4.15976	3.18577e-05	0.00113345
C1	ZNF672	106.49	0.51624	0.101238	5.09925	3.41006e-07	2.4605e-05
C1	RUSC1	198.447	0.516068	0.0723639	7.13157	9.92296e-13	3.12695e-10
C1	NOM1	264.182	0.515492	0.106664	4.83285	1.34591e-06	7.90198e-05
C1	TEAD4	158.054	0.514467	0.166819	3.08398	0.00204252	0.0287445
C1	HAUS2	156.893	0.512556	0.102904	4.98091	6.32844e-07	4.17151e-05
C1	IQCB1	61.4182	0.51208	0.144229	3.55045	0.000384569	0.00831671
C1	WDR34	545.043	0.511409	0.173274	2.95144	0.00316297	0.0398689
C1	PMS1	134.015	0.51053	0.097238	5.25032	1.51836e-07	1.1901e-05
C1	DDX55	95.9061	0.509749	0.144675	3.52341	0.000426031	0.00896233
C1	TMEM38B	82.0493	0.508841	0.129203	3.93831	8.20568e-05	0.0024555
C1	PPM1G	1128.56	0.50196	0.139152	3.60728	0.000309429	0.0070057
C1	CEBPZ	436.616	0.50156	0.139179	3.60371	0.00031371	0.00707153
C1	SRSF10	822.951	0.500194	0.0845298	5.91737	3.27134e-09	4.14039e-07
C1	UCHL5	241.649	0.497256	0.154826	3.21171	0.00131949	0.0210401
C1	ZNRF3	23.1154	0.496874	0.129	3.85175	0.000117278	0.00320733
C1	THAP7	323.317	0.496562	0.110491	4.49415	6.9849e-06	0.000320993
C1	FBXO4	77.8732	0.496415	0.117452	4.22654	2.37316e-05	0.000878752
C1	CAD	110.009	0.494612	0.126277	3.91688	8.97019e-05	0.00265852
C1	ZNF92	22.9826	0.492339	0.144785	3.40049	0.000672662	0.0127287
C1	AADAT	31.4965	0.491213	0.135172	3.63399	0.000279075	0.00647767
C1	MAGI3	57.8913	0.490447	0.158061	3.10291	0.00191629	0.0274485
C1	RABIF	345.456	0.489807	0.119645	4.09382	4.24321e-05	0.00142124
C1	RNASEH2B	338.576	0.489057	0.0881426	5.54848	2.8817e-08	2.90826e-06
C1	AC079922.3	36.3807	0.488944	0.108827	4.49284	7.02799e-06	0.000322015
C1	MFHAS1	76.9592	0.488533	0.164282	2.97374	0.00294196	0.0380166
C1	PROCA1	13.4016	0.487567	0.162723	2.9963	0.00273273	0.0359422
C1	DBR1	43.601	0.486863	0.102513	4.7493	2.04125e-06	0.000111769
C1	WBP11	510.724	0.486164	0.168734	2.88124	0.0039611	0.0470126
C1	DHRS11	83.3877	0.485438	0.152243	3.18858	0.00142975	0.0221211
C1	SFR1	63.9741	0.484433	0.143559	3.37446	0.000739613	0.0136444
C1	PITHD1	365.563	0.48176	0.105222	4.57853	4.68259e-06	0.000226658
C1	SPICE1	43.264	0.481491	0.0952924	5.05277	4.35451e-07	3.0017e-05
C1	HAUS1	451.112	0.481141	0.167832	2.86681	0.00414634	0.0488357
C1	PRADC1	420.744	0.476834	0.153642	3.10353	0.00191224	0.0274414
C1	PDE7A	50.6565	0.476126	0.114593	4.15494	3.2537e-05	0.00114443
C1	PPCDC	105.585	0.473405	0.137685	3.43832	0.000585337	0.0114118
C1	SMCO4	369.67	0.472068	0.10977	4.30051	1.70402e-05	0.000667811
C1	GPATCH1	40.718	0.471775	0.114897	4.10608	4.02437e-05	0.00135678
C1	GGA2	96.737	0.470782	0.0622151	7.56701	3.81923e-14	1.63813e-11
C1	MRPL17	1820.17	0.468697	0.118112	3.96823	7.2407e-05	0.00222274
C1	RPP30	409.379	0.467928	0.152434	3.0697	0.00214273	0.0298025
C1	DIS3L	67.6265	0.46698	0.101193	4.61474	3.93584e-06	0.000193546
C1	SLC25A29	51.1617	0.466339	0.161844	2.88141	0.003959	0.0470126
C1	GMPS	329.445	0.466018	0.144179	3.23221	0.00122837	0.0198818
C1	NAP1L4	751.796	0.464449	0.154385	3.00838	0.00262648	0.0348714
C1	PIDD1	45.6885	0.463314	0.139411	3.32337	0.000889382	0.0156769
C1	KIAA1586	95.6013	0.462331	0.136214	3.39416	0.000688396	0.0129058
C1	WRN	69.2179	0.462153	0.161351	2.86426	0.00417983	0.0491178
C1	RFX2	52.0282	0.461968	0.135877	3.3999	0.0006741	0.0127402
C1	CARHSP1	1998.14	0.461208	0.112531	4.09849	4.15846e-05	0.00139893
C1	NUP58	253.887	0.461145	0.159363	2.89367	0.00380763	0.0456827
C1	ZDHHC6	201.169	0.460495	0.0974764	4.72417	2.31055e-06	0.000123879
C1	CHML	59.4181	0.460277	0.134609	3.41936	0.000627691	0.0121001
C1	GXYLT1	111.56	0.459856	0.110214	4.1724	3.01407e-05	0.00108233
C1	RP11-849H4.2	19.5138	0.458861	0.14084	3.25803	0.00112187	0.0185867
C1	CTNNAL1	1668.73	0.458163	0.135859	3.37235	0.000745308	0.0137004
C1	CHST10	32.7024	0.457218	0.153278	2.98293	0.00285506	0.0371711
C1	TAF3	180.392	0.4568	0.0896499	5.09538	3.48041e-07	2.49361e-05
C1	TMEM107	234.535	0.456513	0.100406	4.54667	5.45001e-06	0.000256491
C1	ZNF101	25.7772	0.455659	0.1102	4.13485	3.5519e-05	0.00123525
C1	UBA2	500.919	0.451607	0.124769	3.61956	0.000295108	0.00673081
C1	LRCH1	48.8819	0.451277	0.117857	3.82902	0.000128652	0.00344744
C1	FOXRED1	89.1746	0.451169	0.152954	2.9497	0.00318087	0.0400567
C1	AEN	172.011	0.450958	0.122512	3.68094	0.000232377	0.00557163
C1	LSM6	835.909	0.450329	0.116195	3.87563	0.000106348	0.00302973
C1	PAK1	267.758	0.450064	0.148297	3.03487	0.00240636	0.0326221
C1	INIP	177.7	0.44962	0.140129	3.20863	0.0013337	0.0212087
C1	SENP1	48.0838	0.449436	0.14156	3.17488	0.001499	0.0228717
C1	PKNOX1	189.134	0.448794	0.101016	4.44282	8.87869e-06	0.000389391
C1	PPP1R3E	35.012	0.446769	0.138358	3.22909	0.00124184	0.0200369
C1	ADCY3	88.8033	0.446127	0.115592	3.85949	0.000113625	0.00317842
C1	CCDC137	287.438	0.444254	0.130841	3.39538	0.000685346	0.012874
C1	CCDC189	52.3237	0.444232	0.146295	3.03655	0.00239303	0.03247
C1	REV1	147.274	0.443611	0.0909156	4.87938	1.06422e-06	6.50708e-05
C1	RBM15	52.5325	0.441157	0.145809	3.02558	0.0024816	0.0333204
C1	ORC3	143.71	0.440841	0.126627	3.48141	0.000498784	0.0100518
C1	FUS	1931.29	0.440339	0.115889	3.79968	0.000144884	0.00379178
C1	TGFBR3L	158.99	0.439699	0.148763	2.9557	0.00311957	0.0395804
C1	HMGXB4	602.316	0.438957	0.0678865	6.46604	1.00605e-10	1.89444e-08
C1	MDM1	33.9584	0.438154	0.135448	3.23484	0.00121712	0.0197827
C1	GART	226.559	0.437339	0.13098	3.33898	0.000840877	0.0149931
C1	PTPDC1	45.4717	0.435491	0.114602	3.80002	0.000144683	0.00379178
C1	CEP57	337.138	0.434457	0.126133	3.44443	0.000572266	0.0111711
C1	NUP54	188.263	0.433727	0.123314	3.51727	0.000436008	0.00912248
C1	RAB27A	172.908	0.433626	0.0804992	5.38671	7.17575e-08	6.33147e-06
C1	RBM17	1151.47	0.432404	0.109244	3.95814	7.55359e-05	0.00230504
C1	LSM2	1691.03	0.431618	0.151166	2.85526	0.00430014	0.0499988
C1	NHLRC3	109.319	0.431503	0.095616	4.51287	6.39549e-06	0.000294784
C1	SRRM1	1799.63	0.429857	0.106354	4.04175	5.30534e-05	0.00171739
C1	RNPS1	1336.44	0.426776	0.146694	2.90929	0.00362248	0.0441906
C1	ADAT1	84.1427	0.425479	0.112988	3.7657	0.000166084	0.00424389
C1	CCDC109B	467.366	0.424153	0.119883	3.53807	0.000403064	0.00859629
C1	CSRP2BP	38.8686	0.423449	0.0915725	4.62419	3.76065e-06	0.000186715
C1	TRA2B	1147.03	0.422502	0.0979312	4.31428	1.60125e-05	0.000638888
C1	KCTD6	75.1158	0.422057	0.125318	3.36788	0.000757486	0.0138452
C1	HSPB11	1048.02	0.420306	0.0916183	4.58758	4.48414e-06	0.000218422
C1	PCGF6	103.751	0.419547	0.116561	3.59937	0.000318984	0.00713831
C1	RCC2	201.441	0.419266	0.14099	2.97372	0.00294216	0.0380166
C1	CYB5RL	47.0041	0.41772	0.127743	3.27001	0.00107545	0.017933
C1	PXMP2	591.445	0.416806	0.125963	3.30896	0.000936424	0.0162448
C1	ZNF682	33.0512	0.416508	0.135373	3.07674	0.00209275	0.0293232
C1	C4orf27	450.139	0.414105	0.131582	3.14713	0.00164879	0.0245743
C1	C9orf114	105.34	0.41387	0.142846	2.89732	0.00376371	0.0453318
C1	ZNF551	22.995	0.41174	0.133456	3.08522	0.00203404	0.0286935
C1	SRR	125.293	0.411687	0.121438	3.3901	0.000698679	0.0130293
C1	TGS1	305.571	0.41162	0.099947	4.11838	3.81538e-05	0.00130051
C1	SLC2A4RG	827.879	0.411291	0.143543	2.86528	0.00416647	0.0489981
C1	FAM57A	261.476	0.408751	0.110008	3.71566	0.000202672	0.00501517
C1	CSTF2T	85.7674	0.408546	0.131244	3.11288	0.00185272	0.026887
C1	ST3GAL4	278.177	0.407269	0.120308	3.38521	0.000711229	0.013232
C1	ZC3H18	190.495	0.403819	0.11213	3.60136	0.000316554	0.00709422
C1	KLHL2	48.7902	0.403095	0.106781	3.77498	0.000160018	0.00412493
C1	TTF1	217.706	0.399863	0.132393	3.02027	0.00252547	0.03388
C1	TUBGCP4	107.959	0.398415	0.102691	3.87974	0.000104566	0.00298449
C1	CXXC1	111.735	0.393711	0.124274	3.16809	0.00153441	0.0233198
C1	DPM2	756.121	0.393613	0.0808916	4.86593	1.13923e-06	6.84467e-05
C1	VSIG10	87.8184	0.393483	0.0989178	3.97788	6.95335e-05	0.00216029
C1	TMEM109	422.939	0.392397	0.128374	3.05668	0.00223804	0.0308549
C1	NT5C3A	159.357	0.392325	0.106474	3.6847	0.000228969	0.00551562
C1	CDC5L	387.83	0.39221	0.133949	2.92806	0.00341083	0.0423365
C1	ACAP3	122.35	0.391744	0.13236	2.95968	0.00307957	0.0391372
C1	CORO7	31.7247	0.390888	0.119668	3.26645	0.00108906	0.018082
C1	DNAJA3	159.875	0.384155	0.100282	3.83074	0.000127759	0.00343681
C1	C12orf4	62.2247	0.383693	0.120417	3.18636	0.00144075	0.022269
C1	ELP6	322.312	0.382629	0.0917384	4.17086	3.03448e-05	0.00108713
C1	WHSC1L1	688.519	0.381808	0.0652234	5.85385	4.80331e-09	5.93343e-07
C1	NANP	54.8599	0.381775	0.105975	3.60249	0.000315181	0.00708228
C1	PTBP1	691.582	0.381079	0.102766	3.70821	0.00020873	0.005124
C1	KDM2B	90.4181	0.379013	0.103942	3.64638	0.000265957	0.00621278
C1	BCL7B	546.811	0.377236	0.0975321	3.86781	0.000109816	0.00308866
C1	KHSRP	416.083	0.376476	0.119793	3.14272	0.00167384	0.0248279
C1	CISD1	1206.31	0.37456	0.0655915	5.71049	1.12652e-08	1.25141e-06
C1	PHF5A	382.876	0.372944	0.12635	2.95166	0.00316067	0.0398689
C1	SART3	101.975	0.372112	0.0895084	4.15729	3.22043e-05	0.00113791
C1	C12orf29	198.444	0.369719	0.1156	3.19827	0.00138256	0.0216512
C1	PSMG3	663.92	0.3686	0.103303	3.56816	0.000359501	0.00787383
C1	C2CD2L	36.2722	0.368508	0.124769	2.95352	0.00314173	0.0397309
C1	RBFA	313.697	0.368472	0.0987387	3.73179	0.000190125	0.00475034
C1	NDUFAF6	193.501	0.367347	0.11865	3.09606	0.0019611	0.0279865
C1	VAV2	54.8237	0.365561	0.0940542	3.8867	0.000101615	0.00293826
C1	UBIAD1	90.241	0.364893	0.108124	3.37475	0.000738823	0.0136444
C1	TTLL12	133.164	0.364241	0.121217	3.00487	0.00265698	0.0350889
C1	TBC1D10B	165.982	0.361851	0.104462	3.46395	0.000532302	0.0105646
C1	ZNF138	56.5148	0.359943	0.118049	3.04911	0.00229522	0.0313207
C1	TRMT2B	29.7431	0.359419	0.116902	3.07452	0.0021084	0.0294357
C1	NAA50	619.677	0.358465	0.104855	3.41868	0.000629247	0.012115
C1	TRIM26	85.1143	0.357732	0.093151	3.84035	0.000122861	0.00332824
C1	KPNB1	2034.22	0.35453	0.0872954	4.06127	4.88066e-05	0.00158657
C1	KLHL22	63.0865	0.354315	0.0989078	3.58228	0.000340615	0.00751348
C1	DEPDC5	18.1143	0.353688	0.119312	2.96438	0.00303289	0.0387032
C1	SLC25A25	62.5269	0.351948	0.115871	3.03741	0.00238624	0.0324063
C1	UCK1	172.521	0.350545	0.0979108	3.58025	0.000343263	0.0075611
C1	RBM10	214.377	0.349903	0.0858901	4.07385	4.62431e-05	0.00152247
C1	LRRC14	84.1259	0.349516	0.114566	3.0508	0.00228236	0.0312686
C1	GLRX2	599.317	0.349382	0.116972	2.98689	0.00281827	0.0367852
C1	SMG9	99.3434	0.34913	0.119723	2.91614	0.00354387	0.0436023
C1	CHAMP1	494.432	0.345743	0.0793678	4.35621	1.32332e-05	0.00053846
C1	E2F6	100.18	0.345682	0.109352	3.1612	0.00157123	0.0236872
C1	PI4K2B	95.5513	0.343993	0.114377	3.00752	0.00263386	0.0349394
C1	EXOG	225.692	0.343819	0.0950228	3.61828	0.000296567	0.00675411
C1	DVL2	136.152	0.342013	0.102144	3.34835	0.000812952	0.0146133
C1	MFSD14B	196.408	0.34169	0.0936132	3.65002	0.000262223	0.00614413
C1	SLC25A28	86.8423	0.34008	0.0999455	3.40266	0.000667336	0.0126815
C1	CHUK	71.5246	0.340005	0.1069	3.18057	0.00146984	0.0225676
C1	MED9	42.6264	0.338036	0.09667	3.4968	0.000470875	0.00963018
C1	NFYA	44.4038	0.337537	0.104563	3.22809	0.0012462	0.0200728
C1	S100PBP	125.91	0.337477	0.0827299	4.07927	4.51781e-05	0.00149699
C1	MLH1	117.048	0.336952	0.113037	2.98092	0.00287386	0.037353
C1	DERA	463.095	0.335802	0.103612	3.24096	0.0011913	0.0195067
C1	ASNSD1	379.591	0.334667	0.102124	3.27707	0.00104892	0.0176173
C1	MCOLN1	124.991	0.331326	0.0876461	3.78028	0.000156654	0.00405214
C1	ZDHHC18	66.3544	0.328734	0.110991	2.96181	0.00305835	0.0389316
C1	ING5	84.4774	0.326341	0.0991405	3.2917	0.000995833	0.0169533
C1	FLVCR1	44.3445	0.325848	0.0950134	3.4295	0.000604702	0.0117154
C1	XPO4	53.5161	0.325778	0.10322	3.15615	0.00159868	0.0239896
C1	TADA1	25.3379	0.324336	0.091307	3.55215	0.000382096	0.00827482
C1	GRPEL2	97.7908	0.322513	0.101453	3.17894	0.00147814	0.0226204
C1	ELF4	63.4662	0.321223	0.097023	3.3108	0.000930302	0.0161766
C1	SMYD4	62.8799	0.320648	0.0930768	3.44499	0.000571087	0.0111711
C1	RSRC2	681.826	0.316593	0.107175	2.95399	0.00313696	0.0397031
C1	TMED8	105.702	0.315036	0.0903574	3.48655	0.000489291	0.0099019
C1	CPSF7	129.682	0.313794	0.0720114	4.35756	1.31522e-05	0.00053846
C1	UHRF2	113.943	0.312317	0.0999028	3.12621	0.00177078	0.0259417
C1	GCFC2	139.943	0.31227	0.0943807	3.30863	0.000937545	0.0162448
C1	L3MBTL2	82.1841	0.312212	0.106583	2.9293	0.00339726	0.042236
C1	MCUR1	736.28	0.31101	0.0872395	3.56502	0.000363833	0.00795742
C1	PYGO2	49.8558	0.30954	0.107587	2.87712	0.00401326	0.047522
C1	CISD2	1068.63	0.309507	0.0739082	4.18772	2.81766e-05	0.0010213
C1	TAF5L	58.0789	0.3093	0.0857638	3.60642	0.000310455	0.00701624
C1	CSTF1	114.534	0.308611	0.0997255	3.0946	0.00197076	0.0280724
C1	DENND4B	62.1261	0.308539	0.0959578	3.21536	0.00130282	0.0208465
C1	DHX15	339.829	0.307906	0.107219	2.87174	0.00408216	0.0481878
C1	ARGLU1	1051.72	0.307521	0.0964208	3.18936	0.00142587	0.0221008
C1	C14orf142	154.491	0.307373	0.102277	3.0053	0.00265319	0.0350753
C1	SCAF4	132.152	0.304827	0.0784738	3.88444	0.000102566	0.00294137
C1	EIF1AD	168.086	0.304117	0.0868693	3.50086	0.000463758	0.00957233
C1	LRRC57	79.2227	0.303562	0.0824169	3.68325	0.000230276	0.00553846
C1	GPANK1	282.629	0.302798	0.0641823	4.71779	2.38421e-06	0.000126947
C1	GMCL1	161.819	0.302735	0.0763219	3.96655	7.29192e-05	0.00222959
C1	EEFSEC	65.371	0.302626	0.0944797	3.20308	0.00135965	0.0214049
C1	LUC7L2	257.235	0.302553	0.0594033	5.0932	3.52075e-07	2.50525e-05
C1	METTL17	119.287	0.301453	0.0869852	3.46557	0.000529115	0.0105201
C1	TRMT2A	113.248	0.301201	0.0967294	3.11385	0.00184663	0.0268366
C1	DDX46	1493.26	0.299767	0.102146	2.93469	0.00333882	0.0416772
C1	KLHL8	73.8164	0.297995	0.0931609	3.19872	0.00138039	0.0216393
C1	PANK2	238.915	0.29714	0.0638572	4.65319	3.26841e-06	0.000164927
C1	SF3A1	252.08	0.296939	0.090464	3.2824	0.00102927	0.0174075
C1	ZCCHC8	92.4191	0.291767	0.081275	3.58987	0.000330846	0.00738216
C1	USP10	298.928	0.289104	0.0961531	3.0067	0.00264101	0.0349742
C1	PIGH	127.333	0.287351	0.0926177	3.10255	0.00191863	0.0274564
C1	NCBP1	102.664	0.285931	0.0747278	3.8263	0.000130082	0.00346908
C1	ARF6	1170.49	0.281547	0.0928638	3.03183	0.00243079	0.0328667
C1	METAP1	280.416	0.281225	0.0798997	3.51973	0.000431992	0.00906302
C1	TTLL5	63.6094	0.280856	0.0847061	3.31566	0.000914274	0.0159934
C1	SLC35G1	47.0555	0.278332	0.0964159	2.88679	0.00389198	0.046514
C1	NADK	243.508	0.277818	0.0897514	3.09542	0.00196537	0.0280215
C1	KLHL42	234.999	0.275631	0.0851827	3.23577	0.00121316	0.0197555
C1	CHERP	115.179	0.274962	0.0816202	3.3688	0.000754957	0.0138283
C1	ENKD1	114.356	0.274515	0.0795981	3.44876	0.000563165	0.0110493
C1	XPO5	75.6319	0.271366	0.0927539	2.92565	0.00343734	0.0426149
C1	SP3	211.02	0.269431	0.0924412	2.91462	0.0035612	0.0436763
C1	ZC3H14	204.134	0.262924	0.0645112	4.07563	4.58905e-05	0.00151409
C1	MRPL57	2395.44	0.26181	0.0826931	3.16604	0.00154528	0.0233928
C1	KDSR	300.041	0.259871	0.0676264	3.84275	0.000121665	0.00330163
C1	ARPP19	674.571	0.259726	0.0901395	2.88137	0.00395945	0.0470126
C1	PTDSS1	228.788	0.254871	0.0871422	2.92477	0.00344705	0.0426149
C1	SF3B3	263.164	0.25291	0.0855923	2.95482	0.00312849	0.0396284
C1	MRPL14	2300.24	0.252635	0.0797924	3.16615	0.00154472	0.0233928
C1	SNAP29	498.67	0.249889	0.0732586	3.41105	0.000647141	0.012413
C1	MEA1	1536.49	0.248623	0.0677722	3.66851	0.00024397	0.00577782
C1	MBD4	345.348	0.248454	0.0800653	3.10314	0.00191481	0.0274485
C1	SRSF4	718.863	0.24587	0.0728349	3.37572	0.00073622	0.0136307
C1	STARD7	403.964	0.24543	0.0733801	3.34463	0.000823913	0.0147759
C1	SLC35A4	186.987	0.244929	0.0792624	3.0901	0.00200086	0.0283952
C1	ATXN2L	237.546	0.242342	0.0831367	2.91498	0.00355711	0.0436609
C1	CLCC1	125.294	0.242292	0.0810687	2.98873	0.0028014	0.0366696
C1	EMSY	76.2539	0.241439	0.0749953	3.21938	0.00128466	0.0206228
C1	SEH1L	187.911	0.229164	0.0799064	2.8679	0.004132	0.048704
C1	CDK10	223.475	0.223785	0.0635245	3.52281	0.000427005	0.0089706
C1	STK4	181.174	0.220248	0.0708354	3.10929	0.00187536	0.0270745
C1	ISG20L2	187.618	0.217703	0.0694044	3.13673	0.00170841	0.0251233
C1	PPIG	810.619	0.213075	0.063233	3.36968	0.000752567	0.0138009
C1	POLR2I	2186.3	0.211954	0.0666584	3.17971	0.00147425	0.0226056
C1	PTPMT1	988.748	0.204209	0.0635865	3.21151	0.00132037	0.0210401
C2	NEURL1B	27.0238	3.45946	0.420761	8.22191	2.00282e-16	1.31446e-13
C2	PIF1	173.284	3.37401	0.215464	15.6592	2.87385e-55	1.44603e-51
C2	CCNF	112.452	3.3048	0.373415	8.85021	8.73526e-19	1.09882e-15
C2	UBE2C	1913.74	3.26635	0.454964	7.17936	7.00362e-13	1.92217e-10
C2	TOP2A	1419.54	3.24419	0.514831	6.30145	2.9487e-10	4.32142e-08
C2	FAM83D	167.092	3.13022	0.472611	6.62326	3.51372e-11	6.09651e-09
C2	HJURP	182.902	3.12198	0.536405	5.8202	5.87789e-09	5.41017e-07
C2	RP4-616B8.5	4.56905	3.03942	0.510124	5.9582	2.55031e-09	2.73028e-07
C2	KIF18B	60.6421	3.01128	0.536842	5.60924	2.03216e-08	1.55713e-06
C2	CDCA8	277.059	2.87677	0.558556	5.15038	2.59964e-07	1.24576e-05
C2	BORA	51.883	2.84308	0.366986	7.74711	9.40078e-15	4.17367e-12
C2	CDK1	403.583	2.83048	0.52547	5.38656	7.18201e-08	4.40701e-06
C2	FAM72D	24.5156	2.80377	0.530995	5.28022	1.29026e-07	7.10819e-06
C2	CENPA	537.886	2.79094	0.462453	6.03508	1.58887e-09	1.78986e-07
C2	FAM72C	16.2891	2.77947	0.507055	5.4816	4.21505e-08	2.91148e-06
C2	MXD3	229.789	2.77402	0.377678	7.34492	2.05882e-13	6.21558e-11
C2	ARHGAP11B	131.91	2.77002	0.370412	7.47822	7.53346e-14	2.91583e-11
C2	KIF14	142.127	2.76852	0.542931	5.09921	3.41074e-07	1.56967e-05
C2	GAS2L3	117.793	2.70535	0.503948	5.36831	7.94786e-08	4.76083e-06
C2	RP11-932O9.10	2.62362	2.70161	0.546096	4.94714	7.53122e-07	3.07253e-05
C2	KIF2C	243.748	2.64573	0.519167	5.09611	3.46702e-07	1.58111e-05
C2	PSRC1	232.445	2.59215	0.379442	6.83148	8.40408e-12	1.71432e-09
C2	AURKA	688.639	2.5792	0.50622	5.09502	3.48701e-07	1.58544e-05
C2	TTK	65.8643	2.54814	0.52852	4.82128	1.42639e-06	5.32953e-05
C2	DBF4B	23.1025	2.54104	0.291554	8.71551	2.89463e-18	3.12103e-15
C2	GTSE1	622.061	2.50031	0.507752	4.92428	8.46736e-07	3.36355e-05
C2	INCENP	50.4659	2.49778	0.386415	6.464	1.01974e-10	1.60665e-08
C2	KIF18A	103.256	2.49368	0.292655	8.52087	1.58355e-17	1.19519e-14
C2	FBXO43	10.4159	2.49088	0.625841	3.98006	6.88973e-05	0.00120621
C2	ASPM	564.475	2.47807	0.542268	4.56982	4.88135e-06	0.000146489
C2	KIF11	133.867	2.43233	0.470862	5.1657	2.39536e-07	1.17016e-05
C2	SAPCD2	87.0236	2.427	0.51569	4.70632	2.52225e-06	8.45465e-05
C2	ARHGEF39	30.6994	2.42024	0.411851	5.8765	4.19038e-09	4.06074e-07
C2	SGOL1	237.14	2.41807	0.535437	4.51606	6.30003e-06	0.000178422
C2	ARHGAP11A	301.667	2.41106	0.387607	6.22038	4.95967e-10	6.29128e-08
C2	CDCA2	136.502	2.40903	0.412516	5.83984	5.22502e-09	4.89886e-07
C2	FAM72B	16.4555	2.38925	0.425338	5.61731	1.93959e-08	1.50144e-06
C2	CENPE	342.84	2.34911	0.500424	4.69425	2.67593e-06	8.81945e-05
C2	CENPF	1542.6	2.32306	0.523719	4.43571	9.17698e-06	0.000237754
C2	GPSM2	156.538	2.30856	0.357909	6.45013	1.11756e-10	1.73913e-08
C2	CDC25B	358.706	2.2991	0.270677	8.49388	1.99845e-17	1.4365e-14
C2	KIFC1	145.635	2.29694	0.53825	4.26742	1.97742e-05	0.000446177
C2	TICRR	14.6314	2.26679	0.432129	5.24563	1.55753e-07	8.19196e-06
C2	NEK2	149.363	2.25953	0.539014	4.19198	2.76533e-05	0.000580565
C2	CDC25C	71.0964	2.25891	0.499654	4.52095	6.15621e-06	0.000175006
C2	CKAP2L	218.206	2.25073	0.513179	4.38586	1.15526e-05	0.000288242
C2	CKAP2	1026.52	2.24905	0.481692	4.66907	3.0257e-06	9.61535e-05
C2	DEPDC1B	54.1984	2.24547	0.559273	4.01497	5.94531e-05	0.00107753
C2	SGOL2	333.965	2.23597	0.491544	4.54888	5.39321e-06	0.000158079
C2	MKI67	941.945	2.22344	0.514868	4.31846	1.57124e-05	0.000371612
C2	HYLS1	121.256	2.21873	0.245951	9.02104	1.86314e-19	2.55674e-16
C2	GSG2	8.39324	2.21118	0.546714	4.04448	5.24384e-05	0.000973626
C2	NAV2-AS3	13.5992	2.1901	0.255859	8.55981	1.13056e-17	9.48104e-15
C2	AURKB	421.312	2.18109	0.54642	3.99161	6.56264e-05	0.00115999
C2	CKS2	3948.62	2.18104	0.415192	5.25307	1.49581e-07	7.97852e-06
C2	KIF23	308.049	2.17097	0.428673	5.06439	4.09714e-07	1.82977e-05
C2	ESPL1	28.5226	2.1575	0.351368	6.14028	8.23738e-10	9.86851e-08
C2	SCML2	7.34709	2.14526	0.3431	6.25257	4.03743e-10	5.55066e-08
C2	TRIM59	161.923	2.13932	0.249563	8.57224	1.01487e-17	9.09711e-15
C2	STIL	46.8527	2.12866	0.407039	5.22962	1.69861e-07	8.74741e-06
C2	SKA1	128.296	2.12778	0.464916	4.5767	4.7236e-06	0.000142321
C2	PLK1	499.438	2.11813	0.50241	4.21595	2.4873e-05	0.000535603
C2	TNFAIP8L1	88.8224	2.11617	0.293514	7.20977	5.6048e-13	1.56675e-10
C2	DBF4	302.08	2.09769	0.357895	5.86119	4.59559e-09	4.39053e-07
C2	NEIL3	29.6503	2.08977	0.503191	4.15303	3.28097e-05	0.000665675
C2	CASC5	168.392	2.08734	0.523539	3.98698	6.69191e-05	0.0011787
C2	WDR62	51.0266	2.08699	0.445539	4.68418	2.81078e-06	9.12445e-05
C2	KIF15	50.6884	2.08623	0.490398	4.25416	2.09832e-05	0.000469943
C2	DEPDC1-AS1	3.56721	2.08039	0.464397	4.47976	7.47262e-06	0.000204717
C2	DEPDC1	347.792	2.07487	0.510485	4.06452	4.81323e-05	0.00091276
C2	NCAPH	97.7965	2.07282	0.525164	3.94699	7.91405e-05	0.00135945
C2	FAM110A	93.2334	2.06794	0.162432	12.7311	3.97212e-37	1.49898e-33
C2	C2orf48	5.47962	2.06472	0.696108	2.96609	0.00301616	0.022428
C2	MTFR2	49.0734	2.0644	0.507084	4.07112	4.67874e-05	0.000895127
C2	EPOR	70.6117	2.06059	0.201708	10.2157	1.68656e-24	2.54586e-21
C2	ERCC6L	27.0338	2.04934	0.618091	3.3156	0.000914459	0.00919025
C2	RACGAP1	273.792	2.04384	0.403617	5.0638	4.10972e-07	1.82998e-05
C2	TACC3	341.891	2.04064	0.48639	4.19548	2.7229e-05	0.000573252
C2	HMGB2	3141.39	2.03375	0.404996	5.02167	5.12254e-07	2.20928e-05
C2	BUB1B	99.6173	2.02193	0.530078	3.81441	0.00013651	0.00212028
C2	NUSAP1	808.873	2.01619	0.47058	4.28448	1.83169e-05	0.000417663
C2	ARL6IP1	1440.55	2.00138	0.346803	5.77095	7.88246e-09	6.91777e-07
C2	CDKN2D	343.773	1.99769	0.228269	8.75148	2.10577e-18	2.44512e-15
C2	ANLN	506.083	1.9772	0.449237	4.40125	1.0763e-05	0.000271232
C2	CENPL	91.449	1.97482	0.278783	7.08373	1.40324e-12	3.59016e-10
C2	NDE1	109.878	1.97075	0.188176	10.4729	1.15038e-25	2.89417e-22
C2	AF001548.5	3.36941	1.96815	0.747353	2.6335	0.00845102	0.0477605
C2	POLQ	27.9471	1.96804	0.476043	4.13416	3.56254e-05	0.000712323
C2	PLK4	51.6613	1.96724	0.486338	4.045	5.23226e-05	0.000972672
C2	TPX2	827.501	1.96466	0.443962	4.42528	9.63159e-06	0.00024726
C2	CCDC150	25.3998	1.95881	0.377186	5.19322	2.06693e-07	1.04001e-05
C2	CIT	117.026	1.9503	0.379568	5.1382	2.77379e-07	1.31255e-05
C2	EVI2B	5.37484	1.94701	0.48127	4.04557	5.21963e-05	0.000972672
C2	APOLD1	175.878	1.9375	0.366593	5.28514	1.25607e-07	6.99646e-06
C2	RP11-443B20.1	4.74281	1.93488	0.425847	4.54361	5.53002e-06	0.00016115
C2	KIF20B	377.736	1.93357	0.477725	4.04745	5.17785e-05	0.00096852
C2	UBALD2	331.093	1.93302	0.225527	8.57116	1.02452e-17	9.09711e-15
C2	KIF4A	142.889	1.93107	0.49818	3.87626	0.000106076	0.00171903
C2	ARHGAP19	30.9937	1.9133	0.256911	7.44736	9.52283e-14	3.34296e-11
C2	ECT2	240.038	1.90993	0.385091	4.95967	7.06123e-07	2.89645e-05
C2	CENPI	26.1426	1.90833	0.427169	4.46739	7.91782e-06	0.000213428
C2	C21orf58	164.088	1.90404	0.387237	4.91698	8.78873e-07	3.46386e-05
C2	TRAIP	34.6197	1.89893	0.407088	4.66466	3.09129e-06	9.74176e-05
C2	CCNA2	621.32	1.86632	0.502635	3.71307	0.000204761	0.00290222
C2	H2AFX	805.764	1.86622	0.330537	5.64603	1.64196e-08	1.32738e-06
C2	CEP55	465.891	1.86294	0.486784	3.82703	0.0001297	0.00204365
C2	RHEBL1	12.1799	1.8596	0.35356	5.25966	1.44325e-07	7.80854e-06
C2	CTB-193M12.5	58.8126	1.85783	0.265983	6.98479	2.85273e-12	6.72844e-10
C2	NCAPG	112.612	1.85626	0.486649	3.81437	0.00013653	0.00212028
C2	CDCA5	144.867	1.83665	0.509272	3.60642	0.000310455	0.00406445
C2	FBXO5	169.688	1.81948	0.409574	4.44237	8.89734e-06	0.000231961
C2	KNSTRN	382.695	1.81254	0.384593	4.71288	2.44236e-06	8.24774e-05
C2	STARD8	5.46629	1.81039	0.477042	3.79503	0.000147628	0.00225552
C2	NUF2	263.808	1.79362	0.570155	3.14585	0.00165605	0.0143915
C2	NDC80	134.403	1.7918	0.519596	3.44844	0.00056383	0.00644285
C2	G2E3	201.353	1.78979	0.220932	8.10106	5.44807e-16	3.16302e-13
C2	C14orf80	135.108	1.77984	0.347052	5.12845	2.92133e-07	1.37375e-05
C2	TMPO-AS1	52.3252	1.77728	0.444094	4.00204	6.27997e-05	0.00112318
C2	C18orf54	45.625	1.77718	0.332905	5.33841	9.37666e-08	5.46489e-06
C2	LAG3	5.43568	1.76773	0.264639	6.67978	2.39295e-11	4.38787e-09
C2	RP11-120D5.1	2.10985	1.76662	0.46521	3.79746	0.000146186	0.00224383
C2	ARHGAP33	22.1719	1.73199	0.25597	6.76637	1.32056e-11	2.58881e-09
C2	SPC25	300.784	1.72402	0.53797	3.20468	0.00135212	0.0123262
C2	SOGA1	151.225	1.71715	0.210124	8.17208	3.03128e-16	1.90655e-13
C2	MYBL1	100.459	1.71691	0.455853	3.76636	0.000165645	0.00248056
C2	MELK	193.721	1.71153	0.363977	4.70231	2.57235e-06	8.54079e-05
C2	CDCA3	460.192	1.70338	0.451595	3.77193	0.000161992	0.00243068
C2	HMMR	310.219	1.69505	0.525453	3.22588	0.00125584	0.0117453
C2	LIN9	24.4489	1.69165	0.375469	4.50543	6.62381e-06	0.000184798
C2	KPNA2	1020.11	1.69109	0.359641	4.70215	2.5744e-06	8.54079e-05
C2	CCDC18	100.005	1.68861	0.336747	5.01449	5.31748e-07	2.28032e-05
C2	PRR11	415.278	1.68838	0.334257	5.05113	4.39214e-07	1.92172e-05
C2	CEP85	23.684	1.68729	0.269868	6.25229	4.04487e-10	5.55066e-08
C2	IQGAP3	127.326	1.68661	0.432947	3.89565	9.79376e-05	0.00161747
C2	CDKN2C	312.797	1.67154	0.248583	6.72427	1.76475e-11	3.32987e-09
C2	RP11-977B10.2	8.82589	1.66044	0.338953	4.89873	9.64585e-07	3.74304e-05
C2	MIS18BP1	293.08	1.64792	0.269008	6.12592	9.0159e-10	1.07161e-07
C2	FBXO48	42.0834	1.6461	0.160162	10.2777	8.88002e-25	1.67555e-21
C2	SUV39H1	49.6733	1.64383	0.381873	4.30465	1.6725e-05	0.000389005
C2	CEP128	37.5945	1.64305	0.385792	4.25891	2.05427e-05	0.000461447
C2	RTKN2	54.0274	1.6368	0.395923	4.13414	3.56279e-05	0.000712323
C2	KIF24	9.46702	1.63547	0.437385	3.73921	0.000184603	0.0027028
C2	NAV2	151.317	1.63447	0.261616	6.2476	4.16808e-10	5.6176e-08
C2	NEMP1	41.1489	1.62227	0.337581	4.80558	1.54302e-06	5.72284e-05
C2	DDIAS	35.0685	1.61841	0.492068	3.289	0.00100543	0.00993257
C2	PRC1	1026.67	1.61456	0.415502	3.8858	0.000101995	0.00167169
C2	DNMT3B	9.48327	1.58848	0.243746	6.51697	7.17415e-11	1.21678e-08
C2	BUB1	121.612	1.57866	0.487672	3.23713	0.0012074	0.0114124
C2	CCSAP	65.5865	1.56735	0.249192	6.28974	3.18007e-10	4.57173e-08
C2	C4orf46	124.686	1.55489	0.281559	5.52241	3.34377e-08	2.43837e-06
C2	CCDC85C	76.6913	1.54888	0.264163	5.86333	4.53663e-09	4.36181e-07
C2	CENPO	89.9589	1.54692	0.33145	4.66712	3.05446e-06	9.64584e-05
C2	FZR1	175.168	1.52594	0.076123	20.0457	2.19947e-89	3.3201e-85
C2	WEE1	208.016	1.51857	0.195028	7.78642	6.89353e-15	3.25181e-12
C2	BARD1	193.321	1.51842	0.351671	4.31774	1.57632e-05	0.000371612
C2	DLGAP5	367.598	1.51745	0.487157	3.11491	0.00184003	0.0156216
C2	OIP5	112.362	1.51406	0.421809	3.58945	0.000331381	0.00426444
C2	E2F7	57.796	1.51003	0.368178	4.10137	4.10714e-05	0.000804115
C2	EVI2A	12.7795	1.50561	0.416896	3.61147	0.000304461	0.00400334
C2	GEN1	37.9468	1.50528	0.279368	5.38817	7.11783e-08	4.38545e-06
C2	PBK	596.652	1.49965	0.500535	2.99609	0.00273468	0.020859
C2	FOXM1	296.774	1.49872	0.309285	4.84575	1.26135e-06	4.79599e-05
C2	RFX8	43.2436	1.49811	0.307774	4.86757	1.12976e-06	4.35045e-05
C2	TMPO	595.054	1.4832	0.314672	4.71349	2.43506e-06	8.24152e-05
C2	SPDL1	514.493	1.48049	0.28646	5.16821	2.36343e-07	1.15831e-05
C2	LMNB1	164.981	1.47688	0.456981	3.23183	0.00123	0.0115609
C2	ZNF714	58.9261	1.47603	0.23063	6.39998	1.55399e-10	2.32253e-08
C2	PHF7	51.1017	1.47529	0.215316	6.85175	7.29532e-12	1.52948e-09
C2	C17orf53	22.4038	1.47305	0.364592	4.04026	5.33911e-05	0.000987669
C2	SKA3	120.729	1.47013	0.369642	3.97717	6.97395e-05	0.00121701
C2	C5orf34	22.8123	1.46352	0.353693	4.13781	3.50633e-05	0.000702896
C2	RAD51AP1	137.166	1.45641	0.456173	3.19267	0.00140962	0.0127034
C2	FAM64A	470.436	1.45343	0.444947	3.26652	0.00108878	0.0105829
C2	SPAG5	99.3559	1.44915	0.437669	3.31106	0.000929427	0.00930351
C2	CNTRL	62.2499	1.4407	0.25385	5.67541	1.38355e-08	1.15385e-06
C2	SLC4A8	28.0244	1.43545	0.245029	5.8583	4.67635e-09	4.43959e-07
C2	HAUS8	107.349	1.43349	0.411447	3.48401	0.000493959	0.0058207
C2	BRD8	160.79	1.42732	0.2066	6.90863	4.89353e-12	1.07055e-09
C2	SHCBP1	242.328	1.42701	0.397111	3.59348	0.000326291	0.00421692
C2	CEP97	51.2947	1.42693	0.192538	7.41119	1.25174e-13	4.29431e-11
C2	CEP152	70.9273	1.42295	0.303659	4.686	2.78601e-06	9.06355e-05
C2	UBL7-AS1	64.4666	1.42235	0.242051	5.87625	4.19659e-09	4.06074e-07
C2	SASS6	80.483	1.42164	0.27727	5.12729	2.93943e-07	1.37797e-05
C2	CKS1B	3215.67	1.41647	0.331288	4.27564	1.90593e-05	0.000431982
C2	NDC1	110.508	1.41016	0.287602	4.90315	9.43121e-07	3.67866e-05
C2	EME1	29.0653	1.40437	0.444941	3.15631	0.00159777	0.0140223
C2	RP5-1198O20.4	46.7782	1.4021	0.318075	4.40809	1.04287e-05	0.000265018
C2	CNTROB	81.5995	1.40066	0.196794	7.11738	1.09995e-12	2.91294e-10
C2	MYEF2	129.177	1.39628	0.358464	3.89518	9.81267e-05	0.00161882
C2	RP11-148B18.1	19.2996	1.39294	0.430404	3.23635	0.00121067	0.0114362
C2	PILRB	63.9496	1.39222	0.130167	10.6956	1.0667e-26	3.22038e-23
C2	EPS8L1	45.6322	1.3871	0.291123	4.76466	1.89176e-06	6.6876e-05
C2	SMC4	989.375	1.3817	0.368507	3.74945	0.000177225	0.00260488
C2	WHSC1	366.524	1.38012	0.229094	6.02423	1.69912e-09	1.8859e-07
C2	RFWD3	113.89	1.37537	0.266353	5.16372	2.42096e-07	1.17885e-05
C2	SAP30	229.649	1.36713	0.363414	3.7619	0.000168628	0.00251278
C2	AC005523.3	2.14064	1.36532	0.447984	3.04769	0.00230605	0.01835
C2	CKAP5	337.073	1.36261	0.235192	5.7936	6.88941e-09	6.19022e-07
C2	KMT5A	439.477	1.3625	0.204011	6.67858	2.41267e-11	4.38787e-09
C2	PBX4	8.82035	1.35968	0.29085	4.67484	2.94186e-06	9.42833e-05
C2	CHRNA10	4.95172	1.35895	0.258416	5.25875	1.45034e-07	7.8189e-06
C2	GINS1	52.6715	1.35165	0.463484	2.91628	0.00354238	0.0253183
C2	MEX3A	70.5001	1.35134	0.412527	3.27576	0.00105377	0.0102927
C2	SLX4	28.7134	1.34691	0.190932	7.05437	1.73386e-12	4.36211e-10
C2	KIAA1524	109.576	1.33965	0.380791	3.51808	0.000434689	0.00526775
C2	FANCB	87.8865	1.33615	0.409787	3.26061	0.00111173	0.0107368
C2	EZH2	186.372	1.33466	0.341609	3.90699	9.34541e-05	0.00156223
C2	NCAPD2	240.266	1.33028	0.260927	5.09829	3.42743e-07	1.57255e-05
C2	VANGL1	108.278	1.32962	0.172001	7.73027	1.07316e-14	4.62838e-12
C2	MND1	177.803	1.32209	0.398839	3.31484	0.000916971	0.00920936
C2	POC1A	176.476	1.31554	0.337944	3.89277	9.91041e-05	0.00163316
C2	ASF1B	162.86	1.31135	0.476907	2.7497	0.00596507	0.0369482
C2	LIPE	20.3182	1.3093	0.289337	4.52518	6.03455e-06	0.000172196
C2	PARPBP	84.0468	1.30682	0.320875	4.07269	4.64743e-05	0.000890265
C2	ZNF850	8.23951	1.30575	0.301759	4.32712	1.51074e-05	0.000360232
C2	CENPK	362.192	1.30422	0.388987	3.35288	0.000799764	0.00837915
C2	CENPJ	92.0856	1.30181	0.309314	4.2087	2.5684e-05	0.00055071
C2	LINC00654	5.83756	1.29949	0.229289	5.66748	1.44914e-08	1.20191e-06
C2	KDM4D	10.9725	1.29089	0.259144	4.98136	6.31401e-07	2.62562e-05
C2	CCDC163P	8.66027	1.28525	0.271074	4.74132	2.12335e-06	7.36828e-05
C2	TWIST1	294.492	1.27494	0.339364	3.75686	0.000172055	0.00255125
C2	CEP295	91.0389	1.27451	0.215445	5.91572	3.30436e-09	3.41639e-07
C2	BRCA2	86.3542	1.27348	0.43638	2.91827	0.00351975	0.0252162
C2	DCAF15	88.4787	1.27085	0.222464	5.71261	1.11254e-08	9.43472e-07
C2	RP11-245D16.4	28.8582	1.26833	0.382443	3.31639	0.000911878	0.00918265
C2	MIS18A	283.452	1.26648	0.321311	3.94161	8.09371e-05	0.00138363
C2	SPC24	301.069	1.25866	0.347799	3.61894	0.000295815	0.00391889
C2	TDP1	104.719	1.25606	0.236916	5.30171	1.1472e-07	6.48576e-06
C2	CORT	2.82105	1.24693	0.364067	3.42502	0.000614763	0.00686422
C2	CDCA4	295.203	1.24194	0.358201	3.46715	0.000526004	0.00612657
C2	ZWINT	438.644	1.22945	0.378182	3.25096	0.00115018	0.0110305
C2	C2orf69	226.247	1.22168	0.165238	7.39347	1.43042e-13	4.69397e-11
C2	REEP4	343.786	1.22156	0.263453	4.63673	3.53972e-06	0.000110169
C2	CCDC15	37.486	1.22032	0.397598	3.06924	0.00214606	0.0173699
C2	FOSL1	721.505	1.22005	0.230509	5.29285	1.20423e-07	6.75757e-06
C2	ATP8B3	19.4748	1.21896	0.300559	4.05564	4.99964e-05	0.000940942
C2	CEP135	82.327	1.21813	0.23067	5.28083	1.28599e-07	7.10819e-06
C2	CCDC77	43.6914	1.215	0.247573	4.90767	9.21659e-07	3.61362e-05
C2	MT1G	12.5254	1.21253	0.356522	3.401	0.000671395	0.00732807
C2	MPHOSPH9	95.5605	1.20456	0.192023	6.27301	3.54138e-10	4.99599e-08
C2	HSPA12A	76.5405	1.20448	0.185765	6.48387	8.93995e-11	1.46683e-08
C2	BIRC5	1882.15	1.20337	0.33696	3.57127	0.000355252	0.00449123
C2	NCAPG2	155.803	1.1993	0.322678	3.7167	0.000201843	0.00287727
C2	PIM2	39.7083	1.19828	0.28818	4.1581	3.20911e-05	0.000656392
C2	ORC6	214.542	1.19719	0.434857	2.75308	0.00590377	0.0367022
C2	MESDC1	168.379	1.19689	0.182193	6.56936	5.05311e-11	8.6678e-09
C2	ATL2	39.6488	1.19641	0.17139	6.98063	2.9385e-12	6.73648e-10
C2	METTL4	84.8425	1.19136	0.114779	10.3796	3.07095e-25	6.62228e-22
C2	CEP72	12.229	1.19085	0.398124	2.99116	0.00277921	0.0211452
C2	RNF26	403.322	1.18574	0.182985	6.47998	9.17323e-11	1.47386e-08
C2	DLEU2	133.12	1.18539	0.260362	4.55286	5.29227e-06	0.000155422
C2	SNCAIP	12.1654	1.18515	0.354239	3.34563	0.000820946	0.00852868
C2	MTBP	15.1395	1.18476	0.31066	3.81368	0.000136911	0.00212402
C2	MCM8	70.9267	1.18396	0.355808	3.32752	0.000876223	0.00894292
C2	PPP2R3B	74.5374	1.18389	0.225406	5.25226	1.50242e-07	7.98556e-06
C2	KIF20A	150.16	1.18126	0.432916	2.72862	0.00636008	0.0388528
C2	FAM102B	28.7123	1.17519	0.247968	4.73927	2.14489e-06	7.42591e-05
C2	FANCM	19.9386	1.1734	0.281034	4.17528	2.97618e-05	0.000616601
C2	GJC1	147.272	1.17324	0.197736	5.93334	2.96837e-09	3.1334e-07
C2	ZMYM1	56.5185	1.16484	0.166875	6.98031	2.9454e-12	6.73648e-10
C2	UBE2T	866.618	1.16186	0.404494	2.87239	0.00407384	0.0280926
C2	KIAA0586	106.198	1.1569	0.223583	5.17436	2.28698e-07	1.13187e-05
C2	ARHGAP29	467.748	1.15687	0.324092	3.56958	0.000357555	0.00451278
C2	CHTF18	55.4484	1.15562	0.310431	3.72262	0.000197164	0.00284259
C2	FANCD2	91.3202	1.15319	0.347782	3.31585	0.000913661	0.00918835
C2	NCAPD3	174.41	1.14695	0.277696	4.13025	3.62377e-05	0.000722329
C2	SPATA5	58.1885	1.14627	0.243478	4.70788	2.50308e-06	8.41516e-05
C2	CDAN1	18.709	1.14573	0.178435	6.421	1.35384e-10	2.04361e-08
C2	ZGRF1	12.3914	1.14524	0.40459	2.83062	0.00464581	0.0308936
C2	RPS6KA5	8.07303	1.14397	0.375186	3.04907	0.00229551	0.0182853
C2	MSH5	4.65837	1.13995	0.349569	3.261	0.00111018	0.0107315
C2	TUBD1	32.5609	1.13832	0.163839	6.94777	3.71097e-12	8.36076e-10
C2	LMNB2	413.277	1.1382	0.249743	4.55747	5.17729e-06	0.000153238
C2	LIN54	45.7042	1.13799	0.223938	5.08172	3.74031e-07	1.68036e-05
C2	PAK4	230.641	1.13263	0.182061	6.22118	4.93437e-10	6.29128e-08
C2	TROAP	442.281	1.13252	0.27677	4.09194	4.27781e-05	0.000835364
C2	PKN3	24.3439	1.12375	0.320229	3.5092	0.000449464	0.00538038
C2	UBE2S	8236.58	1.12305	0.355047	3.1631	0.00156098	0.0137394
C2	ADGRE5	224.407	1.12278	0.301853	3.71962	0.000199519	0.00285744
C2	H1FX-AS1	13.7559	1.11155	0.243888	4.55765	5.17302e-06	0.000153238
C2	RHNO1	313.144	1.10813	0.19493	5.68475	1.31003e-08	1.09861e-06
C2	NUP35	73.1033	1.10499	0.307332	3.59545	0.000323835	0.00419235
C2	RP5-1074L1.4	4.41243	1.10231	0.313741	3.51342	0.000442377	0.00532086
C2	ARL4A	383.033	1.09802	0.157097	6.98942	2.7602e-12	6.61353e-10
C2	DIAPH3	504.264	1.09747	0.264602	4.14762	3.35956e-05	0.000676168
C2	SYNE2	76.2613	1.09676	0.363038	3.02106	0.00251888	0.0196093
C2	RECQL4	43.8427	1.09645	0.340179	3.22316	0.00126785	0.0118429
C2	HIST1H2BN	33.8757	1.09214	0.257829	4.2359	2.27639e-05	0.000503106
C2	SCLT1	132.371	1.09076	0.254582	4.28451	1.83145e-05	0.000417663
C2	MYBL2	314.265	1.08961	0.364564	2.98881	0.00280069	0.0212445
C2	KNTC1	32.0165	1.08878	0.336046	3.23996	0.00119546	0.0113422
C2	RP11-160O5.1	38.916	1.0802	0.35686	3.02695	0.00247036	0.0193013
C2	BUB3	1043.05	1.07629	0.196891	5.46642	4.59218e-08	3.10848e-06
C2	POC5	41.5771	1.07602	0.165831	6.48866	8.66009e-11	1.45249e-08
C2	SAP130	68.4993	1.07582	0.142418	7.55399	4.22122e-14	1.72214e-11
C2	CCP110	92.8181	1.07211	0.204305	5.24758	1.54109e-07	8.13518e-06
C2	HIST2H2BF	10.3608	1.06671	0.198458	5.37497	7.6595e-08	4.61956e-06
C2	FAM111A	150.093	1.06509	0.321365	3.31428	0.000918809	0.00921556
C2	PCNT	120.503	1.06429	0.273466	3.89185	9.94832e-05	0.00163762
C2	CDKN3	1611.75	1.06288	0.350685	3.03088	0.00243844	0.019136
C2	KIF22	388.977	1.06245	0.241621	4.39717	1.09669e-05	0.00027545
C2	TBC1D31	34.7895	1.05296	0.186837	5.63573	1.7432e-08	1.37768e-06
C2	CDKN1B	132.527	1.0521	0.142625	7.37668	1.62282e-13	5.10342e-11
C2	LINC01572	4.31739	1.05013	0.376271	2.79089	0.00525639	0.0337783
C2	KIAA1328	32.929	1.04771	0.139147	7.52951	5.09309e-14	2.02316e-11
C2	NUP50	218.61	1.04728	0.187771	5.57745	2.44071e-08	1.84213e-06
C2	CENPC	88.8377	1.0456	0.193723	5.3974	6.76145e-08	4.21752e-06
C2	TRIP13	244.243	1.04352	0.3459	3.01683	0.00255431	0.019804
C2	NRL	5.43753	1.04342	0.23156	4.50602	6.60534e-06	0.000184644
C2	FANCG	88.2281	1.0417	0.281639	3.69872	0.000216686	0.00303984
C2	TRIM6	33.0715	1.04073	0.186928	5.56756	2.58332e-08	1.93045e-06
C2	POLH	58.9614	1.03978	0.191308	5.4351	5.47661e-08	3.56333e-06
C2	FANCI	140.651	1.03942	0.330599	3.14406	0.00166622	0.0144633
C2	NCEH1	195.18	1.03825	0.255595	4.06207	4.8639e-05	0.000921211
C2	MZT1	961.462	1.03769	0.257925	4.02324	5.7403e-05	0.00104397
C2	GOLGA6L10	19.9691	1.03521	0.166195	6.22887	4.69799e-10	6.09348e-08
C2	CEP78	124.14	1.03427	0.242271	4.26906	1.96296e-05	0.000443575
C2	PLEKHG3	12.6532	1.03294	0.301519	3.4258	0.000612989	0.00686379
C2	JADE2	57.3039	1.03165	0.204998	5.03251	4.841e-07	2.09384e-05
C2	LCORL	116.675	1.0304	0.174413	5.90785	3.46603e-09	3.53512e-07
C2	OSBPL3	74.2062	1.02955	0.164791	6.24765	4.16669e-10	5.6176e-08
C2	LRRIQ1	6.91039	1.02924	0.362181	2.84179	0.0044861	0.0300967
C2	BEND7	30.3596	1.02833	0.309434	3.32325	0.000889745	0.00905033
C2	RANGAP1	325.59	1.02826	0.216337	4.75304	2.00381e-06	7.0343e-05
C2	SAP25	7.02892	1.02784	0.254474	4.03908	5.36612e-05	0.000991451
C2	SUV39H2	70.9698	1.027	0.281249	3.65156	0.000260649	0.00354459
C2	RAD21	876.588	1.02339	0.210567	4.86014	1.173e-06	4.50547e-05
C2	TTF2	101.805	1.02149	0.215558	4.73881	2.1498e-06	7.42591e-05
C2	GSTCD	55.5316	1.01506	0.245086	4.14164	3.44832e-05	0.000692186
C2	CCDC34	690.954	1.00996	0.226751	4.45403	8.42725e-06	0.000223797
C2	ZNF107	19.5412	1.00124	0.200285	4.99909	5.76001e-07	2.4355e-05
C2	DCP2	148.201	1.00099	0.136022	7.35902	1.8526e-13	5.70715e-11
C2	LMO4	2303.11	1.0005	0.190344	5.25625	1.47019e-07	7.86971e-06
C2	PAPD7	72.2473	0.999547	0.172773	5.78532	7.2373e-09	6.46432e-07
C2	RP11-488L18.10	28.7601	0.989838	0.16108	6.14502	7.99556e-10	9.7333e-08
C2	SRGAP2B	188.548	0.988483	0.207088	4.77325	1.81278e-06	6.43857e-05
C2	NRAV	62.1061	0.985932	0.117026	8.42488	3.6111e-17	2.47771e-14
C2	TIMELESS	85.0683	0.985883	0.317333	3.10678	0.00189137	0.0159232
C2	LBR	256.429	0.985232	0.220127	4.47574	7.6148e-06	0.000207858
C2	CENPP	54.5131	0.984313	0.29355	3.35313	0.000799031	0.00837915
C2	BCL2L12	601.183	0.983798	0.282455	3.48302	0.000495788	0.00583769
C2	ERI2	44.6892	0.981978	0.20349	4.82567	1.39532e-06	5.23939e-05
C2	TRAF2	68.9934	0.981638	0.200187	4.90361	9.40918e-07	3.67866e-05
C2	ZNF519	25.7008	0.981527	0.279983	3.50566	0.000455471	0.00544797
C2	CEP192	50.6683	0.980914	0.221025	4.43802	9.07897e-06	0.000236288
C2	CCNG2	134.38	0.97908	0.17075	5.734	9.809e-09	8.39405e-07
C2	PIK3R3	13.6279	0.978538	0.286283	3.41808	0.000630648	0.0069995
C2	USP13	129.053	0.977192	0.175107	5.58054	2.39779e-08	1.81883e-06
C2	THSD1	41.2795	0.976423	0.257369	3.79387	0.000148317	0.00226013
C2	ZNF486	17.8621	0.973983	0.290496	3.35283	0.000799891	0.00837915
C2	C1orf112	30.0101	0.972437	0.321077	3.02867	0.00245633	0.0192315
C2	DTX2	75.9867	0.971744	0.119428	8.13666	4.06327e-16	2.4534e-13
C2	FGF5	741.039	0.966084	0.343345	2.81374	0.00489692	0.0321527
C2	PIM3	241.946	0.965775	0.301443	3.20384	0.0013561	0.0123402
C2	RPL39L	1180.22	0.960969	0.261196	3.67912	0.000234041	0.00324728
C2	MNS1	136.585	0.958942	0.257749	3.72045	0.000198872	0.00285359
C2	MIIP	194.666	0.956635	0.174288	5.4888	4.04674e-08	2.81501e-06
C2	FKBPL	54.0479	0.956543	0.16379	5.84006	5.21814e-09	4.89886e-07
C2	KBTBD2	109.895	0.953391	0.143044	6.66504	2.64601e-11	4.75495e-09
C2	RCCD1	146.993	0.953135	0.128844	7.39758	1.38687e-13	4.65217e-11
C2	CCDC14	278.037	0.952956	0.1799	5.29713	1.17637e-07	6.62583e-06
C2	PHACTR4	274.048	0.952699	0.120948	7.8769	3.3559e-15	1.68858e-12
C2	PHF19	765.795	0.952645	0.285365	3.33833	0.000842825	0.00868485
C2	RASA1	214.134	0.949846	0.153737	6.1784	6.4756e-10	8.07844e-08
C2	DCAF7	409.648	0.945865	0.0486705	19.434	3.97796e-84	3.00236e-80
C2	E2F5	24.479	0.941587	0.358535	2.62621	0.00863418	0.0484035
C2	GPR85	20.3698	0.940611	0.266223	3.53317	0.000410607	0.00504732
C2	DCLRE1C	95.2257	0.937278	0.171041	5.47986	4.25667e-08	2.92066e-06
C2	FAAP24	66.6554	0.936911	0.233475	4.0129	5.99773e-05	0.00108296
C2	HSPA4L	11.0829	0.935875	0.221953	4.21654	2.48075e-05	0.000534955
C2	TAF5	28.298	0.934377	0.240605	3.88344	0.000102988	0.0016822
C2	HAUS6	153.506	0.928257	0.227047	4.08839	4.34382e-05	0.000846181
C2	PRDM8	64.896	0.92489	0.327551	2.82365	0.00474797	0.0313657
C2	SPIN4	29.2334	0.923594	0.240955	3.83306	0.000126561	0.00200046
C2	TESK2	7.70512	0.922387	0.272586	3.38384	0.000714802	0.0076742
C2	CEP44	59.0617	0.921322	0.168674	5.46215	4.7039e-08	3.16988e-06
C2	BCL7A	91.9469	0.919625	0.167278	5.4976	3.84991e-08	2.74124e-06
C2	CARD8	130.324	0.91886	0.105616	8.69999	3.31921e-18	3.34024e-15
C2	MLLT4	174.53	0.918805	0.218788	4.19953	2.67469e-05	0.000567855
C2	SYCE2	6.93654	0.918654	0.340128	2.70091	0.00691502	0.0414051
C2	ARID3B	24.268	0.909112	0.184276	4.93344	8.07943e-07	3.22707e-05
C2	JADE1	251.37	0.908458	0.210374	4.31829	1.57243e-05	0.000371612
C2	PNRC2	418.575	0.907038	0.134278	6.75493	1.42902e-11	2.76553e-09
C2	GOLGA6L9	20.3431	0.905773	0.176437	5.1337	2.84103e-07	1.34017e-05
C2	BRICD5	8.79112	0.903642	0.241077	3.74836	0.000177995	0.00261365
C2	ZNF273	27.1852	0.902064	0.215859	4.17895	2.92856e-05	0.000609747
C2	RPPH1	16.5352	0.901859	0.335381	2.68906	0.00716538	0.042383
C2	S1PR3	76.2448	0.901554	0.29047	3.10378	0.00191064	0.0160106
C2	RP11-74J13.8	4.28131	0.901423	0.237512	3.79528	0.00014748	0.00225552
C2	ZNF701	30.4694	0.899196	0.135258	6.64798	2.97134e-11	5.27674e-09
C2	CEP57L1	162.746	0.896545	0.176139	5.08997	3.58114e-07	1.62334e-05
C2	NOTCH1	57.4079	0.894954	0.154903	5.77753	7.58064e-09	6.6918e-07
C2	THAP10	38.3532	0.892271	0.273502	3.26239	0.00110478	0.0107097
C2	SRGAP2	125.006	0.89188	0.122859	7.25939	3.88852e-13	1.1075e-10
C2	FAM72A	24.0396	0.888878	0.157677	5.63733	1.72709e-08	1.37213e-06
C2	LKAAEAR1	6.4368	0.887409	0.306002	2.90001	0.00373155	0.0263143
C2	SRGAP2C	207.027	0.885215	0.166898	5.30392	1.13339e-07	6.43177e-06
C2	POLE	54.1404	0.880326	0.291019	3.02498	0.00248651	0.0194074
C2	ZWILCH	196.818	0.879645	0.24655	3.56782	0.000359966	0.00453943
C2	CTCF	219.627	0.879429	0.141205	6.22804	4.723e-10	6.09348e-08
C2	ZNF93	59.4539	0.876918	0.217201	4.03735	5.40587e-05	0.000997574
C2	FAM122B	111.342	0.872768	0.16387	5.32597	1.00416e-07	5.76343e-06
C2	RBM15	52.5325	0.87115	0.123954	7.02799	2.09527e-12	5.18494e-10
C2	SAC3D1	390.246	0.869916	0.299344	2.90607	0.00365998	0.0259013
C2	HP1BP3	1351.52	0.868888	0.181917	4.7763	1.78553e-06	6.38423e-05
C2	ARHGAP22	365.018	0.867003	0.190958	4.54027	5.61826e-06	0.000163091
C2	NUP62	268.382	0.866143	0.183295	4.7254	2.29659e-06	7.84323e-05
C2	USP1	504.742	0.86258	0.266933	3.23145	0.00123164	0.0115628
C2	METTL7A	17.7601	0.857516	0.326021	2.63024	0.00853239	0.0480047
C2	RNF19B	31.8737	0.857191	0.159259	5.38237	7.3512e-08	4.49256e-06
C2	CBR3	472.395	0.856192	0.188577	4.54028	5.61806e-06	0.000163091
C2	FBXO34	95.9458	0.854708	0.137175	6.23078	4.64109e-10	6.09194e-08
C2	TBC1D4	89.9748	0.853366	0.144771	5.89457	3.75649e-09	3.73054e-07
C2	DTYMK	1756.31	0.852938	0.229504	3.71644	0.000202048	0.00287727
C2	CDC42EP4	128.065	0.852859	0.131616	6.4799	9.17808e-11	1.47386e-08
C2	MOK	486.245	0.852555	0.301865	2.82429	0.00473849	0.0313305
C2	CENPN	904.59	0.851274	0.251601	3.38343	0.000715855	0.00768005
C2	ZNF318	64.3834	0.848976	0.159916	5.30888	1.10304e-07	6.28316e-06
C2	MGME1	126.336	0.848392	0.185014	4.58555	4.52786e-06	0.000136696
C2	ETS2	130.762	0.846192	0.268266	3.1543	0.00160884	0.0140949
C2	AC240274.1	34.3706	0.845314	0.248704	3.39888	0.000676636	0.00735866
C2	NEDD1	117.649	0.843215	0.156441	5.39	7.04571e-08	4.35881e-06
C2	SMC2	428.294	0.842025	0.277337	3.03611	0.0023965	0.0189299
C2	SPECC1L	115.99	0.839968	0.217469	3.86248	0.000112241	0.00180435
C2	HMGB3	1009.99	0.838838	0.261968	3.20207	0.00136445	0.0123851
C2	CDK19	121.573	0.837353	0.205786	4.06906	4.72041e-05	0.000900817
C2	MAP3K5	27.8507	0.837083	0.250023	3.34802	0.000813914	0.00847897
C2	CMC2	781.282	0.835922	0.168269	4.96777	6.77271e-07	2.79328e-05
C2	PLPP7	45.3084	0.834334	0.30207	2.76206	0.00574384	0.0359881
C2	CCDC89	5.73471	0.834115	0.265686	3.13947	0.00169251	0.0146075
C2	PAFAH2	36.3833	0.834094	0.150063	5.55831	2.72402e-08	2.01564e-06
C2	TRIM69	72.0119	0.833195	0.182221	4.57244	4.82083e-06	0.000144961
C2	CTD-2331H12.7	3.14426	0.831719	0.309785	2.68483	0.00725674	0.0427559
C2	CANT1	264.815	0.830722	0.107203	7.74905	9.25809e-15	4.17367e-12
C2	C16orf95	107.563	0.830193	0.215701	3.84882	0.000118687	0.00189385
C2	YPEL1	19.4374	0.828251	0.291188	2.84438	0.00444972	0.0299406
C2	ACYP1	267.25	0.828057	0.191402	4.32627	1.51653e-05	0.000360232
C2	CENPM	505.716	0.827633	0.309639	2.67289	0.00752003	0.043862
C2	RSBN1	217.875	0.827557	0.0807605	10.247	1.22013e-24	2.04643e-21
C2	WDPCP	19.4018	0.827298	0.151784	5.4505	5.02282e-08	3.32541e-06
C2	MAGI3	57.8913	0.825353	0.141489	5.83333	5.43327e-09	5.06267e-07
C2	USP54	12.4674	0.824976	0.16044	5.14195	2.71899e-07	1.29066e-05
C2	GRK6	261.889	0.823335	0.273945	3.00548	0.00265163	0.0203283
C2	HSPA1A	146.773	0.821192	0.155415	5.28386	1.26489e-07	7.0197e-06
C2	NUP98	155.517	0.820236	0.127429	6.43679	1.22024e-10	1.87954e-08
C2	SMTN	582.796	0.819891	0.152887	5.36272	8.19787e-08	4.87192e-06
C2	NUDT6	88.1471	0.818348	0.163034	5.0195	5.18053e-07	2.22792e-05
C2	MEPCE	137.371	0.814296	0.122676	6.63779	3.18425e-11	5.5891e-09
C2	AC004381.6	31.1677	0.812193	0.259598	3.12866	0.00175606	0.0150376
C2	H1FX	1149.33	0.8119	0.249172	3.2584	0.00112044	0.0108002
C2	RP11-798M19.6	52.0362	0.809916	0.215861	3.75203	0.000175407	0.00258598
C2	CBX5	1070.68	0.809432	0.168108	4.81494	1.4724e-06	5.48789e-05
C2	TMEM60	368.597	0.808995	0.10334	7.82845	4.93916e-15	2.40505e-12
C2	CENPW	1816.78	0.803952	0.272211	2.95341	0.00314281	0.023108
C2	TAF4	28.9218	0.803809	0.149383	5.38085	7.41341e-08	4.50546e-06
C2	BTBD3	86.5757	0.795171	0.155216	5.123	3.00706e-07	1.40098e-05
C2	FZD7	233.695	0.793806	0.297486	2.66838	0.00762177	0.0442356
C2	TMCC2	9.56837	0.793263	0.205316	3.86363	0.000111716	0.00179974
C2	C9orf40	206.677	0.792377	0.23234	3.41042	0.000648627	0.00713632
C2	DEK	3239.48	0.792022	0.206169	3.84162	0.000122224	0.00194208
C2	ANP32E	1058.64	0.787321	0.199839	3.93978	8.15552e-05	0.00139025
C2	CCDC88A	395.575	0.7869	0.197031	3.99379	6.50257e-05	0.00115072
C2	AP001347.6	72.567	0.786837	0.282865	2.78167	0.00540805	0.0343869
C2	AC009948.5	48.2358	0.786751	0.114307	6.88276	5.87034e-12	1.24807e-09
C2	LRCH4	123.187	0.786384	0.139631	5.63188	1.78257e-08	1.40145e-06
C2	ZNF546	12.826	0.785767	0.190908	4.11595	3.85586e-05	0.000758856
C2	BNC1	30.2924	0.784328	0.238213	3.29256	0.000992808	0.00982717
C2	ZNF678	12.0334	0.783925	0.264556	2.96317	0.00304484	0.0225628
C2	FBXL7	57.2259	0.779277	0.190749	4.08536	4.40091e-05	0.000854977
C2	FANCC	22.4893	0.77551	0.19567	3.96335	7.39048e-05	0.00127935
C2	RASSF1	254.223	0.77485	0.13808	5.6116	2.0047e-08	1.54392e-06
C2	LRR1	406.345	0.772444	0.258427	2.98903	0.00279868	0.0212399
C2	PPP2R5D	150.621	0.771207	0.143713	5.36631	8.03632e-08	4.79479e-06
C2	NRF1	26.4168	0.769889	0.232922	3.30536	0.000948559	0.00945739
C2	PGP	766.523	0.76774	0.281216	2.73007	0.00633204	0.0386973
C2	FGFR1OP	116.141	0.766358	0.169214	4.52893	5.92841e-06	0.000169487
C2	ZFAND4	12.6175	0.766334	0.195319	3.9235	8.7273e-05	0.0014703
C2	HIRIP3	170.306	0.763761	0.225534	3.38646	0.000708015	0.00761217
C2	INPP5E	50.2044	0.763554	0.104362	7.31638	2.54748e-13	7.54003e-11
C2	KCTD9	224.867	0.761345	0.17108	4.45023	8.57784e-06	0.000225973
C2	HAUS5	50.6663	0.760175	0.258044	2.94591	0.00322005	0.0235725
C2	BTG1	1486.62	0.759207	0.153891	4.9334	8.08103e-07	3.22707e-05
C2	C1orf159	58.0849	0.758112	0.182322	4.1581	3.20912e-05	0.000656392
C2	LIN52	55.6248	0.757808	0.160765	4.71376	2.43185e-06	8.24152e-05
C2	ZNF182	13.5927	0.755355	0.17302	4.3657	1.26718e-05	0.000312321
C2	CBL	138.979	0.754582	0.0950732	7.93685	2.07387e-15	1.07948e-12
C2	KLHDC8B	153.012	0.754033	0.16365	4.60761	4.07324e-06	0.000124213
C2	ZEB1	359.904	0.750049	0.129796	5.77867	7.52954e-09	6.68579e-07
C2	LRP4-AS1	25.7633	0.749107	0.202949	3.69111	0.000223276	0.00312414
C2	ZIK1	17.4377	0.747839	0.218592	3.42117	0.000623531	0.00694115
C2	ALPK1	32.87	0.747141	0.175138	4.266	1.99008e-05	0.000448362
C2	LSM11	51.5923	0.746866	0.258542	2.88876	0.00386764	0.0270503
C2	STAMBPL1	71.9287	0.7441	0.182217	4.0836	4.43424e-05	0.00085704
C2	CEP70	92.1748	0.743017	0.222502	3.33938	0.000839661	0.00866349
C2	STRBP	39.1216	0.742107	0.266615	2.78344	0.00537858	0.0342283
C2	RP11-195F19.9	24.7466	0.741569	0.1586	4.67572	2.92923e-06	9.42275e-05
C2	EMC9	508.296	0.741543	0.138935	5.33734	9.43191e-08	5.47595e-06
C2	H2AFZ	17432.3	0.741472	0.259004	2.86278	0.00419941	0.0286963
C2	CABLES2	26.3153	0.741084	0.225618	3.28469	0.00102094	0.0100588
C2	TOPBP1	151.538	0.738535	0.220816	3.34456	0.000824119	0.00855576
C2	DIAPH1	259.492	0.73628	0.189498	3.88543	0.00010215	0.0016724
C2	CCNT2-AS1	10.3472	0.735502	0.207876	3.53818	0.000402901	0.00497223
C2	NUP205	73.2949	0.735431	0.192361	3.82319	0.000131736	0.00206958
C2	FDXACB1	16.8718	0.734052	0.280297	2.61883	0.00882311	0.0491623
C2	TTL	184.826	0.728209	0.205695	3.54025	0.000399755	0.00493806
C2	PKD1	193.015	0.726099	0.215103	3.37559	0.000736577	0.00786881
C2	ZKSCAN5	39.6594	0.725479	0.0997074	7.27608	3.43661e-13	9.97607e-11
C2	TNRC6C	96.1218	0.725072	0.135707	5.34294	9.14521e-08	5.35066e-06
C2	ZNF530	24.2	0.72449	0.223077	3.24772	0.00116335	0.0111167
C2	TEX30	428.652	0.723847	0.252552	2.86613	0.00415528	0.0284592
C2	RAD18	101.732	0.7237	0.246413	2.93694	0.00331465	0.0241015
C2	AAK1	990.052	0.721289	0.196279	3.67482	0.000238018	0.00328717
C2	NCAPH2	230.405	0.720841	0.220471	3.26955	0.00107717	0.0104903
C2	NDOR1	14.7046	0.720379	0.210079	3.42908	0.000605626	0.00679801
C2	HDAC6	73.7089	0.715478	0.152652	4.68699	2.77257e-06	9.03929e-05
C2	KIAA0101	2745	0.71483	0.253045	2.82492	0.00472932	0.0313067
C2	TMEM138	344.667	0.7143	0.135852	5.25792	1.45697e-07	7.82667e-06
C2	RGS12	101.123	0.713887	0.151044	4.72636	2.28578e-06	7.82399e-05
C2	CDC14A	5.95985	0.712089	0.208653	3.41279	0.000643024	0.00709017
C2	SLC31A2	58.6605	0.711604	0.191844	3.70929	0.000207842	0.00293762
C2	RP5-1098D14.1	16.6333	0.711589	0.247285	2.87761	0.00400697	0.0277328
C2	SMC1A	426.801	0.710688	0.212888	3.33831	0.000842882	0.00868485
C2	CBFB	316.738	0.70923	0.128864	5.50369	3.71923e-08	2.66075e-06
C2	LRRC34	28.2996	0.704499	0.197724	3.56305	0.000366577	0.00461123
C2	ARL17B	17.7017	0.703858	0.142361	4.94419	7.6463e-07	3.10271e-05
C2	APAF1	120.801	0.703728	0.165858	4.24296	2.20596e-05	0.000488971
C2	TCEANC2	41.4163	0.702774	0.16604	4.23257	2.31034e-05	0.000506899
C2	MYLIP	38.4301	0.701295	0.193755	3.61949	0.000295187	0.00391889
C2	LRRCC1	52.2627	0.700028	0.246958	2.8346	0.00458829	0.030619
C2	RNF4	234.515	0.697797	0.0978259	7.13305	9.81704e-13	2.64622e-10
C2	ING1	101.239	0.696507	0.133743	5.20781	1.91085e-07	9.6793e-06
C2	POLE3	444.41	0.695021	0.192881	3.60337	0.000314124	0.00409827
C2	CTD-2540F13.2	22.0805	0.694958	0.229472	3.02851	0.0024576	0.0192315
C2	CEP120	51.2666	0.694938	0.143683	4.83659	1.32083e-06	4.99697e-05
C2	GAS2L1	242.775	0.694682	0.13745	5.05409	4.32457e-07	1.90319e-05
C2	PARP2	95.7216	0.694502	0.245724	2.82635	0.00470818	0.0312258
C2	RP11-620J15.3	449.173	0.693229	0.135298	5.12371	2.99587e-07	1.40008e-05
C2	MTF2	178.445	0.692434	0.176634	3.92016	8.84912e-05	0.00148916
C2	MICALL1	106.58	0.692342	0.134383	5.15202	2.57702e-07	1.23886e-05
C2	RGS5.1	10.5419	0.69059	0.208778	3.30777	0.000940417	0.00939483
C2	TCOF1	327.634	0.688669	0.22859	3.01268	0.00258948	0.0199735
C2	TMEM19	74.9903	0.687271	0.119674	5.74288	9.30792e-09	8.02875e-07
C2	RP11-17J14.2	3.98808	0.687246	0.255961	2.68497	0.00725365	0.0427543
C2	TUBGCP3	84.7863	0.686004	0.181197	3.78595	0.000153123	0.00232301
C2	RCC2	201.441	0.684471	0.127216	5.3804	7.43199e-08	4.50546e-06
C2	HAUS3	37.4703	0.682356	0.230579	2.95932	0.00308323	0.0227475
C2	MTMR6	193.632	0.682203	0.142563	4.78528	1.70747e-06	6.19574e-05
C2	ISCA2	576.734	0.682013	0.134132	5.08465	3.68303e-07	1.65956e-05
C2	QSER1	156.252	0.68194	0.153015	4.45668	8.32384e-06	0.000222781
C2	RP2	65.8614	0.680681	0.133801	5.08725	3.63291e-07	1.64188e-05
C2	CEP76	36.2752	0.680573	0.164645	4.13357	3.57175e-05	0.000713168
C2	CYTH2	357.879	0.679557	0.0911157	7.45818	8.77284e-14	3.2299e-11
C2	PROSER3	95.0258	0.679255	0.126386	5.37446	7.68142e-08	4.61956e-06
C2	AARS2	25.4982	0.675238	0.149769	4.50853	6.52799e-06	0.000183285
C2	CEP350	241.106	0.674971	0.185544	3.6378	0.000274972	0.00370598
C2	DLG3	31.6778	0.674322	0.167965	4.01465	5.95337e-05	0.00107753
C2	NUCKS1	5583.16	0.673647	0.135561	4.96934	6.71815e-07	2.77837e-05
C2	KANSL1L	12.0918	0.673407	0.236358	2.8491	0.0043843	0.0296377
C2	SAP30L	173.259	0.672829	0.165867	4.05642	4.98297e-05	0.000940942
C2	NRM	159.327	0.672788	0.209508	3.21127	0.00132148	0.0121784
C2	ZNF75D	17.7739	0.672513	0.148966	4.51456	6.34494e-06	0.000179022
C2	SMPD4	146.61	0.671513	0.140362	4.78416	1.71701e-06	6.21542e-05
C2	ZNF788	20.7908	0.670516	0.19986	3.35493	0.000793855	0.00835069
C2	CBX1	1155.67	0.667028	0.181302	3.67911	0.000234053	0.00324728
C2	NAPB	28.7847	0.665879	0.13419	4.9622	6.96997e-07	2.8668e-05
C2	RP11-258C19.7	20.001	0.662009	0.150231	4.40662	1.04995e-05	0.000266333
C2	PFAS	71.5306	0.660433	0.214767	3.07511	0.00210424	0.0171602
C2	CNEP1R1	111.702	0.659472	0.0882627	7.47169	7.9169e-14	2.98764e-11
C2	TNPO2	162.508	0.659247	0.120798	5.45744	4.83051e-08	3.2264e-06
C2	ODF2	149.167	0.658551	0.158962	4.14281	3.43069e-05	0.000689565
C2	RP11-388M20.1	5.51443	0.658401	0.242758	2.71217	0.00668436	0.0403632
C2	NCOA5	58.3729	0.657385	0.130067	5.0542	4.32195e-07	1.90319e-05
C2	SLC25A40	44.6886	0.657237	0.174123	3.77456	0.000160289	0.00241233
C2	WBP11	510.724	0.6566	0.161471	4.06635	4.77544e-05	0.000907875
C2	ZNF473	20.2589	0.652143	0.192801	3.38247	0.000718379	0.00769619
C2	NEU3	29.8029	0.650808	0.120177	5.41542	6.11437e-08	3.91087e-06
C2	LSM8	1659.36	0.650695	0.124697	5.21821	1.80662e-07	9.21318e-06
C2	CDK15	46.7366	0.648735	0.174633	3.71484	0.000203332	0.00288739
C2	INIP	177.7	0.646585	0.131677	4.9104	9.08917e-07	3.57294e-05
C2	CDC27	417.462	0.646467	0.131031	4.9337	8.0688e-07	3.22707e-05
C2	UBAP2	244.785	0.645852	0.109002	5.92514	3.12027e-09	3.27087e-07
C2	C8orf88	221.679	0.645148	0.168757	3.82294	0.000131872	0.00206958
C2	ZNF574	59.3101	0.644225	0.119121	5.40813	6.36851e-08	4.02228e-06
C2	MUS81	235.805	0.64279	0.0835919	7.68962	1.47569e-14	6.18765e-12
C2	MAP3K3	134.435	0.642754	0.205576	3.1266	0.00176839	0.0151159
C2	LSM14B	93.359	0.642486	0.204461	3.14234	0.00167602	0.0145149
C2	SP2	68.2063	0.641484	0.113496	5.65203	1.58565e-08	1.30084e-06
C2	CEP131	52.3468	0.64082	0.128595	4.98325	6.25262e-07	2.60727e-05
C2	MRE11A	74.6788	0.640419	0.200738	3.19032	0.00142116	0.0127921
C2	TRERF1	34.0266	0.639621	0.168727	3.79088	0.000150117	0.00228199
C2	SCRIB	102.919	0.639555	0.123904	5.16168	2.44746e-07	1.18792e-05
C2	RRM1	423.706	0.63729	0.231711	2.75037	0.0059528	0.0369176
C2	ABHD2	169.808	0.636382	0.230542	2.76037	0.00577353	0.0360707
C2	MAD2L2	929.014	0.633812	0.167527	3.78335	0.000154735	0.00234275
C2	XPO1	541.998	0.631477	0.122649	5.14865	2.62362e-07	1.24932e-05
C2	WDR90	31.6688	0.630987	0.209311	3.01459	0.0025733	0.0199169
C2	CEP164	365.122	0.6298	0.10836	5.81211	6.16917e-09	5.60986e-07
C2	RCOR1	101.523	0.6286	0.106567	5.89863	3.66528e-09	3.66407e-07
C2	RBMX	1419.1	0.627091	0.17799	3.52318	0.000426405	0.00520338
C2	RAPGEF6	41.3564	0.626953	0.129843	4.82854	1.37537e-06	5.17788e-05
C2	STK11	166.399	0.626924	0.110749	5.66076	1.50703e-08	1.24309e-06
C2	RP11-413H22.2	7.64502	0.62657	0.205541	3.0484	0.00230065	0.0183166
C2	ITGB3BP	372.672	0.626292	0.186894	3.35105	0.000805066	0.00841001
C2	CEP112	45.6647	0.625807	0.164924	3.79452	0.00014793	0.00225784
C2	ATF7IP	142.214	0.624481	0.126836	4.92353	8.49976e-07	3.36756e-05
C2	CDADC1	104.456	0.624355	0.0837956	7.45093	9.26856e-14	3.33117e-11
C2	B9D2	121.325	0.624102	0.130181	4.79412	1.63388e-06	5.95736e-05
C2	TMEM106C	797.452	0.621468	0.157148	3.95466	7.66428e-05	0.0013222
C2	PCM1	530.975	0.621095	0.182894	3.39592	0.000683988	0.00742791
C2	PRRC2A	559.678	0.620863	0.109969	5.64577	1.64439e-08	1.32738e-06
C2	MICAL3	115.518	0.620309	0.231393	2.68076	0.00734545	0.0431942
C2	DHX34	37.2648	0.617933	0.15701	3.93563	8.29777e-05	0.00140894
C2	DZIP3	85.5422	0.617381	0.13128	4.70278	2.56649e-06	8.54079e-05
C2	SCML1	239.038	0.617304	0.213302	2.89404	0.00380325	0.0267023
C2	DHFR	540.735	0.616718	0.220992	2.79068	0.00525977	0.0337856
C2	DESI2	461.909	0.616675	0.0892456	6.90986	4.85148e-12	1.07055e-09
C2	MDC1	74.7457	0.61667	0.173239	3.55965	0.000371345	0.0046557
C2	TNPO3	264.45	0.616297	0.0775996	7.94202	1.98916e-15	1.07237e-12
C2	ZBTB18	57.4997	0.61622	0.167312	3.68306	0.000230453	0.00321209
C2	CEP83	62.0559	0.615811	0.143979	4.2771	1.89342e-05	0.00043017
C2	TBX2	151.434	0.615174	0.199519	3.08328	0.00204731	0.0167775
C2	SPRTN	103.27	0.614537	0.112268	5.47385	4.4035e-08	3.00773e-06
C2	TGIF1	466.752	0.614465	0.184776	3.32546	0.000882714	0.00900178
C2	AKAP7	64.743	0.614277	0.178747	3.43657	0.000589122	0.00666127
C2	SIN3A	113.589	0.613944	0.0984503	6.23608	4.48684e-10	5.96952e-08
C2	LINC01355	35.3707	0.613694	0.132914	4.61722	3.88921e-06	0.000119567
C2	CDYL	158.164	0.612774	0.15809	3.87612	0.000106137	0.00171903
C2	SUN2	358.935	0.61174	0.116845	5.23547	1.64564e-07	8.56585e-06
C2	LRRC45	68.1125	0.609223	0.211192	2.88469	0.00391801	0.0272671
C2	ZNF695	29.2293	0.606221	0.226593	2.67538	0.00746454	0.0436564
C2	NFATC2IP	226.67	0.606033	0.171168	3.54057	0.000399268	0.00493608
C2	NUP107	120.249	0.604985	0.216394	2.79576	0.00517779	0.0334154
C2	NFATC3	145.48	0.604881	0.122323	4.94496	7.61614e-07	3.0988e-05
C2	NUP43	81.5844	0.603449	0.162564	3.71208	0.000205563	0.00291086
C2	MFHAS1	76.9592	0.602834	0.162957	3.69933	0.000216165	0.00303536
C2	STPG1	78.7831	0.602475	0.135552	4.44462	8.80479e-06	0.000230344
C2	PIM1	141.108	0.600252	0.202358	2.96628	0.00301423	0.022428
C2	IPO11	59.7271	0.596211	0.133827	4.45507	8.38668e-06	0.000223524
C2	UPF3B	199.448	0.59542	0.172135	3.45904	0.000542112	0.00625147
C2	SEMA4B	38.2603	0.593939	0.217499	2.73077	0.00631866	0.0386311
C2	RHEB	3093.56	0.592737	0.130687	4.53556	5.74503e-06	0.000166133
C2	STAG1	275.603	0.592397	0.204027	2.90352	0.00368995	0.0260523
C2	FAM215B	33.2353	0.591955	0.206375	2.86835	0.00412622	0.0283127
C2	NSUN6	63.9173	0.591558	0.170931	3.4608	0.000538578	0.00622976
C2	PDS5B	154.265	0.59131	0.136534	4.33086	1.48527e-05	0.000356855
C2	UNKL	96.8602	0.590905	0.112088	5.27182	1.35078e-07	7.38771e-06
C2	PPM1B	145.594	0.590714	0.0925657	6.38157	1.75284e-10	2.59404e-08
C2	ZNF438	20.9251	0.587687	0.135847	4.32609	1.51777e-05	0.000360232
C2	HSPA1B	58.1946	0.587388	0.170838	3.43827	0.000585452	0.00664467
C2	FBF1	22.1304	0.587045	0.169916	3.45491	0.000550484	0.00631905
C2	SIRT1	74.9907	0.586938	0.131559	4.46139	8.14286e-06	0.000218324
C2	SENP1	48.0838	0.586242	0.140412	4.17516	2.97782e-05	0.000616601
C2	EHD4	257.051	0.585843	0.139345	4.20426	2.61936e-05	0.000558464
C2	NUP58	253.887	0.585009	0.155748	3.75613	0.000172562	0.00255375
C2	BAP1	153.003	0.583933	0.122546	4.76502	1.88834e-06	6.6876e-05
C2	TMEM79	11.141	0.583759	0.216326	2.69851	0.00696505	0.0415831
C2	ARL17A	56.2559	0.583658	0.110839	5.26583	1.39554e-07	7.5776e-06
C2	ZFP91	313.866	0.583042	0.103351	5.64141	1.68668e-08	1.34711e-06
C2	CEP89	287.886	0.582926	0.107862	5.40439	6.50293e-08	4.09007e-06
C2	FLI1	85.6123	0.581847	0.186817	3.11453	0.00184238	0.0156328
C2	ARID1A	388.767	0.581779	0.0930448	6.25268	4.03476e-10	5.55066e-08
C2	MIS12	73.0725	0.580995	0.201641	2.88134	0.00395991	0.0274448
C2	SUGP2	274.99	0.58079	0.120905	4.80367	1.55784e-06	5.7355e-05
C2	CREB3L2	609.377	0.578644	0.10601	5.4584	4.80441e-08	3.22322e-06
C2	NUP188	141.755	0.578257	0.168833	3.42502	0.000614754	0.00686422
C2	ZBTB5	21.9196	0.577466	0.162565	3.55221	0.000382013	0.00476569
C2	GTPBP2	63.8656	0.577186	0.187926	3.07134	0.00213097	0.0172941
C2	CCDC82	243.886	0.576816	0.136558	4.22395	2.4006e-05	0.000521396
C2	FAM134A	273.688	0.576535	0.13805	4.17629	2.96306e-05	0.000615231
C2	PIGA	24.5157	0.576302	0.158789	3.62936	0.000284125	0.00380219
C2	PPP2R2D	164.066	0.5762	0.136649	4.21663	2.47976e-05	0.000534955
C2	NIF3L1	125.022	0.575694	0.20757	2.7735	0.00554575	0.0350704
C2	CSRNP2	73.6065	0.575118	0.10581	5.43538	5.46793e-08	3.56333e-06
C2	AGO2	264.494	0.574982	0.131167	4.38359	1.16737e-05	0.000290304
C2	NUMA1	263.322	0.574555	0.102635	5.59804	2.16786e-08	1.65272e-06
C2	CWF19L1	65.8622	0.574352	0.156275	3.67527	0.0002376	0.00328441
C2	SOCS7	47.942	0.573919	0.141774	4.04813	5.16287e-05	0.000966918
C2	RP11-582E3.6	29.8917	0.573769	0.218083	2.63097	0.00851426	0.0479808
C2	PHIP	277.272	0.573148	0.124454	4.60531	4.11852e-06	0.000125341
C2	XRCC6BP1	75.0768	0.570583	0.188668	3.02427	0.00249231	0.0194426
C2	PRELID2	134.353	0.570071	0.163553	3.48554	0.000491146	0.00579659
C2	GPATCH2L	237.17	0.568608	0.126582	4.49202	7.05519e-06	0.000195052
C2	NUP155	97.2652	0.568481	0.183522	3.09762	0.0019508	0.0162424
C2	GTF2A1	134.933	0.568179	0.13541	4.19601	2.71664e-05	0.000572732
C2	SP4	15.4173	0.567567	0.205328	2.76419	0.0057064	0.0358311
C2	TTLL4	33.1943	0.566492	0.19037	2.97575	0.00292275	0.0219096
C2	PRDM15	16.9191	0.564533	0.200256	2.81906	0.00481648	0.0317213
C2	NT5DC3	61.2211	0.561755	0.16749	3.35397	0.000796617	0.00836808
C2	CHEK2	55.6473	0.561451	0.19555	2.87114	0.00409001	0.0281845
C2	CTDSPL2	163.917	0.560716	0.210216	2.66734	0.00764543	0.0443194
C2	ANKRD28	446.59	0.560523	0.203919	2.74876	0.0059822	0.0369959
C2	ASXL1	305.499	0.560314	0.103172	5.43086	5.60838e-08	3.63341e-06
C2	FAM46B	25.0357	0.559965	0.211886	2.64277	0.00822318	0.0467881
C2	CCNJ	26.2344	0.558882	0.162737	3.43427	0.00059416	0.00670003
C2	RASSF8	163.993	0.55498	0.157154	3.53144	0.000413303	0.00507266
C2	ZNF449	18.7424	0.55313	0.176098	3.14103	0.00168355	0.0145617
C2	RSRC1	471.241	0.551373	0.179487	3.07194	0.00212672	0.017289
C2	CARD10	27.6313	0.550192	0.18898	2.91138	0.00359834	0.025621
C2	KATNBL1	551.891	0.550158	0.0644279	8.53912	1.35246e-17	1.0745e-14
C2	CENPB	311.493	0.547746	0.155698	3.51799	0.000434821	0.00526775
C2	PAGR1	111.032	0.547391	0.151442	3.61452	0.000300904	0.00396694
C2	ARNTL	43.3253	0.547092	0.183536	2.98084	0.00287462	0.0216529
C2	MMACHC	25.6059	0.546742	0.16526	3.30838	0.00093837	0.0093806
C2	H2AFV	3962.81	0.544345	0.129656	4.19838	2.68828e-05	0.000569827
C2	CKLF	1479.9	0.543284	0.140631	3.86319	0.000111915	0.00180102
C2	CMSS1	819.207	0.542659	0.181368	2.99202	0.00277134	0.021096
C2	CWF19L2	117.401	0.542381	0.183089	2.96239	0.00305264	0.0225881
C2	GLTSCR1	36.3492	0.542298	0.13391	4.04973	5.12767e-05	0.000961518
C2	C11orf95	34.3188	0.541828	0.161755	3.34969	0.000809024	0.00843968
C2	SCARA3	324.926	0.541811	0.206575	2.62284	0.00872009	0.048806
C2	HN1L	305.369	0.54135	0.169913	3.18604	0.00144236	0.012929
C2	STOM	358.719	0.541324	0.176481	3.06732	0.00215985	0.0174441
C2	ST3GAL3	80.8641	0.541024	0.0911204	5.93746	2.89464e-09	3.07708e-07
C2	ZNF300	20.4222	0.5407	0.179061	3.01965	0.00253069	0.0196506
C2	TCHP	176.817	0.54062	0.174038	3.10634	0.00189422	0.0159383
C2	C12orf65	276.762	0.539468	0.103162	5.22935	1.70108e-07	8.74741e-06
C2	PCF11	153.853	0.539148	0.0959231	5.62063	1.90259e-08	1.48039e-06
C2	MTM1	29.6565	0.539083	0.138599	3.8895	0.00010045	0.00164993
C2	KMT2B	82.4429	0.538739	0.112145	4.80396	1.5556e-06	5.7355e-05
C2	ERI1	92.5964	0.538642	0.191635	2.81077	0.0049423	0.0323265
C2	TRMU	180.267	0.537664	0.123832	4.3419	1.41256e-05	0.000343334
C2	SETD1B	51.1148	0.535841	0.128986	4.15425	3.26351e-05	0.000663024
C2	UBR4	295.465	0.535496	0.0894214	5.98846	2.11838e-09	2.31717e-07
C2	ZNF184	15.4881	0.533585	0.19403	2.75001	0.00595931	0.0369277
C2	RP11-819C21.1	10.2997	0.533049	0.199812	2.66776	0.00763586	0.044298
C2	DNAJB1	356.645	0.532288	0.0878337	6.06018	1.35971e-09	1.56678e-07
C2	MAPKAPK2	386.896	0.532042	0.098338	5.41034	6.2904e-08	3.98965e-06
C2	MAT2A	485.04	0.531626	0.0881961	6.02777	1.66235e-09	1.85876e-07
C2	WDR34	545.043	0.531596	0.173075	3.07147	0.00213005	0.0172941
C2	MAST2	93.9972	0.530016	0.137536	3.85366	0.000116366	0.0018647
C2	ZNF669	25.0528	0.529867	0.17547	3.01969	0.00253031	0.0196506
C2	RPA1	232.607	0.529128	0.152247	3.47545	0.000509997	0.00598632
C2	ANAPC1	97.1655	0.526851	0.107137	4.91756	8.7631e-07	3.4628e-05
C2	NUDT15	288.219	0.52663	0.187712	2.80552	0.00502357	0.0326857
C2	AHCTF1	125.827	0.525834	0.145296	3.61906	0.000295677	0.00391889
C2	PHLPP2	53.4899	0.525651	0.160372	3.2777	0.00104655	0.0102582
C2	MED30	246.95	0.524919	0.153622	3.41695	0.000633261	0.00701326
C2	FAS	157.083	0.524	0.153701	3.40921	0.000651522	0.00716294
C2	GEMIN2	92.999	0.52168	0.16289	3.20266	0.00136166	0.0123746
C2	DCK	219.701	0.52054	0.160385	3.24556	0.00117218	0.0111917
C2	HNRNPUL1	904.583	0.520255	0.0998323	5.21129	1.87533e-07	9.53136e-06
C2	TLK2	190.286	0.519687	0.0801292	6.48562	8.83686e-11	1.46585e-08
C2	PRADC1	420.744	0.51879	0.152622	3.39918	0.000675881	0.00735575
C2	CLASP2	70.8818	0.518538	0.120591	4.29998	1.70815e-05	0.000396075
C2	WDFY1	229.556	0.518183	0.156847	3.30375	0.000954007	0.00949916
C2	FOPNL	304.61	0.517985	0.139001	3.72647	0.000194177	0.00281837
C2	APLF	18.6541	0.517369	0.161679	3.19997	0.00137443	0.0124607
C2	NAP1L4	751.796	0.516985	0.152649	3.38675	0.000707253	0.00760939
C2	CDR2	192.688	0.516959	0.0988625	5.22906	1.7037e-07	8.74741e-06
C2	PTPRJ	118.626	0.516851	0.147077	3.51416	0.00044115	0.00531882
C2	HMGN2	8599.74	0.516808	0.174723	2.95787	0.0030977	0.0228319
C2	SETD1A	53.744	0.51624	0.13399	3.85283	0.000116758	0.001869
C2	STARD9	23.1039	0.515138	0.189953	2.71192	0.00668953	0.0403632
C2	SKA2	902.738	0.514951	0.161231	3.19388	0.00140377	0.0126717
C2	PRR14	155.608	0.514887	0.15331	3.35847	0.000783762	0.00826756
C2	TTC31	79.859	0.514581	0.138918	3.70422	0.000212041	0.00298857
C2	AKAP13	234.587	0.514557	0.0882416	5.83123	5.50206e-09	5.09531e-07
C2	HCFC1	215.825	0.514389	0.0849771	6.05327	1.41936e-09	1.62312e-07
C2	KIAA1551	41.5847	0.513023	0.125484	4.08836	4.34442e-05	0.000846181
C2	POC1B	64.148	0.512624	0.115371	4.44328	8.8598e-06	0.000231382
C2	ZNF618	149.724	0.511906	0.116263	4.40301	1.06761e-05	0.000269884
C2	MED7	140.738	0.511042	0.114275	4.47202	7.74825e-06	0.000209231
C2	CSE1L	344.626	0.510728	0.18767	2.72142	0.00650028	0.0394856
C2	FAF1	172.258	0.509263	0.134502	3.78627	0.000152925	0.00232233
C2	NUP153	114.798	0.509121	0.151634	3.35756	0.000786329	0.00828885
C2	TTC9C	296.206	0.508747	0.123352	4.12436	3.71768e-05	0.000736463
C2	CSNK1G1	117.641	0.508447	0.108649	4.67971	2.87276e-06	9.26588e-05
C2	ZNF738	62.992	0.508322	0.191767	2.65073	0.00803184	0.04593
C2	PATL1	111.846	0.508295	0.114595	4.43558	9.18254e-06	0.000237754
C2	AP1M1	346.233	0.508161	0.0832037	6.10743	1.01251e-09	1.18479e-07
C2	YWHAH	2647.35	0.507986	0.18825	2.69847	0.00696596	0.0415831
C2	EXTL3	83.0414	0.50672	0.157908	3.20895	0.00133219	0.0122129
C2	ZADH2	189.739	0.505614	0.16322	3.09774	0.00195002	0.0162424
C2	INTS9	30.0709	0.505516	0.114455	4.41674	1.00202e-05	0.000255931
C2	FRYL	143.207	0.504886	0.112833	4.47463	7.65448e-06	0.000208188
C2	CYB5RL	47.0041	0.504609	0.131267	3.84414	0.000120976	0.00192629
C2	RALBP1	2070.19	0.502356	0.0798522	6.29108	3.15269e-10	4.57173e-08
C2	NR2C2	70.4934	0.502273	0.156603	3.20731	0.00133983	0.0122563
C2	KRI1	74.6336	0.500815	0.120414	4.15912	3.19479e-05	0.000655235
C2	PKNOX1	189.134	0.500135	0.101512	4.92684	8.35697e-07	3.32846e-05
C2	C6orf1	551.837	0.500004	0.10658	4.69136	2.71388e-06	8.90567e-05
C2	CRLF3	55.0441	0.499796	0.112627	4.43763	9.09548e-06	0.00023631
C2	CERK	132.116	0.49878	0.0995568	5.01001	5.44278e-07	2.32087e-05
C2	EFCAB11	92.7837	0.4985	0.15927	3.12991	0.00174861	0.0149892
C2	EVA1A	804.777	0.498294	0.158194	3.14989	0.00163332	0.0142515
C2	MDFIC	242.139	0.497067	0.135954	3.65613	0.000256053	0.00349265
C2	CGGBP1	594.103	0.496716	0.0710595	6.99014	2.7462e-12	6.61353e-10
C2	CENPT	210.803	0.496698	0.136494	3.63898	0.000273719	0.00369895
C2	CRTC2	59.3025	0.496652	0.11169	4.44671	8.71946e-06	0.000228905
C2	JADE3	18.1959	0.496015	0.180878	2.74226	0.00610177	0.0375873
C2	RNF220	299.758	0.495717	0.0861505	5.75408	8.71142e-09	7.55741e-07
C2	LSM5	2543.11	0.493684	0.155032	3.18439	0.00145059	0.0129797
C2	SLC25A25	62.5269	0.493614	0.118044	4.18161	2.89449e-05	0.000603485
C2	CCDC112	213.836	0.492913	0.156626	3.14706	0.0016492	0.0143568
C2	KLHL15	20.8294	0.49271	0.176596	2.79004	0.00527022	0.0338097
C2	STX1A	40.3653	0.492011	0.155537	3.16331	0.00155984	0.0137373
C2	FAM122C	17.0657	0.491509	0.168927	2.90959	0.003619	0.0256956
C2	RBSN	139.299	0.490926	0.093725	5.23794	1.62381e-07	8.48143e-06
C2	RNF44	34.8021	0.490514	0.177597	2.76195	0.00574569	0.0359881
C2	MED21	383.444	0.490128	0.131603	3.72429	0.000195862	0.00283023
C2	SPSB2	91.2924	0.489564	0.168208	2.91047	0.0036088	0.0256655
C2	RTTN	34.5035	0.489045	0.185583	2.63518	0.00840931	0.0475837
C2	ZBTB39	18.9549	0.488624	0.175794	2.77952	0.00544391	0.0345712
C2	SMCHD1	261.96	0.48747	0.155885	3.12711	0.00176532	0.0151063
C2	PPP1R12C	138.531	0.486383	0.103607	4.6945	2.67259e-06	8.81945e-05
C2	UHRF2	113.943	0.486227	0.0962246	5.05305	4.34817e-07	1.90801e-05
C2	XPO4	53.5161	0.486098	0.103167	4.71173	2.45618e-06	8.27591e-05
C2	RP11-10L12.4	34.9855	0.48602	0.176509	2.75351	0.00589593	0.0366704
C2	ZNF689	52.4386	0.485952	0.106403	4.56708	4.94577e-06	0.000148128
C2	PPIF	460.049	0.48588	0.174938	2.77743	0.00547903	0.0347504
C2	TMEM116	35.5741	0.485806	0.147144	3.30156	0.000961478	0.00954836
C2	THOP1	275.988	0.485464	0.161615	3.00382	0.00266612	0.0204083
C2	C3orf67	28.8864	0.484787	0.178707	2.71275	0.00667266	0.0403379
C2	RP11-192H23.4	17.1517	0.482925	0.16356	2.95259	0.0031512	0.0231471
C2	LIG3	103.349	0.4829	0.0888017	5.43796	5.38953e-08	3.53717e-06
C2	KATNAL1	162.905	0.482216	0.110388	4.36839	1.25165e-05	0.000309225
C2	LIFR	43.6703	0.4819	0.181523	2.65477	0.00793632	0.0455682
C2	PGBD1	36.4646	0.481334	0.157717	3.05188	0.0022741	0.0181532
C2	IMMP1L	202.872	0.479826	0.129997	3.69107	0.000223316	0.00312414
C2	GTF3C5	210.891	0.479772	0.125537	3.82177	0.000132498	0.00207469
C2	VEZF1	212.658	0.479296	0.130896	3.66166	0.000250589	0.00342941
C2	ZNF431	70.4245	0.478702	0.138339	3.46037	0.000539443	0.00623499
C2	RP11-498C9.15	37.8529	0.478534	0.161478	2.96347	0.00304192	0.0225529
C2	FAM73B	38.5412	0.478447	0.110211	4.34117	1.41727e-05	0.000343399
C2	SUCO	168.173	0.478143	0.0946861	5.04976	4.42357e-07	1.92988e-05
C2	GMEB1	100.283	0.477914	0.103591	4.61347	3.95995e-06	0.000121248
C2	GUCD1	211.676	0.477441	0.100942	4.72988	2.24653e-06	7.70712e-05
C2	ZNF649	22.6657	0.476968	0.163729	2.91315	0.00357802	0.0255006
C2	SEC22C	435.668	0.476908	0.0797673	5.97874	2.24876e-09	2.42465e-07
C2	CSPP1	67.6236	0.476688	0.144367	3.30191	0.000960273	0.00954267
C2	HMG20B	915.325	0.476659	0.120652	3.95069	7.79275e-05	0.00134157
C2	LRRFIP2	747.462	0.476531	0.0941505	5.06137	4.16246e-07	1.84554e-05
C2	SACS	280.927	0.475801	0.132762	3.58385	0.000338563	0.00434206
C2	RAD17	129.734	0.475694	0.127698	3.72514	0.000195208	0.00282518
C2	NBPF1	47.5988	0.475336	0.100025	4.75218	2.01239e-06	7.04802e-05
C2	ERLIN1	240.546	0.475327	0.161134	2.94989	0.00317888	0.0233278
C2	ZNF551	22.995	0.473459	0.146332	3.23552	0.00121423	0.0114627
C2	TBC1D10B	165.982	0.471952	0.101837	4.63438	3.58016e-06	0.000111198
C2	TESK1	142.068	0.471478	0.1512	3.11823	0.0018194	0.0154813
C2	PPCDC	105.585	0.470251	0.14157	3.32169	0.000894736	0.00908137
C2	ARID2	94.1298	0.470248	0.13693	3.43422	0.000594267	0.00670003
C2	NBPF14	307.571	0.470087	0.176324	2.66605	0.00767489	0.0443845
C2	HNRNPUL2	390.551	0.469283	0.124619	3.76575	0.000166048	0.00248413
C2	DCAF16	98.4429	0.469076	0.125496	3.73779	0.000185645	0.00271542
C2	KDM3B	113.316	0.466941	0.127366	3.66612	0.000246255	0.00337622
C2	ZNF92	22.9826	0.465877	0.159531	2.92029	0.00349705	0.0250894
C2	PBX3	89.7528	0.463639	0.107159	4.32666	1.51387e-05	0.000360232
C2	LYRM7	180.811	0.462179	0.108768	4.24923	2.14505e-05	0.000477663
C2	TARBP2	304.872	0.461894	0.163219	2.82991	0.0046561	0.0309348
C2	MAP4K4	829.432	0.460504	0.138136	3.3337	0.000857003	0.00879433
C2	ZSCAN9	36.8142	0.459389	0.128558	3.57341	0.000352367	0.00446973
C2	PTBP1	691.582	0.459167	0.0992924	4.62439	3.757e-06	0.000115975
C2	ANTXR2	300.285	0.458744	0.153725	2.98418	0.00284343	0.0214715
C2	PTPDC1	45.4717	0.458648	0.124992	3.66941	0.000243107	0.00334216
C2	ZNF768	117.689	0.457962	0.0738955	6.19743	5.73908e-10	7.21929e-08
C2	APITD1	292.794	0.456059	0.163612	2.78745	0.00531252	0.0339943
C2	SLF2	155.57	0.455783	0.145042	3.14242	0.00167558	0.0145149
C2	PKP4	208.705	0.452555	0.152737	2.96297	0.00304687	0.0225628
C2	DET1	45.1338	0.451885	0.101469	4.45343	8.45076e-06	0.000223797
C2	UNK	174.639	0.451418	0.0960522	4.69972	2.60521e-06	8.62405e-05
C2	ATP2B1	864.993	0.450928	0.155685	2.89641	0.00377462	0.0265384
C2	ZNF430	82.2437	0.45048	0.146978	3.06495	0.00217709	0.0175457
C2	C3orf14	394.389	0.450334	0.148225	3.03818	0.00238015	0.0188276
C2	POLR2D	275.884	0.45013	0.165191	2.72491	0.00643184	0.0391171
C2	DHX8	125.252	0.449918	0.125631	3.58125	0.000341948	0.00436326
C2	RAVER1	46.9162	0.449848	0.132527	3.3944	0.00068779	0.00745775
C2	OTUD6B-AS1	455.159	0.449289	0.114507	3.92367	8.7209e-05	0.0014703
C2	ZNF653	17.3711	0.449143	0.150028	2.99372	0.00275595	0.021
C2	VCPIP1	79.8973	0.447068	0.150002	2.98042	0.00287858	0.0216611
C2	TPRKB	821.33	0.446839	0.165043	2.70741	0.00678095	0.0407651
C2	MRGBP	409.609	0.44483	0.128168	3.47068	0.00051915	0.00607015
C2	PAN2	23.4281	0.442513	0.157466	2.81022	0.00495081	0.0323657
C2	RFX2	52.0282	0.44237	0.143205	3.08906	0.00200788	0.0165632
C2	MDM1	33.9584	0.441792	0.146319	3.01938	0.0025329	0.0196576
C2	CLDN12	112.216	0.441165	0.0979002	4.50627	6.59761e-06	0.000184644
C2	VAMP4	165.32	0.440945	0.125502	3.51344	0.000442339	0.00532086
C2	RNF169	108.079	0.440384	0.151882	2.89952	0.00373734	0.0263376
C2	DR1	564.706	0.439737	0.070066	6.27604	3.473e-10	4.94575e-08
C2	SMG5	71.0922	0.4396	0.110885	3.96446	7.35632e-05	0.00127636
C2	MLLT10	188.612	0.439345	0.0657119	6.68593	2.29459e-11	4.27616e-09
C2	BMP2K	81.8599	0.435639	0.103032	4.22819	2.3558e-05	0.000513645
C2	CABIN1	188.075	0.435455	0.100978	4.31237	1.61512e-05	0.000378006
C2	CLOCK	227.148	0.435277	0.132507	3.28493	0.00102008	0.0100576
C2	AMDHD2	117.369	0.434953	0.157754	2.75716	0.00583055	0.0363087
C2	TRIOBP	1074.85	0.434858	0.121774	3.57102	0.000355594	0.00449179
C2	TIMM10	1200.41	0.434766	0.130517	3.3311	0.000865027	0.00886268
C2	ASAP2	188.718	0.434754	0.134489	3.23263	0.00122655	0.0115429
C2	COIL	287.147	0.43466	0.071633	6.06788	1.2961e-09	1.50497e-07
C2	TRDMT1	43.9356	0.434432	0.129145	3.36392	0.000768433	0.00813429
C2	TMEM55B	164.714	0.434351	0.102563	4.23497	2.28586e-05	0.000504461
C2	PPTC7	61.7622	0.434336	0.14382	3.02	0.00252777	0.0196506
C2	RBM12B	55.2776	0.434233	0.146598	2.96206	0.0030559	0.0226011
C2	GGA3	52.0637	0.433953	0.130777	3.31826	0.000905802	0.00913731
C2	SMAGP	439.105	0.43373	0.162669	2.66634	0.00766822	0.0443845
C2	PGAP1	37.3061	0.432754	0.137355	3.15062	0.00162925	0.0142369
C2	LRCH1	48.8819	0.430287	0.129023	3.33497	0.000853101	0.00876024
C2	KIF5B	2458.9	0.430108	0.103156	4.16951	3.05257e-05	0.00063035
C2	ZNF628	38.5716	0.429574	0.0947452	4.534	5.78777e-06	0.000167049
C2	GTF3C2	114.936	0.429249	0.097611	4.39755	1.09481e-05	0.000275435
C2	PPP2R5E	413.853	0.429234	0.0748652	5.73342	9.84264e-09	8.39405e-07
C2	ATF2	131.245	0.42919	0.111968	3.83314	0.00012652	0.00200046
C2	PXMP4	136.418	0.428319	0.097484	4.39374	1.11419e-05	0.00027938
C2	LRFN4	122.613	0.427709	0.143156	2.98772	0.00281065	0.0212931
C2	SP1	114.486	0.427451	0.11488	3.72086	0.000198549	0.00285166
C2	KHSRP	416.083	0.427094	0.118703	3.59799	0.000320684	0.00416228
C2	SUDS3	528.648	0.4267	0.0693724	6.15086	7.70654e-10	9.45775e-08
C2	XPO5	75.6319	0.426443	0.0937662	4.54794	5.41729e-06	0.00015817
C2	ADRBK1	129.042	0.425874	0.113007	3.76857	0.000164187	0.00246118
C2	METTL10	309.021	0.425737	0.1528	2.78623	0.0053325	0.0340356
C2	HDGF	1144.29	0.425452	0.152978	2.78112	0.0054171	0.0344299
C2	MED22	64.5793	0.424052	0.0929497	4.56217	5.06275e-06	0.000151032
C2	PPP6R3	143.217	0.423125	0.0989325	4.27691	1.89509e-05	0.00043017
C2	CPSF4	172.77	0.422875	0.131397	3.21831	0.0012895	0.0119564
C2	PCIF1	173.632	0.422619	0.0845603	4.99784	5.79774e-07	2.44461e-05
C2	PKN2	426.504	0.422503	0.133127	3.17369	0.00150515	0.0133413
C2	NUP160	101.869	0.421137	0.12077	3.48711	0.000488262	0.00576707
C2	HMGN4	24.0575	0.420488	0.156106	2.69361	0.00706827	0.0419071
C2	SS18	291.486	0.419817	0.0652423	6.43474	1.23686e-10	1.88589e-08
C2	CEP57	337.138	0.418092	0.128626	3.25045	0.00115223	0.0110431
C2	SLC25A24	335.962	0.417337	0.124338	3.35647	0.000789453	0.00831598
C2	DYRK1A	80.3319	0.417021	0.159133	2.62057	0.00877819	0.0489859
C2	CNOT1	271.066	0.417001	0.0897092	4.64836	3.34587e-06	0.000104784
C2	PLEKHF2	64.6648	0.416345	0.137224	3.03404	0.002413	0.0190006
C2	AKIRIN2	262.473	0.416247	0.0786739	5.29079	1.21789e-07	6.80893e-06
C2	TMEM99	274.239	0.416195	0.103754	4.01139	6.0363e-05	0.00108712
C2	NIPBL	274.21	0.416006	0.104872	3.9668	7.28436e-05	0.00126533
C2	MARK2	129.811	0.415644	0.0927048	4.48353	7.34192e-06	0.000201869
C2	ATXN1L	79.2664	0.415317	0.102412	4.05537	5.00547e-05	0.000940942
C2	CHRAC1	263.76	0.415248	0.13455	3.08619	0.00202738	0.0166503
C2	LSM4	2911.47	0.41414	0.141426	2.92831	0.0034081	0.0246268
C2	SNRNP48	141.606	0.414044	0.116364	3.55817	0.000373455	0.00467083
C2	LIX1L	344.418	0.413985	0.0607616	6.81326	9.54111e-12	1.92031e-09
C2	WAPL	285.081	0.413249	0.129786	3.18408	0.00145216	0.012986
C2	ADAT1	84.1427	0.413196	0.120652	3.42469	0.000615499	0.00686693
C2	R3HDM1	189.585	0.411046	0.114297	3.59629	0.000322788	0.00418364
C2	RNPS1	1336.44	0.41089	0.147515	2.78542	0.00534592	0.0340924
C2	KAT7	116.851	0.410534	0.109847	3.73734	0.000185979	0.00271766
C2	NUP214	130.195	0.410087	0.100818	4.0676	4.74998e-05	0.000905316
C2	ANKRD52	158.958	0.40992	0.0968669	4.23179	2.31837e-05	0.000507923
C2	NOP9	67.2553	0.409852	0.109287	3.75023	0.00017667	0.00260179
C2	C6orf136	111.743	0.409796	0.126669	3.23517	0.00121571	0.0114694
C2	MBD3	269.611	0.409651	0.116525	3.51555	0.000438839	0.00529518
C2	KRAS	615.752	0.409607	0.135241	3.02871	0.00245599	0.0192315
C2	POU2F1	62.4019	0.40898	0.147478	2.77316	0.0055514	0.0350915
C2	MAVS	279.024	0.408781	0.127594	3.20377	0.00135641	0.0123402
C2	NELFB	286.237	0.408768	0.0872963	4.68253	2.83349e-06	9.15879e-05
C2	GLI3	78.8228	0.408582	0.152769	2.6745	0.00748402	0.0437107
C2	NAIF1	41.6616	0.408364	0.0936	4.36286	1.28371e-05	0.000315084
C2	ZNF569	30.7895	0.408339	0.128523	3.17717	0.0014872	0.0132132
C2	MED1	201.393	0.407786	0.0949203	4.29609	1.73836e-05	0.000400008
C2	AXIN1	74.1179	0.406319	0.0963387	4.21761	2.46905e-05	0.000534724
C2	PTPN12	733.723	0.406071	0.116359	3.48982	0.000483347	0.00572694
C2	G3BP1	642.818	0.405712	0.0993462	4.08382	4.43023e-05	0.00085704
C2	RNF24	334.575	0.405005	0.0935678	4.32846	1.50157e-05	0.00035921
C2	BRPF1	54.621	0.404777	0.127245	3.18107	0.00146731	0.0130673
C2	FIZ1	39.8839	0.404129	0.122577	3.29693	0.000977476	0.00970086
C2	CDK14	102.252	0.404054	0.133934	3.01682	0.00255438	0.019804
C2	PLEKHO1	768.393	0.404052	0.0925557	4.3655	1.26832e-05	0.000312321
C2	TCF3	221.28	0.403706	0.143449	2.81428	0.00488863	0.0321122
C2	OARD1	245.887	0.40358	0.12116	3.33097	0.000865425	0.00886268
C2	IFNAR1	318.737	0.403549	0.141003	2.86199	0.00420993	0.0287421
C2	GLE1	56.3535	0.402263	0.122701	3.27841	0.00104395	0.010246
C2	SUZ12	343.688	0.401992	0.144019	2.79125	0.00525047	0.0337546
C2	SIVA1	2530.98	0.401981	0.133447	3.01228	0.0025929	0.0199859
C2	SBNO1	318.845	0.40126	0.066674	6.01824	1.76324e-09	1.94278e-07
C2	DDX23	197.503	0.401144	0.118891	3.37405	0.000740706	0.00789615
C2	RABL6	668.12	0.40064	0.0992517	4.0366	5.42303e-05	0.000999281
C2	OTUD6B	81.9499	0.400626	0.142921	2.80313	0.00506094	0.0328157
C2	RCAN3	80.1675	0.400429	0.143207	2.79616	0.00517134	0.0334004
C2	LINC00969	257.51	0.400332	0.148797	2.69046	0.00713546	0.0422557
C2	SPRED1	162.638	0.399645	0.0930129	4.29666	1.73389e-05	0.000400008
C2	HAUS2	156.893	0.398807	0.113886	3.50181	0.000462108	0.00551425
C2	AC013461.1	909.231	0.398459	0.110561	3.60399	0.000313374	0.00409557
C2	TTBK2	96.1822	0.398229	0.129012	3.08677	0.00202344	0.0166451
C2	ANAPC7	169.139	0.39754	0.108359	3.66873	0.000243755	0.00334802
C2	STK35	50.8066	0.395759	0.134776	2.93643	0.00332017	0.0241299
C2	SLTM	752.574	0.395645	0.0886451	4.46325	8.07271e-06	0.000216828
C2	ARMC1	310.991	0.394967	0.0983809	4.01467	5.95293e-05	0.00107753
C2	TMEM160	1919.94	0.394366	0.103533	3.80909	0.000139481	0.00216167
C2	PCNX	139.012	0.393381	0.121121	3.24783	0.00116287	0.0111167
C2	IPO8	86.2781	0.392994	0.113702	3.45634	0.000547558	0.00629983
C2	PCNXL4	228.894	0.392319	0.0868351	4.51798	6.24338e-06	0.00017715
C2	BIN3	177.723	0.392024	0.133034	2.9468	0.0032108	0.0235163
C2	BRD9	426.127	0.39151	0.147391	2.65626	0.00790123	0.0454531
C2	RBBP9	49.6561	0.391259	0.102552	3.81523	0.000136056	0.00211948
C2	HABP4	220.435	0.391183	0.137443	2.84614	0.00442527	0.0298469
C2	CCM2	779.219	0.390792	0.113388	3.44651	0.000567873	0.00647924
C2	LRRC14	84.1259	0.390623	0.11925	3.27566	0.00105416	0.0102927
C2	NBPF15	80.7678	0.390013	0.124504	3.13253	0.00173307	0.0148894
C2	PPP4R1	200.627	0.38828	0.106972	3.62974	0.000283706	0.00379995
C2	STX2	530.194	0.388036	0.108324	3.58218	0.000340733	0.00436326
C2	NEK4	75.6827	0.387618	0.114615	3.38191	0.000719849	0.00770647
C2	PDE6D	202.673	0.387278	0.107018	3.61881	0.000295961	0.00391889
C2	USP28	64.3666	0.385777	0.135203	2.85331	0.00432668	0.0293666
C2	STRN4	200.612	0.385428	0.0896746	4.29808	1.72287e-05	0.000398266
C2	ZC3H3	72.0196	0.385116	0.0965103	3.99041	6.59592e-05	0.00116315
C2	RFX5	54.9777	0.384887	0.121053	3.17948	0.00147539	0.0131175
C2	DROSHA	114.631	0.384668	0.0978055	3.93299	8.38964e-05	0.00142134
C2	ZNF101	25.7772	0.384168	0.133545	2.87669	0.00401865	0.0277754
C2	CAPN15	77.3501	0.384136	0.121029	3.17393	0.0015039	0.0133381
C2	FAM171A1	155.911	0.383973	0.127098	3.02109	0.00251866	0.0196093
C2	VPRBP	48.0177	0.38332	0.124954	3.06769	0.00215724	0.0174416
C2	UBASH3B	144.722	0.383258	0.117483	3.26223	0.00110538	0.0107097
C2	TRRAP	84.4313	0.381708	0.0967318	3.94605	7.94524e-05	0.00136133
C2	FNIP1	307.279	0.380695	0.0812843	4.6835	2.82013e-06	9.13518e-05
C2	PRKAG2	271.268	0.379274	0.137812	2.75212	0.00592112	0.0367514
C2	ELP6	322.312	0.379073	0.0941396	4.02672	5.65611e-05	0.00103302
C2	ZNF764	30.3908	0.378589	0.113437	3.33745	0.000845495	0.00869891
C2	KIF2A	280.039	0.37841	0.123766	3.05746	0.00223219	0.0178603
C2	PHTF2	182.88	0.378396	0.0987326	3.83253	0.00012683	0.00200051
C2	ADO	96.5527	0.37781	0.12308	3.06964	0.00214314	0.0173697
C2	WDR20	146.415	0.37722	0.0842356	4.47815	7.52937e-06	0.000205898
C2	SMG9	99.3434	0.377123	0.123799	3.04625	0.00231717	0.018419
C2	SENP3	24.3953	0.376571	0.139656	2.69642	0.00700885	0.0416858
C2	EP400	165.609	0.376395	0.100819	3.73339	0.000188922	0.002758
C2	PRKRIP1	291.768	0.376149	0.0852254	4.41358	1.01674e-05	0.000258813
C2	ZRANB3	40.096	0.375893	0.127523	2.94764	0.00320209	0.0234729
C2	MAZ	733.262	0.374862	0.117896	3.17959	0.00147483	0.0131175
C2	SGPL1	130.758	0.374686	0.136842	2.73809	0.00617977	0.037982
C2	TBL1XR1	506.597	0.374061	0.128762	2.90505	0.00367194	0.0259393
C2	REXO1	120.026	0.372625	0.104919	3.55155	0.000382974	0.00476934
C2	TRIM3	50.5713	0.372493	0.104687	3.55815	0.000373481	0.00467083
C2	EGLN2	429.953	0.371574	0.104393	3.55939	0.00037172	0.00465652
C2	VRK3	164.107	0.371281	0.0628158	5.91063	3.40803e-09	3.49961e-07
C2	UBE2O	99.8411	0.370527	0.113133	3.27515	0.00105605	0.0103045
C2	ZNF496	60.2169	0.370379	0.0880734	4.20534	2.60692e-05	0.000556597
C2	YTHDC1	748.975	0.37003	0.0983474	3.76248	0.000168235	0.0025094
C2	YY1AP1	144.855	0.369157	0.0669543	5.51357	3.51629e-08	2.53964e-06
C2	DGKZ	184.021	0.368249	0.106675	3.45206	0.000556321	0.00637636
C2	KPNB1	2034.22	0.36793	0.0869867	4.22973	2.33973e-05	0.000511859
C2	MEX3C	109.449	0.367549	0.0942295	3.90057	9.5967e-05	0.00159189
C2	FAM160A2	59.1766	0.367048	0.101756	3.60713	0.000309602	0.00405681
C2	CBLL1	82.5615	0.366818	0.0701079	5.23219	1.67515e-07	8.68947e-06
C2	MSANTD2	42.4039	0.36678	0.127529	2.87605	0.00402681	0.0278064
C2	SMARCD1	303.239	0.366743	0.117503	3.12113	0.00180157	0.015356
C2	PDE7A	50.6565	0.365468	0.129692	2.81798	0.00483268	0.0318139
C2	PPARD	173.513	0.36496	0.122748	2.97324	0.00294671	0.0220455
C2	NIFK-AS1	54.1263	0.364834	0.108278	3.36943	0.00075324	0.00801186
C2	CCDC167	1077.52	0.363024	0.0913549	3.97378	7.07423e-05	0.00123309
C2	PBRM1	343.821	0.362675	0.111932	3.24013	0.00119476	0.0113422
C2	ARF6	1170.49	0.360675	0.0895873	4.02597	5.67415e-05	0.00103444
C2	ATXN2L	237.546	0.359635	0.0805754	4.46333	8.06965e-06	0.000216828
C2	CHUK	71.5246	0.35957	0.11346	3.16913	0.00152896	0.0135139
C2	MAPK8	161.687	0.359318	0.112335	3.19863	0.00138084	0.012501
C2	ZNF598	164.16	0.359246	0.080642	4.45483	8.39603e-06	0.000223524
C2	CCDC109B	467.366	0.359125	0.123601	2.90551	0.00366651	0.0259354
C2	TOP3B	38.3636	0.35881	0.108025	3.32154	0.00089523	0.00908137
C2	CHD4	953.332	0.358577	0.0843551	4.25081	2.13001e-05	0.000475629
C2	EPB41L2	446.524	0.35854	0.117807	3.04347	0.0023387	0.0185804
C2	CWC25	244.247	0.358194	0.121009	2.96007	0.00307566	0.0227138
C2	NUDCD2	737.303	0.358032	0.122582	2.92076	0.00349174	0.0250632
C2	C19orf47	53.1692	0.357834	0.136093	2.62933	0.00855542	0.0480983
C2	C7orf49	307.846	0.357313	0.0822339	4.34509	1.39221e-05	0.000339506
C2	UCK1	172.521	0.356599	0.101553	3.51145	0.000445669	0.00535192
C2	ZBED4	63.1524	0.356229	0.111733	3.18822	0.00143151	0.0128762
C2	DYNLL2	400.337	0.356108	0.103235	3.44949	0.00056164	0.00642269
C2	SSNA1	1654.91	0.355991	0.0982686	3.62263	0.000291617	0.00388866
C2	VKORC1L1	345.524	0.355786	0.0817819	4.35043	1.35873e-05	0.000331878
C2	KMT2D	68.2939	0.355582	0.10424	3.41118	0.000646822	0.00712165
C2	SPIN1	327.522	0.355341	0.101215	3.51075	0.000446838	0.00535815
C2	CXXC1	111.735	0.354693	0.130248	2.72321	0.00646503	0.0393031
C2	AQR	136.429	0.354121	0.105913	3.34351	0.000827248	0.00856362
C2	ZNF710	33.044	0.35361	0.114983	3.07532	0.00210279	0.0171576
C2	TIMM9	748.659	0.353473	0.114087	3.09828	0.0019465	0.0162424
C2	POM121	191.456	0.353346	0.114049	3.09821	0.00194696	0.0162424
C2	LARP1	730.614	0.353128	0.0764629	4.61829	3.86912e-06	0.000119193
C2	CHTF8	327.393	0.352651	0.0872791	4.04049	5.33385e-05	0.000987669
C2	SERTAD3	320.782	0.352204	0.132699	2.65416	0.0079506	0.0456328
C2	SYDE1	317.158	0.351772	0.105688	3.32841	0.000873429	0.00892044
C2	CNOT3	157.306	0.351694	0.0965069	3.64423	0.000268191	0.00363406
C2	TRIM11	81.4828	0.35124	0.129174	2.71913	0.00654546	0.039744
C2	GIT1	100.557	0.351047	0.122918	2.85594	0.00429097	0.0291636
C2	UQCC3	1193.4	0.350879	0.109358	3.20853	0.00133416	0.0122129
C2	PHC1	45.8717	0.350238	0.112977	3.10009	0.00193465	0.0161972
C2	SNX16	37.1865	0.349998	0.118055	2.96471	0.00302971	0.0225066
C2	DENND4B	62.1261	0.349774	0.100928	3.46557	0.000529099	0.00613893
C2	UBE2G1	378.465	0.349651	0.0806418	4.33585	1.45198e-05	0.000350683
C2	KLF16	115.102	0.349247	0.127094	2.74794	0.00599717	0.0370558
C2	GTF3C4	95.4667	0.348654	0.0972189	3.58627	0.000335437	0.00430929
C2	ZCCHC8	92.4191	0.347268	0.0864039	4.01913	5.84134e-05	0.00106107
C2	PIAS1	178.978	0.347195	0.0719595	4.82486	1.40099e-06	5.24764e-05
C2	CASC3	235.082	0.347172	0.107144	3.24023	0.00119433	0.0113422
C2	USP16	992.925	0.347116	0.07376	4.70602	2.52603e-06	8.45465e-05
C2	ABCF1	769.211	0.346765	0.129913	2.66921	0.00760295	0.0441919
C2	WRNIP1	185.234	0.346568	0.0628753	5.51199	3.5479e-08	2.55026e-06
C2	SPRYD3	185.991	0.345968	0.121896	2.83822	0.00453662	0.0303682
C2	NEK3	89.6851	0.344711	0.122728	2.80873	0.00497371	0.0324707
C2	SAFB	248.208	0.344017	0.115175	2.98692	0.00281807	0.0213227
C2	SMURF1	76.7139	0.342985	0.118471	2.8951	0.00379035	0.0266242
C2	STK39	128.351	0.342966	0.11516	2.97817	0.00289971	0.0217984
C2	ACTN4	2620.09	0.342527	0.103976	3.2943	0.000986658	0.00977271
C2	LRRFIP1	1107.91	0.342216	0.129509	2.6424	0.00823202	0.0468208
C2	ZFAND2B	344.708	0.341636	0.0630196	5.4211	5.92328e-08	3.80476e-06
C2	TBP	72.6105	0.340948	0.0865427	3.93965	8.16004e-05	0.00139025
C2	RERE	256.988	0.340706	0.104472	3.26122	0.00110936	0.0107315
C2	POM121C	199.306	0.340588	0.113015	3.01365	0.00258124	0.0199508
C2	MAPK14	167.057	0.340489	0.0854762	3.98344	6.7926e-05	0.00119226
C2	FOXK2	111.483	0.339172	0.120854	2.80646	0.00500886	0.0326322
C2	UBXN11	50.0776	0.339149	0.11541	2.93864	0.0032966	0.0240281
C2	IKZF4	44.9729	0.338731	0.117592	2.88057	0.00396954	0.027499
C2	SUMO3	2218.24	0.338281	0.0697746	4.8482	1.24587e-06	4.77319e-05
C2	FAM98B	191.809	0.337889	0.101971	3.31359	0.000921072	0.00923212
C2	MTA1	250.531	0.337154	0.116436	2.89562	0.00378416	0.0265931
C2	PCBD2	135.369	0.336411	0.120004	2.80333	0.00505778	0.03281
C2	MON1B	86.7012	0.336248	0.0955302	3.51981	0.000431851	0.00524863
C2	RAB8A	532.784	0.336207	0.104918	3.20448	0.00135306	0.0123262
C2	UPF3A	1038.33	0.336126	0.0877011	3.83263	0.000126782	0.00200051
C2	GMEB2	47.4356	0.336006	0.10947	3.0694	0.00214489	0.0173697
C2	RBM17	1151.47	0.335553	0.114138	2.9399	0.00328319	0.0239451
C2	USP42	90.1135	0.333991	0.100439	3.32532	0.000883183	0.00900178
C2	LPIN2	272.764	0.333333	0.109613	3.04101	0.00235789	0.0187131
C2	TMUB2	167.762	0.332744	0.0864067	3.8509	0.000117683	0.0018818
C2	GTPBP1	107.094	0.332437	0.0924407	3.59621	0.000322884	0.00418364
C2	PHF6	177.099	0.3315	0.123874	2.6761	0.00744846	0.0435793
C2	ADNP2	104.073	0.331075	0.117207	2.82472	0.00473226	0.0313067
C2	SF1	752.887	0.331051	0.0630868	5.24755	1.54134e-07	8.13518e-06
C2	PTPN9	155.05	0.331019	0.0586432	5.64463	1.65538e-08	1.32915e-06
C2	LARP1B	255.31	0.330181	0.10085	3.27398	0.00106044	0.0103406
C2	MKKS	1290.88	0.329873	0.106502	3.09735	0.00195258	0.0162446
C2	TAF3	180.392	0.329207	0.100711	3.26884	0.00107988	0.0105031
C2	CEP41	120.929	0.328298	0.112905	2.90773	0.00364063	0.0258006
C2	SZRD1	877.237	0.327583	0.0900719	3.6369	0.000275937	0.00371236
C2	UPF1	136.049	0.32752	0.0861796	3.80044	0.000144441	0.00222256
C2	PRPSAP1	379.254	0.327255	0.115134	2.84238	0.00447779	0.0300945
C2	POLR1A	67.0141	0.326629	0.0984218	3.31866	0.000904498	0.00913731
C2	AKT1	479.518	0.325706	0.11747	2.77267	0.00555988	0.0351304
C2	PHC2	264.087	0.324839	0.085589	3.79533	0.000147445	0.00225552
C2	CNIH4	1730.59	0.322189	0.112713	2.85849	0.00425669	0.0289958
C2	FAM20B	139.996	0.322076	0.100026	3.21994	0.00128218	0.011921
C2	UBQLN4	86.8407	0.321177	0.112374	2.85811	0.0042617	0.0290169
C2	CASK	76.9611	0.321078	0.0984344	3.26185	0.00110689	0.0107175
C2	PIAS4	96.9779	0.320987	0.0794365	4.0408	5.32695e-05	0.000987669
C2	LSM6	835.909	0.320693	0.122355	2.62102	0.00876681	0.0489588
C2	ENTHD2	41.0402	0.319169	0.0984621	3.24154	0.00118887	0.011301
C2	SLC35E3	120.23	0.319038	0.10717	2.97694	0.00291139	0.0218558
C2	RAD54L2	134.965	0.317808	0.0889069	3.57462	0.000350741	0.0044566
C2	RAB40C	62.3194	0.317352	0.0844534	3.75772	0.000171471	0.00254509
C2	AK6	697.82	0.316804	0.0892431	3.54989	0.000385387	0.004788
C2	DNM2	272.685	0.316754	0.0986988	3.2093	0.00133057	0.0122129
C2	KAT5	165.008	0.316368	0.101632	3.11288	0.00185274	0.0156854
C2	UBAC1	355.566	0.315838	0.104078	3.03463	0.0024083	0.0189902
C2	NUP50-AS1	75.7462	0.315066	0.109003	2.89045	0.00384696	0.0269341
C2	SVBP	433.4	0.314434	0.0720919	4.36158	1.29129e-05	0.000316428
C2	TTC7B	52.8793	0.314192	0.0999422	3.14374	0.00166804	0.0144707
C2	APPL1	559.215	0.313468	0.116077	2.70051	0.00692324	0.0414379
C2	USP24	79.905	0.313153	0.117408	2.66721	0.00764844	0.0443198
C2	ZNF839	41.4634	0.312485	0.116474	2.68288	0.00729923	0.0429726
C2	WDR92	90.6981	0.312414	0.109784	2.84572	0.00443106	0.0298469
C2	TMEM107	234.535	0.311867	0.110064	2.8335	0.0046042	0.0307116
C2	AKT2	304.663	0.31014	0.0716426	4.32898	1.49799e-05	0.000358924
C2	MFN2	140.119	0.309743	0.100036	3.09632	0.00195939	0.0162869
C2	CDK11B	417.863	0.309106	0.106006	2.91593	0.00354631	0.0253344
C2	DHX16	183.038	0.307836	0.102221	3.01148	0.00259982	0.0200226
C2	UBE2Q2	499.047	0.307226	0.114765	2.67699	0.00742862	0.0435138
C2	AP5B1	52.0361	0.307221	0.10772	2.85202	0.00434419	0.0294589
C2	DCAF12	92.5241	0.307147	0.0844	3.63918	0.000273506	0.00369895
C2	CS	420.774	0.305361	0.0881787	3.46299	0.000534218	0.00618881
C2	WDR6	182.388	0.303241	0.0745966	4.06507	4.80171e-05	0.000911721
C2	TAF1C	50.8496	0.303172	0.0942797	3.21567	0.00130141	0.0120446
C2	MTOR	114.682	0.303011	0.0935677	3.23842	0.00120193	0.0113893
C2	SCAF1	211.491	0.302794	0.0850543	3.56001	0.000370838	0.0046532
C2	RBM26	346.512	0.30275	0.0724835	4.17681	2.95629e-05	0.000614673
C2	RP11-195F19.5	133.553	0.302452	0.0939471	3.21938	0.00128466	0.0119335
C2	TRIM41	75.0271	0.302198	0.106755	2.83076	0.00464369	0.0308931
C2	ETV5	263.824	0.301752	0.113473	2.65923	0.00783197	0.0451407
C2	PTPN23	113.078	0.301528	0.0749394	4.02363	5.7309e-05	0.00104352
C2	CAB39L	37.9876	0.300836	0.113494	2.65069	0.0080328	0.04593
C2	POLG	124.496	0.300603	0.0892122	3.36953	0.000752959	0.00801186
C2	MIOS	79.3109	0.299703	0.103794	2.88747	0.00388349	0.0270768
C2	SYNRG	230.402	0.29935	0.112227	2.66737	0.0076448	0.0443194
C2	KRIT1	264.993	0.299308	0.102191	2.92891	0.00340148	0.0245907
C2	STK24	310.452	0.298873	0.0915357	3.2651	0.00109426	0.0106292
C2	C19orf43	3037.68	0.298788	0.092822	3.21894	0.00128667	0.0119449
C2	NIN	258.082	0.298544	0.111242	2.68373	0.00728062	0.0428798
C2	ICE1	241.341	0.297388	0.0898794	3.30874	0.000937156	0.00937466
C2	ELF4	63.4662	0.296797	0.107553	2.75954	0.00578832	0.0361202
C2	YLPM1	200.121	0.296059	0.0724876	4.08428	4.42143e-05	0.00085704
C2	ADSS	531.015	0.295484	0.0702565	4.20578	2.60178e-05	0.000556287
C2	INTS3	92.0618	0.295091	0.0917596	3.21591	0.00130032	0.0120419
C2	MED24	132.278	0.29502	0.0785361	3.75649	0.000172316	0.00255261
C2	RAI1	79.3475	0.293309	0.0997154	2.94146	0.00326665	0.0238674
C2	CCAR1	336.125	0.292421	0.107438	2.72177	0.00649343	0.0394599
C2	BTBD10	196.755	0.292418	0.104944	2.78643	0.00532916	0.0340356
C2	MBD6	71.7949	0.291	0.099033	2.93842	0.00329891	0.0240333
C2	TTLL5	63.6094	0.289147	0.0952275	3.03638	0.00239438	0.0189231
C2	SLC25A28	86.8423	0.288391	0.108038	2.66936	0.00759971	0.0441901
C2	WASF2	1543.15	0.288273	0.103079	2.79663	0.00516386	0.0333683
C2	NCK1	177.859	0.287118	0.0927007	3.09725	0.00195323	0.0162446
C2	C12orf43	201.986	0.28709	0.109391	2.62443	0.00867932	0.0485958
C2	AGFG1	208.299	0.286755	0.10105	2.83776	0.00454314	0.0303984
C2	MBD4	345.348	0.285997	0.0805578	3.55021	0.000384918	0.00478611
C2	NUDT3	567.186	0.285469	0.0859551	3.32114	0.000896517	0.0090825
C2	ZNF76	54.686	0.284529	0.0930437	3.05801	0.00222812	0.0178506
C2	GPBP1	433.396	0.283941	0.100238	2.83268	0.00461595	0.0307492
C2	TYK2	83.509	0.28294	0.0716862	3.94692	7.91623e-05	0.00135945
C2	ACIN1	555.112	0.28157	0.10728	2.62462	0.00867468	0.0485879
C2	MSL1	232.374	0.279689	0.0805104	3.47394	0.000512872	0.00601072
C2	ZNF3	106.192	0.279158	0.105469	2.64682	0.00812536	0.0462839
C2	MED15	276.319	0.278955	0.066293	4.20791	2.57748e-05	0.000551874
C2	HINT2	951.739	0.278703	0.0862043	3.23305	0.00122477	0.011537
C2	PHF1	226.384	0.2768	0.0868587	3.18678	0.00143865	0.0129111
C2	HMGXB4	602.316	0.276225	0.0804553	3.43327	0.00059634	0.00670771
C2	SPIRE1	94.6766	0.276155	0.100361	2.75161	0.00593036	0.0367936
C2	ICE2	175.675	0.2756	0.0879084	3.13508	0.00171808	0.0147943
C2	PPP4R3A	174.462	0.275267	0.0720761	3.81911	0.000133933	0.00209288
C2	SLC25A44	66.6996	0.275186	0.0954117	2.8842	0.00392409	0.0272717
C2	CARM1	420.422	0.274842	0.082737	3.32188	0.000894133	0.00908137
C2	SETD3	241.546	0.274439	0.0780414	3.51658	0.000437142	0.00527895
C2	UBE2D2	2283.51	0.274065	0.104038	2.63429	0.00843139	0.0476852
C2	BDP1	435.847	0.27382	0.0936302	2.92448	0.00345028	0.0248483
C2	APH1A	646.01	0.273095	0.0893086	3.05788	0.00222911	0.0178506
C2	QRICH1	152.145	0.272089	0.065472	4.1558	3.24151e-05	0.000659443
C2	GGA1	193.656	0.271813	0.0579172	4.69313	2.69062e-06	8.84856e-05
C2	ARIH2	409.654	0.271537	0.0618895	4.38745	1.1469e-05	0.000287105
C2	SCAF4	132.152	0.271449	0.0863921	3.14205	0.00167767	0.0145209
C2	NACC1	208.867	0.27036	0.0940416	2.87489	0.00404164	0.0278833
C2	TOMM70A	223.959	0.269298	0.0609985	4.41484	1.01085e-05	0.00025775
C2	SPG7	249.585	0.268368	0.0920851	2.91434	0.00356437	0.0254273
C2	PPP6R1	275.03	0.267917	0.0936309	2.86142	0.00421751	0.0287809
C2	WIZ	253.245	0.267775	0.0948327	2.82365	0.00474796	0.0313657
C2	RP9	301.162	0.267354	0.100783	2.65278	0.00798308	0.0457668
C2	FAAP100	133.255	0.266535	0.0998872	2.66836	0.00762218	0.0442356
C2	PLEKHB2	477.304	0.265665	0.090223	2.94453	0.00323441	0.0236547
[truncated: 4,756 more rows]

## Sheet: Supplementary Data 3
Supplementary Data 3: Lists of genes used in gene set analysis
Supplementary Data 3-1: Gene sets used for GSVA analysis are listed (in order of appearance in heatmap)
NAME	GeneSet
DNA replication	KEGG_DNA_REPLICATION	DNA2	POLE4	POLE3	PRIM1	PRIM2	POLD4	RFC4	RFC5	RPA1	POLA1	RPA3	POLD3	RNASEH2B	RPA2	PCNA	RPA4	RNASEH1	RNASEH2C	MCM4	POLE2	MCM3	MCM6	MCM5	POLA2	MCM7	POLD1	POLD2	RNASEH2A	POLE	RFC1	RFC3	RFC2	MCM2	FEN1	LIG1	SSBP1
Maintenance of DNA methylation	GO_MAINTENANCE_OF_DNA_METHYLATION	CTCF	UHRF2	DNMT1	UHRF1	HELLS	USP7
G1-S phase specific transcription	REACTOME_G1_S_SPECIFIC_TRANSCRIPTION	RBL1	ORC1	CDC45	CDC6	E2F1	POLA1	RBL2	CCNE1	FBXO5	TFDP2	HDAC1	PCNA	CCNA1	E2F5	RBBP4	CDC25A	CDT1	TK1
Histone H3K9 acetylation	GO_POSITIVE_REGULATION_OF_HISTONE_H3_K9_ACETYLATION	GATA3	SMAD4	NAP1L2	PIH1D1	PIWIL2	SPHK2	SMARCB1	BRCA1
Histone H3K27 mythylation	GO_POSITIVE_REGULATION_OF_HISTONE_H3_K27_METHYLATION	MTF2	PHF19	KPNA7	PHF1	AC005261.1	OGT	EED
G2-M phase replication check point	REACTOME_G2_M_DNA_REPLICATION_CHECKPOINT	PKMYT1	CCNB1	CCNB2	WEE1	CDK1
Mitotic spindle assembly	GO_MITOTIC_SPINDLE_MIDZONE_ASSEMBLY	KIF4A	KIF4B	RACGAP1	MAP10	AURKC	AURKB	KIF23
Sister chromatid segregation	GO_SISTER_CHROMATID_SEGREGATION	DDX11L8	SMC4	AKAP8	STAG1	KATNB1	NDC80	MAD2L2	TACC3	PIBF1	SMC2	CENPC	SPAG5	CENPE	CENPF	CTCF	STAG3	STAG2	PTTG2	NEK6	KIF2C	TENT4A	ZWINT	CDCA5	PHB2	ESCO1	RMI2	CHMP4B	DIS3L2	KIF18B	PHF13	CTNNB1	HORMAD2	SGO2	SGO1	ESCO2	DDX11	DUSP1	FEN1	MAPK15	PDS5B	WAPL	POGZ	SMC5	RRS1	PDS5A	NCAPD3	MAU2	NCAPH
Regulation of stem cell proliferaton	GO_REGULATION_OF_STEM_CELL_PROLIFERATION	YAP1	N4BP2L2	VAX1	LRRK2	KDF1	CTNNA1	CTNNB1	CX3CR1	ACE	DCT	DRD2	AGO3	FBLN1	FOXG1	KDM1A	OTP	ASPM	GJA1	DISC1	GLI3	HIF1A	HMGB2	HNRNPU	ATXN1L	LTBP3	MIR137	MIR221	MIR222	MIR29B1	MIR29B2	EPCAM	TAFA1	KITLG	CITED1	NF1	NF2	NOTCH1	OVOL1	PAX6	PDCD2	SIRT6	PIM1	SOX18	FERMT1	EIF2AK2	PTN	PTPRC	OVOL2
DNA conformation change	GO_DNA_CONFORMATION_CHANGE	TSPY10	DDX11L8	CHAF1A	SMC4	RAD50	G3BP1	AKAP8	CDKN2A	ANP32B	CENPA	SMC2	AC008870.1	CENPC	CTCF	CETN2	POLQ	RUVBL2	ASCC3	TENT4A	CHD1	CHD2	CHD3	CHD4	TREX1	CDCA5	OIP5	HELQ	ERCC8	TOP1MT	H4-16	H3C14	H2BU1	TSPY26P	M1AP	H1-8	BANF2	PARP1	SPTY2D1	CDAN1	PHF13	H2BW1	DAXX	HFM1	DDB1	DDB2	DDX1	DDX3X	DQX1
Mitotic nuclear division	GO_MITOTIC_NUCLEAR_DIVISION	TOM1L1	SMC4	NME6	CDKN1B	AKAP8	STAG1	CDKN1C	KATNB1	NPM2	NDC80	PRMT5	MAD2L2	TACC3	PIBF1	SMC2	CENPC	USP16	SPAG5	CENPE	CENPF	STAG2	PTTG2	NEK6	KIF2C	RCC1	TENT4A	UBE2C	CHEK1	ZWINT	CHEK2	CDCA5	PHB2	MISP	CCSAP	CHMP4B	DIS3L2	UBXN2B	TOM1L2	KIF18B	PHF13	SGO1	SPICE1	DAPK3	CDC14C	DMRT1	DRD3	DUSP1	EDN1
Unfolded Protein Response	HALLMARK_UNFOLDED_PROTEIN_RESPONSE	ATF4	HERPUD1	PARN	EXOSC4	HSP90B1	XBP1	EXOSC9	HSPA5	ATF3	EXOSC1	EXOSC5	ASNS	ARFGAP1	WFS1	SRPRB	DNAJB9	TSPYL2	NFYA	CALR	KHSRP	DNAJC3	EXOSC2	NOP14	ATF6	HYOU1	RRP9	NOP56	CXXC1	IGFBP1	CNOT4	DCP2	PDIA6	ATP6V0D1	PREB	SEC31A	GOSR2	SERP1	NFYB	NHP2	DCTN1	SLC7A5	SSR1	EDEM1	EDC4	EIF2AK3	MTHFD2	SRPRA	NOLC1
Proteasome	KEGG_PROTEASOME	PSMD11	PSMD12	PSMC1P4	PSMD13	PSMB11	PSMA1	PSMD4	POMP	PSMD6	PSMD7	PSMA5	PSMD8	PSMA4	PSMA3	PSMA2	PSMF1	IFNG	PSME4	PSME3	PSMB10	PSMB9	PSMD2	PSMD3	PSMC6	PSMD1	PSMC4	PSMB3	PSMC5	PSMD14	PSMB2	PSME1	PSMC3	PSMB5	PSME2	PSMB4	SEM1	PSMC1	PSMB7	PSMC2	PSMB6	PSMB8	PSMA6	PSMA7	PSMB1	PSMA8	PSMA6P4
Glycolysis and gluconeogenesis	KEGG_GLYCOLYSIS_GLUCONEOGENESIS	ACSS2	GCK	PGK2	PGK1	PDHB	PDHA1	PDHA2	PGM2	TPI1	ACSS1	FBP1	ADH1B	HK2	ADH1C	HK1	HK3	ADH4	PGAM2	ADH5	PGAM1	ADH1A	ALDOC	ALDH7A1	LDHAL6B	PKLR	LDHAL6A	ENO1	PKM	PFKP	BPGM	PCK2	PCK1	ALDH1B1	ALDH2	ALDH3A1	AKR1A1	FBP2	PFKM	PFKL	LDHC	GAPDH	ENO3	ENO2	PGAM4	ADH7	ADH6	LDHB	ALDH1A3
Fatty acid metabolism	KEGG_FATTY_ACID_METABOLISM	CPT1A	CPT1C	ACADS	ALDH1B1	ACADSB	ACADL	ALDH2	ACADM	CYP4A11	ACAT2	ACADVL	ACAT1	ACAA2	HADH	HADHB	HADHA	CYP4A22	ADH7	ADH6	ACSL6	ADH1B	ADH1C	ADH4	ECHS1	ADH5	ALDH9A1	ALDH3A2	ACSL5	ADH1A	EHHADH	GCDH	ALDH7A1	ACOX3	ACSL1	ACAA1	CPT2	CPT1B	ACOX1	ECI2	ECI1	ACSL3	ACSL4
Antigen processing and cross presentation	REACTOME_ANTIGEN_PROCESSING_CROSS_PRESENTATION	PSMB1	BTK	MRC2	PSMC4	PSMA4	VAMP3	CYBA	SEC61A1	SEC61A2	PSME4	ITGB5	PSMC5	PSME1	SNAP23	PSMD5	PSMD8	NCF4	PSMC6	PSMA3	PSMC1	PSMB5	PSMA6	PSME2	PSMA7	PSMD10	PSMD7	STX4	IKBKB	PSMA2	SEC61B	PSMD3	PSMD11	PSMD9	TAPBP	LNPEP	PSMD14	CD207	NCF2	VAMP8	PSMF1	PSMB2	SEM1	PSMA1	PSME3	SEC61G	CTSL	CD36	TLR4
Mesenchymal to epithelial transition	GO_REGULATION_OF_MESENCHYMAL_TO_EPITHELIAL_TRANSITION_INVOLVED_IN_METANEPHROS_MORPHOGENESIS	CTNNB1	GDNF	LIF	CITED1	PAX2	STAT1	WNT9B	PAX8
Embryonic skeletal joint morphogenesis	GO_EMBRYONIC_SKELETAL_JOINT_MORPHOGENESIS	OSR2	COL2A1	OSR1	CTNNB1	HOXA11	HOXC11	HYAL1	SHOX2	BMP4	BMP7	NOG
Adherens junction assembly	GO_ADHERENS_JUNCTION_ASSEMBLY	RAMP2	CTNNB1	HIPK1	PIP5K1C	SMAD7	TBCD	VCL	ZNF703	JAM3	DLG5
Collagen formation	REACTOME_COLLAGEN_FORMATION	TLL1	COL9A2	COL23A1	LAMA3	LAMC2	COL11A1	COL17A1	P4HA2	COL5A3	COL4A4	COL19A1	PLOD1	COL16A1	ADAMTS2	P3H2	ITGA6	COL9A3	TLL2	MMP9	COL20A1	PCOLCE	PLOD3	COL1A1	P3H3	COL12A1	COL9A1	LOX	COL7A1	LOXL3	P3H1	P4HA1	COL10A1	COL21A1	LOXL1	COLGALT1	PXDN	COL5A1	ITGB4	LOXL2	COL4A2	CTSL	CTSV	MMP7	MMP20	MMP13	LOXL4	ADAMTS14	COL2A1
Angiogenesis	HALLMARK_ANGIOGENESIS	VCAN	POSTN	FSTL1	LRPAP1	STC1	LPL	VEGFA	PF4	THBD	FGFR1	TNFRSF21	CCND2	COL5A2	ITGAV	SERPINA5	KCNJ8	APP	JAG1	COL3A1	SPP1	NRP1	OLR1	PDGFA	PTK2	SLCO2A1	PGLYRP1	VAV2	S100A4	MSX1	VTN	TIMP1	APOH	PRG2	JAG2	LUM	CXCL6
Myogenesis	HALLMARK_MYOGENESIS	ACTA1	TNNI2	MYL1	TNNC1	TNNC2	MYH3	MYLPF	TNNT3	TNNT2	CASQ2	ACTC1	MYOM1	MYL4	MYBPH	MYH7	MYH8	ACTN2	TNNI1	CRYAB	SGCG	HRC	TNNT1	DES	MYOZ1	RYR1	CSRP3	ADAM12	ATP2A1	CKM	SVIL	MYOM2	MYL6B	TPM2	MYL2	CKMT2	BIN1	MYH1	ENO3	FLII	FXYD1	TPM3	DMD	IGFBP3	CHRNB1	SPEG	FHL1	ACTN3	TCAP
PDGFRβ signaling pathway	GO_PLATELET_DERIVED_GROWTH_FACTOR_RECEPTOR_BETA_SIGNALING_PATHWAY	ABL1	HIP1	LOX	LRP1	PDGFA	PDGFB	PDGFRL	PDGFRB	PTPN1	PTPN2	PTPN12	SRC	HIP1R	MYOCD
Histone H3K27 demethylation	GO_HISTONE_H3_K27_DEMETHYLATION	PHF8	KDM6B	KDM6A	UTY	KDM7A
Histone H3K36 demethylation	GO_HISTONE_H3_K36_DEMETHYLATION	KDM2A	KDM4B	KDM4C	PHF8	RIOX1	KDM8	KDM7A	KDM2B	RIOX2	KDM4A
Supplementary Data 3-2: Lists of genes used to calculate GeneSet Score
Proliferation Score (KEGG: hsa04110_CELL CYCLE)	CDC16	CDC7	CDC45	GADD45B	DBF4	ANAPC1	CREBBP	MDM2	ABL1	SMC1B	GADD45G	ATM	ATR	ANAPC7	RBL2	ANAPC5	RBL1	MYC	CDC14B	SMC1A	CDC14A	SKP1	TGFB2	TGFB1	GADD45A	STAG1	PLK1	RBX1	STAG2	TGFB3	MCM4	ORC6	CCND1	MAD1L1	MCM3	MCM6	MCM5	YWHAB	CCNA2	MCM7	BUB1	CHEK1	WEE2	MCM2	PTTG1	CDC27	CDC25B	CDC25C	CDC25A
DNA repair genes (Zou Z et al., Dev Cell, 2021)	ABL1	ALKBH1	APEX1	APTX	ASF1A	ATM	ATP23	ATR	ATRX	ATXN3	BLM	BRCA1	BRCA2	BTG2	CCNO	CDKN2D	CEBPG	CIB1	CSNK1D	CSNK1E	DDB1	DDB2	ERCC1	ERCC2	ERCC3	ERCC4	ERCC5	ERCC6	ERCC8	EXO1	FANCA	FANCC	FANCG	FEN1	GADD45A	GADD45G	GTF2H1	GTF2H4	HMGB1	HMGB1P10	HMGB2	HUS1	IGHMBP2	KAT5	LIG1	LIG3	LIG4	MLH1	MMS19
Cellular Senescence (MsigDB: FRIDMAN_SENESCENCE_UP)	HSPA2	CDKN2A	SERPINE1	CDKN2B	CYP1B1	CCND1	RRAS	RHOB	FILIP1L	NRG1	RAB31	CCN2	VIM	IGFBP4	MMP1	RAB5B	S100A11	GUK1	MAP2K3	MAP1LC3B	CXCL14	IRF5	CITED2	HTATIP2	CDKN2D	IGFBP3	NME2	ISG15	NDN	IGFBP2	RBL2	TSPYL5	CLTB	IRF7	IGFBP7	F3	IGFBP6	TNFAIP3	TP53	IGFBP5	HBS1L	ALDH1A3	RAC1	STAT1	IFNG	IGSF3	THBS1	IFI16	ING1
Stem Cell Signature (see Methods)	NANOG	POU5F1	SOX2	DNMT1	PRMT1	EZH2	SUZ12	EED	PHF19	YAP1	HMGA1	HMGA2	FOXP1	REST	MYC	PAF1	PHF5A	SOX11	THAP11	ZEB1
DNA Damage Response (see Methods)	MDC1	TP53BP1	ATM	ATR	CHEK1	CHEK2	TP53	CDKN1A	CDKN2A	RB1	RBL1	RBL2	FOXO1	FOXO3	PTEN	TSC1	TSC2	EGR1	CDKN2B	GADD45B	GADD45G	GADD45A	SFN	BBC3	DDIT3	DDIT4	NDRG1	ARID3A	SPRED2	SPRED3	EP300	PLA2R1	SPRED3	PML	PLAGL1	RPL26	SOX4	SESN2	BTG2	PHLDA3	ZMAT3	TOB1	IER3	AK1	DRAM1	NUPR1	HINT1	VDR	ZNF365
PI3K-AKT-mTOR (MsigDB: HALLMARK PI3K AKT MTOR SIGNALING)	MAPK8	PIK3R3	GRB2	NFKBIB	MAP2K6	MAPK9	AKT1	MAPK1	PLCG1	TRIB3	GSK3B	MAP2K3	CDKN1A	RAC1	RIPK1	AKT1S1	ACTR2	PRKAR2A	YWHAB	HRAS	PDK1	PIKFYVE	TBK1	ACTR3	E2F1	MYD88	ITPR2	SQSTM1	RPS6KA1	PTPN11	MAPKAP1	PLCB1	RAF1	CAMK4	RPTOR	CFL1	CDK4	TRAF2	GNGT1	UBE2N	ADCY2	CDKN1B	VAV3	FGF6	ECSIT	RALB	ARF1	MKNK1	CDK1
ATF6 Signaling (GO:0036500 ATF6_MEDIATED_UNFOLDED_PROTEIN_RESPONSE)	ATF6B	DDIT3	ATF6	HSPA5	MBTPS2	HSP90B1	WFS1	XBP1	CALR	MBTPS1
PERK Signaling (GO:0036499 PERK_MEDIATED_UNFOLDED_PROTEIN_RESPONSE)	AGR2	DDIT3	EIF2S1	PPP1R15A	HSPA5	IGFBP1	CXCL8	ASNS	ATF3	ATF4	NCK1	NFE2L2	TMEM33	PTPN1	PTPN2	CCL2	BOK	NCK2	PPP1R15B	EIF2AK3	HERPUD1
IRE1 Signaling (GO:0036498 IRE1_MEDIATED_UNFOLDED_PROTEIN_RESPONSE)	PLA2G4B	BCL2L11	CTDSP2	PREB	PDIA6	HYOU1	AGR2	AC008870.1	YIF1A	PDIA5	COPS5	KDELR3	FICD	KLHDC3	ADD1	TPP1	DAB2IP	DCTN1	DDX11	ERN1	EXTL1	EXTL2	EXTL3	SEC31A	GFPT1	SERP1	GSK3A	HDGF	CXXC1	HSPA5	ACADVL	LMNA	DNAJB9	GET3	SULT1A4	BFAR	DNAJB11	PARP16	FKBP14	WIPI1	TMEM33	PPP2R5B	ARFGAP1	MYDGF	DNAJC3	PTPN1	BAK1	BAX	SRPRB
ERAD signaling (GO:0036503 ERAD_PATHWAY)	BCAP31	TRIM13	STUB1	UBE4B	MARCHF6	ERLIN1	USP19	SEC61B	OS9	ERLIN2	RNF139	MAN1B1	FBXO17	UBE2J2	FBXO27	TOR1A	STT3B	DNAJC18	UBXN4	FAF2	ECPAS	SDF2L1	SVIP	FBXO2	FBXO6	AMFR	ERLEC1	RNF175	USP25	POMT2	UBQLN2	UBQLN1	DNAJB2	HSPA5	UBAC2	NCCRP1	DNAJB9	ATXN3	NFE2L2	PRKN	DERL2	UBXN1	RNFT1	UBE2J1	JKAMP	GET4	DNAJC10	SGTB	DNAJB12
Adipogenesis (GO:0045444 FAT_CELL_DIFFERENTIATION)	HDAC6	ARL4A	CDS1	CEBPA	CEBPB	CEBPD	SH2B2	PPARGC1A	ADIRF	FERMT2	CCDC85B	WIF1	DUSP10	OSBPL11	C1QTNF3	LRG1	JDP2	TTC8	CMKLR1	TAF8	ATF2	CREBL2	MAPK14	TMEM120B	ADIG	ADRB1	ADRB2	ADRB3	ZFPM1	DDIT3	BBS12	TMEM64	DIO2	E2F1	EGR2	FLCN	ZBTB7C	AKT1	AKT2	FABP4	FABP3	ADGRF5	VSTM2A	NAPEPLD	FGF10	TRIM32	FOXO1	PLCB1	SIRT1
Osteogenesis (GO:0001649 OSTEOBLAST_DIFFERENTIATION)	RUNX2	BGLAP	MIR675	MIR665	TOB1	ALYREF	CDK6	LRRC17	TCIRG1	YAP1	SYNCRIP	CEBPA	SEMA4D	MYBBP1A	TWIST2	CLIC1	CLTC	SP7	DNAI3	MAPK14	CTNNB1	CYP24A1	DDX5	DHX9	TMEM64	DLX5	JAG1	EPHA2	RANBP3L	AKT1	FBL	ESRRA	FASN	FBN2	UCMA	SCUBE3	FGF9	FGFR2	RRAS2	SNRNP200	ZHX3	SATB2	DNAJC13	UFL1	GTPBP4	CLEC5A	ALPL	GABBR1	NPNT
Chondrogenesis (GO:0002062 CHONDROCYTE_DIFFERENTIATION)	SIX2	ARID5A	ADAMTS7	OSR2	MBOAT2	COL11A1	OSR1	COMP	ATF2	MAPK14	RFLNA	CCN2	CTNNB1	CHADL	ECM1	EXT1	EXT2	FGF9	FGFR3	CHSY1	SLC39A14	TSKU	AMELX	GLI3	GPLD1	ANXA6	HOXA11	IHH	RFLNB	HES5	MUSTN1	GDF6	SNX19	LTBP3	SMAD3	SMAD7	MAF	MATN1	MDK	MEF2C	MEF2D	MSX2	NFIB	CCN3	NPPC	NPR2	CHST11	ZNF219	MEX3C
Supplementary Data 3-3: Lists of genes used to calculate GeneSet Score (Fig. 4a) and GSEA analysis (Fig. 4k)
Immunosupressive Function (see Methods)	PTGS2	IDO1	HGF	LIF	TGFB1	CXCL1	CXCL6	CXCL8	CCL2	TNFAIP6	SRM	CXCL9	CXCL10	CXCL11	IL10	HLA-G	ICAM1	CD274	FASLG	CCL5	CXCL3	CXCL5	CXCL2	CCL7	PTGES3	PTGES2	LGALS1	LGALS9	HMOX1
Supplementary Data 3-4: Dissociation induced genes usd in GSVA and quality control for disociation impact
Dissociation Induced Genes (van den Brink et al.,Nat.Methods, 2017)	ACTG1	BTG1	CXCL1	DNAJB4	ERRFI1	H3F3B	HSPB1	IRF1	KLF6	MIR22HG	NFKBIA	PCF11	PXDC1	SDC4	SRF	TPM3	USP2	GADD45G	ANKRD1	BTG2	CYR61	DUSP1	FAM132B	HIPK3	HSPH1	IRF8	KLF9	MT1	NFKBIZ	PDE4B	RAP1B	SERPINE1	SRSF5	TPPP3	WAC	HSPE1	ARID5A	CCNL1	DCN	DUSP8	FOS	HSP90AA1	ID3	ITPKC	LITAF	MT2	NOP58	PER1	RASSF1
[truncated: 274 more columns]

## Sheet: Supplementary Data 4
Supplementary Data 4-1: Average expression of geneset scores calculated by GSVA in each pseudobulk MSC cluster										Supplementary Data 4-2: Pseudobulk Differential Analysis of GSVA score calculated by limma (pvalue<0.05, p_val_adj = Benjamini-Hochberg adjusted p-values)
GeneSets	C1	C2	C3	C4	C5	C6	C7			GeneSets	logFC	AveExpr	t	P.Value	adj.P.Val	Cluster
KEGG_DNA_REPLICATION	0.672451	0.279989	0.236742	-0.131075	-0.355001	-0.500065	-0.564226			KEGG_DNA_REPLICATION	0.667893	-0.0515979	6.54631	4.8649e-09	8.51357e-08	C1
GO_MAINTENANCE_OF_DNA_METHYLATION	0.685467	0.430962	0.286198	-0.128773	-0.63521	-0.462192	-0.477961			GO_MAINTENANCE_OF_DNA_METHYLATION	0.699125	-0.0430728	6.62568	3.43258e-09	8.51357e-08	C1
REACTOME_G1_S_SPECIFIC_TRANSCRIPTION	0.639258	0.304515	0.195521	-0.215723	-0.308876	-0.309004	-0.517022			REACTOME_G1_S_SPECIFIC_TRANSCRIPTION	0.661813	-0.0301901	6.42767	8.17529e-09	9.53784e-08	C1
GO_POSITIVE_REGULATION_OF_HISTONE_H3_K9_ACETYLATION	0.324941	0.290221	0.236452	-0.0627365	-0.107336	-0.072353	-0.276412			GO_POSITIVE_REGULATION_OF_HISTONE_H3_K9_ACETYLATION	0.346219	0.0475396	4.88362	5.10293e-06	3.57205e-05	C1
GO_POSITIVE_REGULATION_OF_HISTONE_H3_K27_METHYLATION	0.262512	0.129819	0.0499521	0.0577445	-0.271254	-0.358382	-0.0835243			GO_POSITIVE_REGULATION_OF_HISTONE_H3_K27_METHYLATION	0.273136	-0.0304476	2.46261	0.0158971	0.0370932	C1
REACTOME_G2_M_DNA_REPLICATION_CHECKPOINT	0.430887	0.851811	0.631786	-0.462832	-0.491981	-0.563799	-0.806182			REACTOME_G2_M_DNA_REPLICATION_CHECKPOINT	0.776127	-0.0586157	7.69376	2.88502e-11	1.00976e-09	C2
GO_MITOTIC_SPINDLE_MIDZONE_ASSEMBLY	0.447223	0.603734	0.66031	-0.410628	-0.310073	-0.294599	-0.592163			GO_MITOTIC_SPINDLE_MIDZONE_ASSEMBLY	0.547269	0.0148292	6.61007	3.67665e-09	6.43414e-08	C2
GO_SISTER_CHROMATID_SEGREGATION	0.339748	0.389528	0.370352	-0.196658	-0.391883	-0.44029	-0.415338			GO_SISTER_CHROMATID_SEGREGATION	0.341204	-0.0492202	6.01866	4.7879e-08	4.18942e-07	C2
GO_REGULATION_OF_STEM_CELL_PROLIFERATION	0.0342262	0.0551862	0.0116338	-0.0418189	-0.095164	0.00325817	-0.0789171			GO_REGULATION_OF_STEM_CELL_PROLIFERATION	0.182329	-0.0504665	2.43713	0.0169783	0.0330133	C2
GO_DNA_CONFORMATION_CHANGE	0.348061	0.228758	0.216407	-0.0434389	-0.336821	-0.428041	-0.338191			GO_DNA_CONFORMATION_CHANGE	0.169978	-0.0504665	2.27204	0.0257152	0.0600021	C3
GO_MITOTIC_NUCLEAR_DIVISION	0.283556	0.369351	0.324993	-0.1809	-0.358974	-0.412598	-0.363301			GO_MITOTIC_NUCLEAR_DIVISION	0.28997	-0.0482675	5.3621	7.48907e-07	6.55294e-06	C3
HALLMARK_UNFOLDED_PROTEIN_RESPONSE	-0.00801767	-0.242611	-0.0295805	0.119881	0.0817537	-0.31537	0.0268638			HALLMARK_UNFOLDED_PROTEIN_RESPONSE	0.174975	-0.028864	2.68329	0.00882382	0.0171574	C5
KEGG_PROTEASOME	-0.0809669	-0.401879	0.0725263	0.146377	0.387049	-0.425902	-0.220631			KEGG_PROTEASOME	0.497325	-0.0747752	4.20577	6.62804e-05	0.000210892	C5
KEGG_GLYCOLYSIS_GLUCONEOGENESIS	-0.0754848	-0.37536	-0.0582934	0.0640331	0.353291	-0.222442	-0.0232443			KEGG_GLYCOLYSIS_GLUCONEOGENESIS	0.428686	-0.0482143	5.12383	1.96701e-06	7.68149e-06	C5
KEGG_FATTY_ACID_METABOLISM	-0.0672144	-0.343061	0.0328034	0.0248706	0.357423	-0.195485	-0.0391479			KEGG_FATTY_ACID_METABOLISM	0.391281	-0.0328301	6.87883	1.12081e-09	1.30761e-08	C5
REACTOME_ANTIGEN_PROCESSING_CROSS_PRESENTATION	-0.115206	-0.34863	0.0185385	0.0987564	0.32416	-0.274512	-0.0571387			REACTOME_ANTIGEN_PROCESSING_CROSS_PRESENTATION	0.401514	-0.050576	5.67665	2.03613e-07	1.42529e-06	C5
GO_REGULATION_OF_MESENCHYMAL_TO_EPITHELIAL_TRANSITION_INVOLVED_IN_METANEPHROS_MORPHOGENESIS	0.2064	0.133954	0.0004504	-0.0382424	-0.00264233	0.220041	0.0135253			GO_REGULATION_OF_MESENCHYMAL_TO_EPITHELIAL_TRANSITION_INVOLVED_IN_METANEPHROS_MORPHOGENESIS	0.220041	0.0762124	2.68981	0.00862951	0.0158965	C6
GO_EMBRYONIC_SKELETAL_JOINT_MORPHOGENESIS	-0.153452	0.0699349	-0.00871064	-0.184578	0.0189715	0.361535	-0.155452			GO_EMBRYONIC_SKELETAL_JOINT_MORPHOGENESIS	0.494412	-0.00739321	4.75906	8.29389e-06	4.14694e-05	C6
GO_ADHERENS_JUNCTION_ASSEMBLY	-0.138565	-0.295525	-0.367066	0.046291	-0.347702	-0.00935677	0.333358			GO_ADHERENS_JUNCTION_ASSEMBLY	0.328717	-0.111224	3.39208	0.00107184	0.00341041	C7
REACTOME_COLLAGEN_FORMATION	-0.105879	-0.177035	-0.200053	-0.071737	0.214693	0.0288899	0.126291			REACTOME_COLLAGEN_FORMATION	0.126291	-0.0264044	2.08911	0.0397386	0.0772695	C7
HALLMARK_ANGIOGENESIS	-0.147709	-0.168442	-0.161574	-0.12529	0.181494	0.0781448	0.0837623			HALLMARK_ANGIOGENESIS	0.0447684	-0.0370877	0.520552	0.0204088	0.0482035	C7
HALLMARK_MYOGENESIS	-0.113376	-0.172529	-0.219894	-0.0595802	0.152221	0.0458709	0.16524			HALLMARK_MYOGENESIS	0.187994	-0.028864	2.88294	0.00503466	0.0146844	C7
GO_PLATELET_DERIVED_GROWTH_FACTOR_RECEPTOR_BETA_SIGNALING_PATHWAY	-0.134097	-0.162794	-0.176445	0.0633786	-0.0325982	-0.0166936	0.178247			GO_PLATELET_DERIVED_GROWTH_FACTOR_RECEPTOR_BETA_SIGNALING_PATHWAY	0.178247	-0.0401431	2.74952	0.00731254	0.0159962	C7
GO_HISTONE_H3_K27_DEMETHYLATION	-0.355319	-0.0425546	-0.154064	-0.0274052	-0.0106594	0.0824714	0.130386			GO_HISTONE_H3_K27_DEMETHYLATION	0.0506675	-0.0538779	0.351348	0.00726233	0.0394317	C7
GO_HISTONE_H3_K36_DEMETHYLATION	-0.340985	-0.0317604	-0.228281	0.215357	-0.124957	-0.203213	0.284719			GO_HISTONE_H3_K36_DEMETHYLATION	0.220097	-0.0613029	2.11669	0.0153314	0.0516625	C7

## Sheet: Supplementary Data 5
	Supplementary Data 5: Regulon targets info of Fig. 2h
	TF	gene	nMotifs	bestMotif	NES	highConfAnnot	Genie3Weight
	E2F7	ADAMTS4	14	transfac_pro__M00920	9.85	TRUE	0.0010933
	E2F7	ASF1B	29	transfac_pro__M00920	9.85	TRUE	0.00216607
	E2F7	BLM	21	transfac_pro__M00920	9.85	TRUE	0.00185582
	E2F7	CANT1	22	transfac_pro__M00920	9.85	TRUE	0.00112438
	E2F7	DSN1	29	transfac_pro__M00920	9.85	TRUE	0.00157964
	E2F7	FOXM1	13	transfac_pro__M00920	9.85	TRUE	0.00115829
	E2F7	GEMIN4	3	transfac_pro__M00920	9.85	TRUE	0.00119095
	E2F7	HAUS5	12	transfac_pro__M00920	9.85	TRUE	0.00147599
	E2F7	MICALL1	10	transfac_pro__M00920	9.85	TRUE	0.00105636
	E2F7	MSH2	18	transfac_pro__M00920	9.85	TRUE	0.00120855
	E2F7	NCAPH	8	transfac_pro__M00920	9.85	TRUE	0.00184879
	E2F7	NFATC2IP	34	transfac_pro__M00920	9.85	TRUE	0.0011773
	E2F7	PFAS	25	transfac_pro__M00920	9.85	TRUE	0.00128258
	E2F7	PGS1	13	transfac_pro__M00920	9.85	TRUE	0.00107899
	E2F7	POLA2	36	transfac_pro__M00920	9.85	TRUE	0.00101105
	E2F7	RBBP5	22	transfac_pro__M00920	9.85	TRUE	0.0010474
	E2F7	ZNF486	26	transfac_pro__M00920	9.85	TRUE	0.00362323
	E2F7	ANLN	5	homer__VDTTTCCCGCCA_E2F7	8.81	TRUE	0.0014742
	E2F7	ARHGAP19	37	homer__VDTTTCCCGCCA_E2F7	8.81	TRUE	0.002459
	E2F7	ARHGAP33	7	homer__VDTTTCCCGCCA_E2F7	8.81	TRUE	0.00106971
	E2F7	AURKB	10	homer__VDTTTCCCGCCA_E2F7	8.81	TRUE	0.00108199
	E2F7	C16orf59	24	homer__VDTTTCCCGCCA_E2F7	8.81	TRUE	0.00123646
	E2F7	C1QTNF2	12	homer__VDTTTCCCGCCA_E2F7	8.81	TRUE	0.00139877
	E2F7	CCDC15	10	homer__VDTTTCCCGCCA_E2F7	8.81	TRUE	0.00192249
	E2F7	CDCA4	4	homer__VDTTTCCCGCCA_E2F7	8.81	TRUE	0.00163231
	E2F7	CDH24	11	homer__VDTTTCCCGCCA_E2F7	8.81	TRUE	0.00103894
	E2F7	CENPA	14	homer__VDTTTCCCGCCA_E2F7	8.81	TRUE	0.00142319
	E2F7	CENPJ	18	homer__VDTTTCCCGCCA_E2F7	8.81	TRUE	0.00107686
	E2F7	CENPL	16	homer__VDTTTCCCGCCA_E2F7	8.81	TRUE	0.00214942
	E2F7	CEP152	23	homer__VDTTTCCCGCCA_E2F7	8.81	TRUE	0.00113633
	E2F7	CKAP2L	24	homer__VDTTTCCCGCCA_E2F7	8.81	TRUE	0.00255253
	E2F7	DCLRE1C	17	homer__VDTTTCCCGCCA_E2F7	8.81	TRUE	0.00169098
	E2F7	DDX11	6	homer__VDTTTCCCGCCA_E2F7	8.81	TRUE	0.00157768
	E2F7	FANCB	9	homer__VDTTTCCCGCCA_E2F7	8.81	TRUE	0.00139972
	E2F7	HIST1H1C	9	homer__VDTTTCCCGCCA_E2F7	8.81	TRUE	0.0014481
	E2F7	HJURP	38	homer__VDTTTCCCGCCA_E2F7	8.81	TRUE	0.00268746
	E2F7	INCENP	6	homer__VDTTTCCCGCCA_E2F7	8.81	TRUE	0.00202854
	E2F7	KIAA1841	9	homer__VDTTTCCCGCCA_E2F7	8.81	TRUE	0.00147107
	E2F7	KIF20B	14	homer__VDTTTCCCGCCA_E2F7	8.81	TRUE	0.0014434
	E2F7	NEURL1B	19	homer__VDTTTCCCGCCA_E2F7	8.81	TRUE	0.00102419
	E2F7	PARP2	19	homer__VDTTTCCCGCCA_E2F7	8.81	TRUE	0.00113521
	E2F7	PMAIP1	6	homer__VDTTTCCCGCCA_E2F7	8.81	TRUE	0.00116939
	E2F7	RECQL4	14	homer__VDTTTCCCGCCA_E2F7	8.81	TRUE	0.00163431
	E2F7	TDP1	18	homer__VDTTTCCCGCCA_E2F7	8.81	TRUE	0.00138506
	E2F7	TOP2A	16	homer__VDTTTCCCGCCA_E2F7	8.81	TRUE	0.00266815
	E2F7	TTK	9	homer__VDTTTCCCGCCA_E2F7	8.81	TRUE	0.00131473
	E2F7	USP31	7	homer__VDTTTCCCGCCA_E2F7	8.81	TRUE	0.00106452
	E2F7	C21orf58	38	transfac_pro__M00920	8.67	TRUE	0.00396498
	E2F7	ACAP3	12	transfac_pro__M08875	8.08	TRUE	0.00178566
	E2F7	CXCL5	20	transfac_pro__M08875	8.08	TRUE	0.00269787
	E2F7	PLK4	12	transfac_pro__M08875	8.08	TRUE	0.00204827
	E2F7	RAD51AP1	23	transfac_pro__M08875	8.08	TRUE	0.00165192
	E2F7	SGOL2	15	transfac_pro__M08875	8.08	TRUE	0.0010066
	E2F7	SKA1	7	transfac_pro__M08875	8.08	TRUE	0.00225332
	E2F7	TAF5	5	transfac_pro__M08875	8.08	TRUE	0.00128061
	E2F7	TBCD	3	transfac_pro__M08875	8.08	TRUE	0.00110649
	E2F7	TOP3A	12	transfac_pro__M08875	8.08	TRUE	0.00102852
	E2F7	CCDC14	8	cisbp__M6196	7.5	TRUE	0.00122901
	E2F7	CENPK	2	cisbp__M6196	7.5	TRUE	0.00207776
	E2F7	FBXO43	2	cisbp__M6196	7.07	TRUE	0.00193166
	E2F7	NFATC3	14	cisbp__M6196	7.07	TRUE	0.00106763
	E2F7	MARCH4	20	taipale__E2F7_DBD_TTTTCCCGCCAAAW_repr	6.79	TRUE	0.00146307
	E2F7	RAD54B	7	taipale__E2F7_DBD_TTTTCCCGCCAAAW_repr	6.79	TRUE	0.00135019
	E2F7	USP54	15	taipale__E2F7_DBD_TTTTCCCGCCAAAW_repr	6.79	TRUE	0.00101764
	E2F7	ERCC6L	8	transfac_pro__M08875	6.75	TRUE	0.00112374
	E2F7	GPSM2	17	transfac_pro__M08875	6.75	TRUE	0.00189562
	E2F7	MPP4	4	transfac_pro__M08875	6.75	TRUE	0.00105756
	E2F7	NCAPD3	4	transfac_pro__M08875	6.75	TRUE	0.00233361
	E2F7	SGOL1	15	transfac_pro__M08875	6.75	TRUE	0.001788
	E2F7	SYCE1	2	transfac_pro__M08875	6.75	TRUE	0.0010918
	E2F7	KIFC1	7	taipale_cyt_meth__E2F7_NTTTCCCGCCAAAN_eDBD_meth_repr	6.25	TRUE	0.00184415
	E2F7	ASPM	18	taipale_cyt_meth__E2F7_NTTTCCCGCCAAAN_eDBD_meth_repr	6.11	TRUE	0.00119373
	E2F7	NEIL3	5	taipale_cyt_meth__E2F7_NTTTCCCGCCAAAN_eDBD_meth_repr	6.11	TRUE	0.00180313
	E2F7	SHCBP1	4	taipale_cyt_meth__E2F7_NTTTCCCGCCAAAN_eDBD_meth_repr	6.11	TRUE	0.00155858
	E2F7	TPX2	7	taipale_cyt_meth__E2F7_NTTTCCCGCCAAAN_eDBD_meth_repr	6.11	TRUE	0.0010809
	E2F7	TRAF2	5	taipale_cyt_meth__E2F7_NTTTCCCGCCAAAN_eDBD_meth_repr	6.11	TRUE	0.00148246
	E2F7	WDHD1	1	taipale_cyt_meth__E2F7_NTTTCCCGCCAAAN_eDBD_meth_repr	6.11	TRUE	0.00221467
	E2F7	ZNF675	3	taipale_cyt_meth__E2F7_NTTTCCCGCCAAAN_eDBD_meth_repr	6.11	TRUE	0.00200507
	E2F7	APOLD1	114	transfac_pro__M00920	15.5	TRUE	0.00251708
	E2F7	ARHGAP11A	110	transfac_pro__M00920	15.5	TRUE	0.00240006
	E2F7	ARHGAP11B	33	transfac_pro__M00920	15.5	TRUE	0.00325321
	E2F7	ASB1	12	transfac_pro__M00920	15.5	TRUE	0.00144877
	E2F7	ATAD2	175	transfac_pro__M00920	15.5	TRUE	0.00507921
	E2F7	ATAD5	105	transfac_pro__M00920	15.5	TRUE	0.00231819
	E2F7	AUTS2	42	transfac_pro__M00920	15.5	TRUE	0.00115203
	E2F7	BARD1	120	transfac_pro__M00920	15.5	TRUE	0.00327186
	E2F7	BDH1	42	transfac_pro__M00920	15.5	TRUE	0.00169413
	E2F7	BRCA2	66	transfac_pro__M00920	15.5	TRUE	0.00325394
	E2F7	BRIP1	148	transfac_pro__M00920	15.5	TRUE	0.00308271
	E2F7	C18orf54	9	transfac_pro__M00920	15.5	TRUE	0.00137468
	E2F7	C2orf44	15	transfac_pro__M00920	15.5	TRUE	0.0011658
	E2F7	C5orf34	12	transfac_pro__M00920	15.5	TRUE	0.00148021
	E2F7	CASP8AP2	66	transfac_pro__M00920	15.5	TRUE	0.00119967
	E2F7	CBX5	57	transfac_pro__M00920	15.5	TRUE	0.00118497
	E2F7	CCNE2	114	transfac_pro__M00920	15.5	TRUE	0.00239091
	E2F7	CDC25B	39	transfac_pro__M00920	15.5	TRUE	0.00130265
	E2F7	CDC6	187	transfac_pro__M00920	15.5	TRUE	0.00254651
	E2F7	CDCA7L	39	transfac_pro__M00920	15.5	TRUE	0.00130121
	E2F7	CDK1	42	transfac_pro__M00920	15.5	TRUE	0.00217362
	E2F7	CDT1	65	transfac_pro__M00920	15.5	TRUE	0.00108812
	E2F7	CENPF	17	transfac_pro__M00920	15.5	TRUE	0.00111437
	E2F7	CENPI	13	transfac_pro__M00920	15.5	TRUE	0.00118851
	E2F7	CENPQ	19	transfac_pro__M00920	15.5	TRUE	0.00123487
	E2F7	CEP57	23	transfac_pro__M00920	15.5	TRUE	0.00104953
	E2F7	CHAF1A	67	transfac_pro__M00920	15.5	TRUE	0.0018847
	E2F7	CLSPN	53	transfac_pro__M00920	15.5	TRUE	0.00234561
	E2F7	CTDSPL2	61	transfac_pro__M00920	15.5	TRUE	0.0010637
	E2F7	DEK	38	transfac_pro__M00920	15.5	TRUE	0.00177989
	E2F7	DGCR8	42	transfac_pro__M00920	15.5	TRUE	0.00132361
	E2F7	DHFR	37	transfac_pro__M00920	15.5	TRUE	0.00135559
	E2F7	DIAPH3	12	transfac_pro__M00920	15.5	TRUE	0.00121593
	E2F7	DMC1	87	transfac_pro__M00920	15.5	TRUE	0.00235325
	E2F7	DTL	60	transfac_pro__M00920	15.5	TRUE	0.0024227
	E2F7	E2F7	164	transfac_pro__M00920	15.5	TRUE	NA
	E2F7	E2F8	80	transfac_pro__M00920	15.5	TRUE	0.00115763
	E2F7	EPOR	5	transfac_pro__M00920	15.5	TRUE	0.00154524
	E2F7	EXO1	36	transfac_pro__M00920	15.5	TRUE	0.00177529
	E2F7	FAM111A	83	transfac_pro__M00920	15.5	TRUE	0.00245259
	E2F7	FAM111B	28	transfac_pro__M00920	15.5	TRUE	0.00139126
	E2F7	FAM72B	34	transfac_pro__M00920	15.5	TRUE	0.0013427
	E2F7	FANCI	30	transfac_pro__M00920	15.5	TRUE	0.00232542
	E2F7	FANCL	70	transfac_pro__M00920	15.5	TRUE	0.00114694
	E2F7	FBXO5	116	transfac_pro__M00920	15.5	TRUE	0.00250472
	E2F7	FIGNL1	32	transfac_pro__M00920	15.5	TRUE	0.00114653
	E2F7	FKBP5	54	transfac_pro__M00920	15.5	TRUE	0.00104522
	E2F7	FRMD5	42	transfac_pro__M00920	15.5	TRUE	0.0013181
	E2F7	GAS2L3	28	transfac_pro__M00920	15.5	TRUE	0.00152802
	E2F7	GEN1	45	transfac_pro__M00920	15.5	TRUE	0.00112517
	E2F7	GINS1	52	transfac_pro__M00920	15.5	TRUE	0.00226802
	E2F7	GINS2	33	transfac_pro__M00920	15.5	TRUE	0.00108315
	E2F7	GINS3	31	transfac_pro__M00920	15.5	TRUE	0.00130355
	E2F7	GINS4	8	transfac_pro__M00920	15.5	TRUE	0.00131656
	E2F7	GJC1	46	transfac_pro__M00920	15.5	TRUE	0.00143385
	E2F7	GLI3	36	transfac_pro__M00920	15.5	TRUE	0.00103374
	E2F7	GMNN	32	transfac_pro__M00920	15.5	TRUE	0.001064
	E2F7	HELLS	181	transfac_pro__M00920	15.5	TRUE	0.00334801
	E2F7	HIST1H1E	142	transfac_pro__M00920	15.5	TRUE	0.0041837
	E2F7	HIST1H2AG	56	transfac_pro__M00920	15.5	TRUE	0.00186946
	E2F7	HIST1H4C	86	transfac_pro__M00920	15.5	TRUE	0.00309825
	E2F7	HMGB2	65	transfac_pro__M00920	15.5	TRUE	0.00127946
	E2F7	ICMT	58	transfac_pro__M00920	15.5	TRUE	0.00110369
	E2F7	IL18	23	transfac_pro__M00920	15.5	TRUE	0.00106906
	E2F7	KIAA0101	37	transfac_pro__M00920	15.5	TRUE	0.00116193
	E2F7	KIF11	29	transfac_pro__M00920	15.5	TRUE	0.00267611
	E2F7	KIF14	32	transfac_pro__M00920	15.5	TRUE	0.00112442
	E2F7	KIF15	20	transfac_pro__M00920	15.5	TRUE	0.00178823
	E2F7	KIF2A	55	transfac_pro__M00920	15.5	TRUE	0.00104607
	E2F7	KLHL25	22	transfac_pro__M00920	15.5	TRUE	0.0015719
	E2F7	LHFPL2	34	transfac_pro__M00920	15.5	TRUE	0.00107295
	E2F7	LIN54	44	transfac_pro__M00920	15.5	TRUE	0.00128065
	E2F7	LRCH1	44	transfac_pro__M00920	15.5	TRUE	0.00121086
	E2F7	LRP8	15	transfac_pro__M00920	15.5	TRUE	0.0011365
	E2F7	LRRC8C	17	transfac_pro__M00920	15.5	TRUE	0.00128079
	E2F7	MALT1	15	transfac_pro__M00920	15.5	TRUE	0.00100383
	E2F7	MCM10	90	transfac_pro__M00920	15.5	TRUE	0.00281133
	E2F7	MCM2	37	transfac_pro__M00920	15.5	TRUE	0.00221022
	E2F7	MCM3	70	transfac_pro__M00920	15.5	TRUE	0.00136834
	E2F7	MCM4	77	transfac_pro__M00920	15.5	TRUE	0.0021395
	E2F7	MCM6	72	transfac_pro__M00920	15.5	TRUE	0.00144083
	E2F7	MCM8	20	transfac_pro__M00920	15.5	TRUE	0.00164881
	E2F7	MELK	34	transfac_pro__M00920	15.5	TRUE	0.00215751
	E2F7	MKI67	35	transfac_pro__M00920	15.5	TRUE	0.00218283
	E2F7	MND1	15	transfac_pro__M00920	15.5	TRUE	0.00131758
	E2F7	MXD3	72	transfac_pro__M00920	15.5	TRUE	0.00102573
	E2F7	MYBL1	104	transfac_pro__M00920	15.5	TRUE	0.00282751
	E2F7	MYBL2	35	transfac_pro__M00920	15.5	TRUE	0.00114228
	E2F7	MYO19	5	transfac_pro__M00920	15.5	TRUE	0.00102967
	E2F7	N4BP2	47	transfac_pro__M00920	15.5	TRUE	0.00122276
	E2F7	NAV2	48	transfac_pro__M00920	15.5	TRUE	0.00106903
	E2F7	NBPF15	4	transfac_pro__M00920	15.5	TRUE	0.00109222
	E2F7	NCAPG	15	transfac_pro__M00920	15.5	TRUE	0.00208286
	E2F7	NKX2-5	46	transfac_pro__M00920	15.5	TRUE	0.00111771
	E2F7	NUP155	32	transfac_pro__M00920	15.5	TRUE	0.00122196
	E2F7	NUP50	46	transfac_pro__M00920	15.5	TRUE	0.00109269
	E2F7	OSBPL3	27	transfac_pro__M00920	15.5	TRUE	0.00144518
	E2F7	PAK1	30	transfac_pro__M00920	15.5	TRUE	0.00110711
	E2F7	PAN2	48	transfac_pro__M00920	15.5	TRUE	0.00101582
	E2F7	PAQR4	46	transfac_pro__M00920	15.5	TRUE	0.00173011
	E2F7	PASK	46	transfac_pro__M00920	15.5	TRUE	0.00109968
	E2F7	PKIA	21	transfac_pro__M00920	15.5	TRUE	0.00129668
	E2F7	PKMYT1	25	transfac_pro__M00920	15.5	TRUE	0.00156598
	E2F7	POLE	22	transfac_pro__M00920	15.5	TRUE	0.00148907
	E2F7	POLE3	13	transfac_pro__M00920	15.5	TRUE	0.00135352
	E2F7	POLH	6	transfac_pro__M00920	15.5	TRUE	0.00121434
	E2F7	PVRL1	35	transfac_pro__M00920	15.5	TRUE	0.0015931
	E2F7	RACGAP1	21	transfac_pro__M00920	15.5	TRUE	0.00197132
	E2F7	RAD51	49	transfac_pro__M00920	15.5	TRUE	0.00198864
	E2F7	RBL1	63	transfac_pro__M00920	15.5	TRUE	0.00164489
	E2F7	RCC2	18	transfac_pro__M00920	15.5	TRUE	0.00101145
	E2F7	RFC3	25	transfac_pro__M00920	15.5	TRUE	0.00105198
	E2F7	RFWD3	195	transfac_pro__M00920	15.5	TRUE	0.00272674
	E2F7	RFX8	9	transfac_pro__M00920	15.5	TRUE	0.00202654
	E2F7	RMI1	35	transfac_pro__M00920	15.5	TRUE	0.00115809
	E2F7	RNF152	36	transfac_pro__M00920	15.5	TRUE	0.0011018
	E2F7	RNF168	56	transfac_pro__M00920	15.5	TRUE	0.00125163
	E2F7	RRM2	53	transfac_pro__M00920	15.5	TRUE	0.00116844
	E2F7	SASS6	20	transfac_pro__M00920	15.5	TRUE	0.00145967
	E2F7	SFI1	15	transfac_pro__M00920	15.5	TRUE	0.00119791
	E2F7	SIPA1L3	31	transfac_pro__M00920	15.5	TRUE	0.00101552
	E2F7	SLC25A40	25	transfac_pro__M00920	15.5	TRUE	0.00162434
	E2F7	SMC1A	76	transfac_pro__M00920	15.5	TRUE	0.00262167
	E2F7	SUZ12	67	transfac_pro__M00920	15.5	TRUE	0.00111862
	E2F7	SYNE2	41	transfac_pro__M00920	15.5	TRUE	0.00114868
	E2F7	TBP	20	transfac_pro__M00920	15.5	TRUE	0.00100712
	E2F7	TMPO	50	transfac_pro__M00920	15.5	TRUE	0.00194218
	E2F7	TOPBP1	58	transfac_pro__M00920	15.5	TRUE	0.00115168
	E2F7	TRIM59	37	transfac_pro__M00920	15.5	TRUE	0.00138866
	E2F7	UCP2	35	transfac_pro__M00920	15.5	TRUE	0.00192
	E2F7	UHRF1	81	transfac_pro__M00920	15.5	TRUE	0.00184025
	E2F7	USP1	84	transfac_pro__M00920	15.5	TRUE	0.0025112
	E2F7	WDR76	86	transfac_pro__M00920	15.5	TRUE	0.00356502
	E2F7	WEE1	78	transfac_pro__M00920	15.5	TRUE	0.00172961
	E2F7	WHSC1	123	transfac_pro__M00920	15.5	TRUE	0.00247456
	E2F7	ZNF367	61	transfac_pro__M00920	15.5	TRUE	0.00114083
	E2F7	BRCA1	121	homer__VDTTTCCCGCCA_E2F7	12.7	TRUE	0.00281072
	E2F7	CDC7	34	homer__VDTTTCCCGCCA_E2F7	12.7	TRUE	0.0021549
	E2F7	CDKN2D	24	homer__VDTTTCCCGCCA_E2F7	12.7	TRUE	0.00184544
	E2F7	CENPO	5	homer__VDTTTCCCGCCA_E2F7	12.7	TRUE	0.00160283
	E2F7	CLDN4	10	homer__VDTTTCCCGCCA_E2F7	12.7	TRUE	0.00106608
	E2F7	EPHB4	13	homer__VDTTTCCCGCCA_E2F7	12.7	TRUE	0.0010797
	E2F7	FAM72D	23	homer__VDTTTCCCGCCA_E2F7	12.7	TRUE	0.00113376
	E2F7	FANCD2	14	homer__VDTTTCCCGCCA_E2F7	12.7	TRUE	0.00118403
	E2F7	HAUS6	39	homer__VDTTTCCCGCCA_E2F7	12.7	TRUE	0.00125282
	E2F7	ING3	42	homer__VDTTTCCCGCCA_E2F7	12.7	TRUE	0.00112032
	E2F7	KDELC2	44	homer__VDTTTCCCGCCA_E2F7	12.7	TRUE	0.00102598
	E2F7	MASTL	44	homer__VDTTTCCCGCCA_E2F7	12.7	TRUE	0.00262365
	E2F7	NAP1L4	12	homer__VDTTTCCCGCCA_E2F7	12.7	TRUE	0.00141242
	E2F7	PAPD7	28	homer__VDTTTCCCGCCA_E2F7	12.7	TRUE	0.00141663
	E2F7	POLD3	8	homer__VDTTTCCCGCCA_E2F7	12.7	TRUE	0.00227961
	E2F7	PSMC3IP	21	homer__VDTTTCCCGCCA_E2F7	12.7	TRUE	0.00119256
	E2F7	PTBP1	16	homer__VDTTTCCCGCCA_E2F7	12.7	TRUE	0.00110203
	E2F7	RPS6KA6	28	homer__VDTTTCCCGCCA_E2F7	12.7	TRUE	0.00100495
	E2F7	RRM1	24	homer__VDTTTCCCGCCA_E2F7	12.7	TRUE	0.00133179
	E2F7	STIL	18	homer__VDTTTCCCGCCA_E2F7	12.7	TRUE	0.00185402
	E2F7	SUV39H1	5	homer__VDTTTCCCGCCA_E2F7	12.7	TRUE	0.00106036
	E2F7	TCF19	68	homer__VDTTTCCCGCCA_E2F7	12.7	TRUE	0.00244738
	E2F7	TCOF1	26	homer__VDTTTCCCGCCA_E2F7	12.7	TRUE	0.00114903
	E2F7	TELO2	8	homer__VDTTTCCCGCCA_E2F7	12.7	TRUE	0.00191836
	E2F7	TIMELESS	20	homer__VDTTTCCCGCCA_E2F7	12.7	TRUE	0.00192283
	E2F7	UBR7	6	homer__VDTTTCCCGCCA_E2F7	12.7	TRUE	0.00122756
	E2F7	XRCC2	11	homer__VDTTTCCCGCCA_E2F7	12.7	TRUE	0.00166287
	E2F7	KIF18B	41	homer__VDTTTCCCGCCA_E2F7	11.3	TRUE	0.00301272
	E2F7	ESCO2	48	homer__VDTTTCCCGCCA_E2F7	10.4	TRUE	0.00319937
	E2F7	ESPL1	59	homer__VDTTTCCCGCCA_E2F7	10.4	TRUE	0.00300509
	E2F7	MMS22L	70	homer__VDTTTCCCGCCA_E2F7	10.4	TRUE	0.00412795
	E2F7	HIST1H1D	74	homer__VDTTTCCCGCCA_E2F7	10.2	TRUE	0.00280449
	E2F1	FANCA	71	taipale_cyt_meth__E2F1_NWTTTGGCGCCAWWWN_FL	9.93	TRUE	0.0118252
	E2F1	NCAPD3	21	transfac_pro__M00431	9.85	TRUE	0.00623611
	E2F1	KLHL23	21	transfac_pro__M00938	9.8	TRUE	0.00770973
	E2F1	ADRM1	15	transfac_pro__M00919	9.77	TRUE	0.00195129
	E2F1	ARL5A	32	transfac_pro__M00919	9.77	TRUE	0.00118292
	E2F1	ARPP19	47	transfac_pro__M00919	9.77	TRUE	0.00148666
	E2F1	BPNT1	56	transfac_pro__M00919	9.77	TRUE	0.00115907
	E2F1	CARM1	32	transfac_pro__M00919	9.77	TRUE	0.00103042
	E2F1	CCBL1	9	transfac_pro__M00919	9.77	TRUE	0.00100621
	E2F1	CEP152	66	transfac_pro__M00919	9.77	TRUE	0.00232104
	E2F1	CHST2	49	transfac_pro__M00919	9.77	TRUE	0.00158139
	E2F1	CKB	100	transfac_pro__M00919	9.77	TRUE	0.0017776
	E2F1	CSTF2T	88	transfac_pro__M00919	9.77	TRUE	0.0017042
	E2F1	DIS3L	87	transfac_pro__M00919	9.77	TRUE	0.00106828
	E2F1	DUSP14	49	transfac_pro__M00919	9.77	TRUE	0.00176292
	E2F1	EEFSEC	15	transfac_pro__M00919	9.77	TRUE	0.00108736
	E2F1	EIF2AK4	63	transfac_pro__M00919	9.77	TRUE	0.00120184
	E2F1	ELAVL1	54	transfac_pro__M00919	9.77	TRUE	0.00131872
	E2F1	FAM131C	17	transfac_pro__M00919	9.77	TRUE	0.00141325
	E2F1	FAM96A	39	transfac_pro__M00919	9.77	TRUE	0.00202628
	E2F1	FIZ1	107	transfac_pro__M00919	9.77	TRUE	0.00115557
	E2F1	GPC2	35	transfac_pro__M00919	9.77	TRUE	0.00109236
	E2F1	ING5	14	transfac_pro__M00919	9.77	TRUE	0.00120917
	E2F1	LTV1	66	transfac_pro__M00919	9.77	TRUE	0.0012665
	E2F1	LZTS1	19	transfac_pro__M00919	9.77	TRUE	0.00130821
	E2F1	MAGI2	68	transfac_pro__M00919	9.77	TRUE	0.00124913
	E2F1	MPHOSPH9	23	transfac_pro__M00919	9.77	TRUE	0.00135304
	E2F1	MRPL35	17	transfac_pro__M00919	9.77	TRUE	0.00114643
	E2F1	NAP1L5	42	transfac_pro__M00919	9.77	TRUE	0.00140326
	E2F1	NETO2	36	transfac_pro__M00919	9.77	TRUE	0.00244351
	E2F1	OAS3	3	transfac_pro__M00919	9.77	TRUE	0.00124423
	E2F1	PPCDC	23	transfac_pro__M00919	9.77	TRUE	0.00154831
	E2F1	PPP3R1	35	transfac_pro__M00919	9.77	TRUE	0.00147816
	E2F1	PRELID2	32	transfac_pro__M00919	9.77	TRUE	0.0013187
	E2F1	PTGES3	51	transfac_pro__M00919	9.77	TRUE	0.00212527
	E2F1	REEP4	105	transfac_pro__M00919	9.77	TRUE	0.0010451
	E2F1	RIF1	72	transfac_pro__M00919	9.77	TRUE	0.00172198
	E2F1	SDC4	64	transfac_pro__M00919	9.77	TRUE	0.00131397
	E2F1	SFRP1	43	transfac_pro__M00919	9.77	TRUE	0.00113718
	E2F1	SLC9A3R1	49	transfac_pro__M00919	9.77	TRUE	0.00104158
	E2F1	SOX6	48	transfac_pro__M00919	9.77	TRUE	0.00114601
	E2F1	STARD7	67	transfac_pro__M00919	9.77	TRUE	0.00156352
	E2F1	TPM3	61	transfac_pro__M00919	9.77	TRUE	0.00124099
	E2F1	TRMT61A	48	transfac_pro__M00919	9.77	TRUE	0.00143144
	E2F1	TWF1	18	transfac_pro__M00919	9.77	TRUE	0.00120357
	E2F1	ZC3H18	14	transfac_pro__M00919	9.77	TRUE	0.00106586
	E2F1	ZNF775	44	transfac_pro__M00919	9.77	TRUE	0.00115348
	E2F1	RAB38	15	transfac_pro__M00431	9.49	TRUE	0.00282561
	E2F1	ZNF519	10	transfac_pro__M00431	9.49	TRUE	0.00230487
	E2F1	AGFG1	34	cisbp__M3134	9.27	TRUE	0.0010095
	E2F1	CENPV	14	cisbp__M3134	9.27	TRUE	0.00195189
	E2F1	CIZ1	78	cisbp__M3134	9.27	TRUE	0.001406
	E2F1	DDX46	74	cisbp__M3134	9.27	TRUE	0.00234231
	E2F1	EGLN2	38	cisbp__M3134	9.27	TRUE	0.00132306
	E2F1	FABP5	14	cisbp__M3134	9.27	TRUE	0.00243771
	E2F1	FAM155A	71	cisbp__M3134	9.27	TRUE	0.00214243
	E2F1	FANCD2	31	cisbp__M3134	9.27	TRUE	0.00143342
	E2F1	GNAZ	18	cisbp__M3134	9.27	TRUE	0.00119237
	E2F1	MRPL18	77	cisbp__M3134	9.27	TRUE	0.00100762
	E2F1	NEDD1	47	cisbp__M3134	9.27	TRUE	0.00186446
	E2F1	NUP160	30	cisbp__M3134	9.27	TRUE	0.00195551
	E2F1	PQLC2	21	cisbp__M3134	9.27	TRUE	0.00142022
	E2F1	PRR14	39	cisbp__M3134	9.27	TRUE	0.00133897
	E2F1	RANBP3	85	cisbp__M3134	9.27	TRUE	0.00104667
	E2F1	SF3A3	21	cisbp__M3134	9.27	TRUE	0.00146159
	E2F1	SRM	20	cisbp__M3134	9.27	TRUE	0.00322189
	E2F1	TRIM26	60	cisbp__M3134	9.27	TRUE	0.00108969
	E2F1	ZNF280B	22	cisbp__M3134	9.27	TRUE	0.00106652
	E2F1	BAZ1A	30	transfac_public__M00516	9.06	TRUE	0.0017173
	E2F1	EIF1AY	13	transfac_public__M00516	9.06	TRUE	0.00115116
	E2F1	MAPK1IP1L	36	transfac_public__M00516	9.06	TRUE	0.00141914
	E2F1	NFIC	29	transfac_public__M00516	9.06	TRUE	0.00107979
	E2F1	FANCB	90	homer__CWGGCGGGAA_E2F1	8.94	TRUE	0.0134964
	E2F1	XRCC2	110	homer__CWGGCGGGAA_E2F1	8.6	TRUE	0.00575832
	E2F1	ARL13B	40	transfac_pro__M08875	8.57	TRUE	0.00274803
	E2F1	RECQL4	35	transfac_pro__M08875	8.57	TRUE	0.00414004
	E2F1	ADAM15	18	transfac_pro__M00939	8.46	TRUE	0.00111311
	E2F1	CENPN	45	transfac_pro__M00939	8.46	TRUE	0.00270994
	E2F1	DNAJC21	34	transfac_pro__M00939	8.46	TRUE	0.00277965
	E2F1	EIF4H	30	transfac_pro__M00939	8.46	TRUE	0.00115828
	E2F1	ERH	69	transfac_pro__M00939	8.46	TRUE	0.00259218
	E2F1	GADD45A	32	transfac_pro__M00939	8.46	TRUE	0.00230016
	E2F1	GKAP1	36	transfac_pro__M00939	8.46	TRUE	0.00158917
	E2F1	ILF3	68	transfac_pro__M00939	8.46	TRUE	0.00266986
	E2F1	LPCAT4	49	transfac_pro__M00939	8.46	TRUE	0.00150303
	E2F1	METTL3	58	transfac_pro__M00939	8.46	TRUE	0.00100596
	E2F1	MPDU1	58	transfac_pro__M00939	8.46	TRUE	0.00168624
	E2F1	NAF1	43	transfac_pro__M00939	8.46	TRUE	0.0010125
	E2F1	NFATC2IP	77	transfac_pro__M00939	8.46	TRUE	0.00237733
	E2F1	PFAS	59	transfac_pro__M00939	8.46	TRUE	0.0012231
	E2F1	PHF14	30	transfac_pro__M00939	8.46	TRUE	0.00164081
	E2F1	PKNOX1	26	transfac_pro__M00939	8.46	TRUE	0.00123397
	E2F1	PPP2R3C	16	transfac_pro__M00939	8.46	TRUE	0.00127005
	E2F1	RELB	28	transfac_pro__M00939	8.46	TRUE	0.00166453
	E2F1	RNF169	16	transfac_pro__M00939	8.46	TRUE	0.00107402
	E2F1	SH3GLB2	11	transfac_pro__M00939	8.46	TRUE	0.00104795
	E2F1	SHC3	22	transfac_pro__M00939	8.46	TRUE	0.00104276
	E2F1	SNRNP70	41	transfac_pro__M00939	8.46	TRUE	0.00136844
	E2F1	SSBP4	63	transfac_pro__M00939	8.46	TRUE	0.00283412
	E2F1	TAF6L	61	transfac_pro__M00939	8.46	TRUE	0.00132865
	E2F1	TMEM65	45	transfac_pro__M00939	8.46	TRUE	0.00111448
	E2F1	TROAP	22	transfac_pro__M00939	8.46	TRUE	0.00161873
	E2F1	UAP1	28	transfac_pro__M00939	8.46	TRUE	0.00125043
	E2F1	UBASH3B	31	transfac_pro__M00939	8.46	TRUE	0.00107063
	E2F1	WDR62	11	transfac_pro__M00939	8.46	TRUE	0.0014477
	E2F1	ZCCHC4	10	transfac_pro__M00939	8.46	TRUE	0.00127992
	E2F1	RPS6KA1	21	cisbp__M3133	8.36	TRUE	0.00424059
	E2F1	NADK	28	transfac_pro__M00918	8.21	TRUE	0.00107422
	E2F1	AEN	62	homer__CWGGCGGGAA_E2F1	8.05	TRUE	0.00140844
	E2F1	AGAP3	27	homer__CWGGCGGGAA_E2F1	8.05	TRUE	0.00116578
	E2F1	ANAPC7	25	homer__CWGGCGGGAA_E2F1	8.05	TRUE	0.00102207
	E2F1	ANKRD13B	31	homer__CWGGCGGGAA_E2F1	8.05	TRUE	0.00100598
	E2F1	APCDD1L	17	homer__CWGGCGGGAA_E2F1	8.05	TRUE	0.00142602
	E2F1	ARMC1	44	homer__CWGGCGGGAA_E2F1	8.05	TRUE	0.0013318
	E2F1	ARPC5L	40	homer__CWGGCGGGAA_E2F1	8.05	TRUE	0.00221686
	E2F1	ASAP1	10	homer__CWGGCGGGAA_E2F1	8.05	TRUE	0.00106519
	E2F1	ATF1	14	homer__CWGGCGGGAA_E2F1	8.05	TRUE	0.00101092
	E2F1	AXL	33	homer__CWGGCGGGAA_E2F1	8.05	TRUE	0.00145339
	E2F1	B3GALNT1	71	homer__CWGGCGGGAA_E2F1	8.05	TRUE	0.00176544
	E2F1	C1orf74	50	homer__CWGGCGGGAA_E2F1	8.05	TRUE	0.00102244
	E2F1	C20orf27	25	homer__CWGGCGGGAA_E2F1	8.05	TRUE	0.00206606
	E2F1	CAD	11	homer__CWGGCGGGAA_E2F1	8.05	TRUE	0.00126248
	E2F1	CBFB	20	homer__CWGGCGGGAA_E2F1	8.05	TRUE	0.00261985
	E2F1	CCM2	84	homer__CWGGCGGGAA_E2F1	8.05	TRUE	0.00206357
	E2F1	CDC23	48	homer__CWGGCGGGAA_E2F1	8.05	TRUE	0.00100714
	E2F1	CDC5L	25	homer__CWGGCGGGAA_E2F1	8.05	TRUE	0.0012301
	E2F1	CDKN2D	68	homer__CWGGCGGGAA_E2F1	8.05	TRUE	0.00154842
	E2F1	CHMP6	3	homer__CWGGCGGGAA_E2F1	8.05	TRUE	0.00105225
	E2F1	CNTLN	94	homer__CWGGCGGGAA_E2F1	8.05	TRUE	0.00151553
	E2F1	CPOX	26	homer__CWGGCGGGAA_E2F1	8.05	TRUE	0.00110649
	E2F1	CS	21	homer__CWGGCGGGAA_E2F1	8.05	TRUE	0.00237885
	E2F1	CSNK1E	30	homer__CWGGCGGGAA_E2F1	8.05	TRUE	0.00191816
	E2F1	DCLRE1C	23	homer__CWGGCGGGAA_E2F1	8.05	TRUE	0.00206474
	E2F1	DENND3	25	homer__CWGGCGGGAA_E2F1	8.05	TRUE	0.0010867
	E2F1	DHX33	44	homer__CWGGCGGGAA_E2F1	8.05	TRUE	0.00123893
	E2F1	DSG2	38	homer__CWGGCGGGAA_E2F1	8.05	TRUE	0.0010739
	E2F1	DUS3L	21	homer__CWGGCGGGAA_E2F1	8.05	TRUE	0.00121897
	E2F1	E2F4	21	homer__CWGGCGGGAA_E2F1	8.05	TRUE	0.00240268
	E2F1	EIF3J	15	homer__CWGGCGGGAA_E2F1	8.05	TRUE	0.00180153
	E2F1	EIF5AL1	12	homer__CWGGCGGGAA_E2F1	8.05	TRUE	0.00149645
	E2F1	ENOPH1	76	homer__CWGGCGGGAA_E2F1	8.05	TRUE	0.00279618
	E2F1	EPHA2	18	homer__CWGGCGGGAA_E2F1	8.05	TRUE	0.00114482
	E2F1	ESYT1	63	homer__CWGGCGGGAA_E2F1	8.05	TRUE	0.00102449
	E2F1	FGD1	26	homer__CWGGCGGGAA_E2F1	8.05	TRUE	0.00113288
	E2F1	FRMD3	28	homer__CWGGCGGGAA_E2F1	8.05	TRUE	0.00108357
	E2F1	FUZ	34	homer__CWGGCGGGAA_E2F1	8.05	TRUE	0.00109942
	E2F1	GAL	18	homer__CWGGCGGGAA_E2F1	8.05	TRUE	0.0014953
	E2F1	GIT1	32	homer__CWGGCGGGAA_E2F1	8.05	TRUE	0.00103646
	E2F1	GLO1	62	homer__CWGGCGGGAA_E2F1	8.05	TRUE	0.00121448
	E2F1	GMPS	37	homer__CWGGCGGGAA_E2F1	8.05	TRUE	0.00123461
	E2F1	GNA11	45	homer__CWGGCGGGAA_E2F1	8.05	TRUE	0.00136476
	E2F1	GPR180	103	homer__CWGGCGGGAA_E2F1	8.05	TRUE	0.00113067
	E2F1	GSDMD	21	homer__CWGGCGGGAA_E2F1	8.05	TRUE	0.00101208
	E2F1	GSTCD	27	homer__CWGGCGGGAA_E2F1	8.05	TRUE	0.00114808
	E2F1	GXYLT1	35	homer__CWGGCGGGAA_E2F1	8.05	TRUE	0.00116499
	E2F1	H3F3B	49	homer__CWGGCGGGAA_E2F1	8.05	TRUE	0.00125273
	E2F1	HES4	73	homer__CWGGCGGGAA_E2F1	8.05	TRUE	0.00169704
	E2F1	HNRNPL	76	homer__CWGGCGGGAA_E2F1	8.05	TRUE	0.00101779
	E2F1	HSPA14	58	homer__CWGGCGGGAA_E2F1	8.05	TRUE	0.00176882
	E2F1	HYAL2	45	homer__CWGGCGGGAA_E2F1	8.05	TRUE	0.00205623
	E2F1	KCMF1	29	homer__CWGGCGGGAA_E2F1	8.05	TRUE	0.00112374
	E2F1	KIF18B	47	homer__CWGGCGGGAA_E2F1	8.05	TRUE	0.00101903
	E2F1	KISS1	1	homer__CWGGCGGGAA_E2F1	8.05	TRUE	0.0024081
	E2F1	LRRC59	39	homer__CWGGCGGGAA_E2F1	8.05	TRUE	0.00180861
	E2F1	LSM3	15	homer__CWGGCGGGAA_E2F1	8.05	TRUE	0.00345547
	E2F1	MAFF	14	homer__CWGGCGGGAA_E2F1	8.05	TRUE	0.00144339
	E2F1	MCAT	46	homer__CWGGCGGGAA_E2F1	8.05	TRUE	0.00143478
	E2F1	MDK	39	homer__CWGGCGGGAA_E2F1	8.05	TRUE	0.00110332
	E2F1	METTL2A	84	homer__CWGGCGGGAA_E2F1	8.05	TRUE	0.0011474
	E2F1	METTL2B	93	homer__CWGGCGGGAA_E2F1	8.05	TRUE	0.00139867
	E2F1	MIS12	88	homer__CWGGCGGGAA_E2F1	8.05	TRUE	0.00179403
	E2F1	MKKS	47	homer__CWGGCGGGAA_E2F1	8.05	TRUE	0.00233664
	E2F1	MNS1	41	homer__CWGGCGGGAA_E2F1	8.05	TRUE	0.00246396
	E2F1	MTAP	46	homer__CWGGCGGGAA_E2F1	8.05	TRUE	0.00205045
	E2F1	MUTYH	47	homer__CWGGCGGGAA_E2F1	8.05	TRUE	0.00101586
	E2F1	NAP1L4	26	homer__CWGGCGGGAA_E2F1	8.05	TRUE	0.0022666
	E2F1	NBEAL2	68	homer__CWGGCGGGAA_E2F1	8.05	TRUE	0.00110667
	E2F1	NCAPD2	45	homer__CWGGCGGGAA_E2F1	8.05	TRUE	0.00116829
	E2F1	NDUFAF4	26	homer__CWGGCGGGAA_E2F1	8.05	TRUE	0.00138528
	E2F1	NES	42	homer__CWGGCGGGAA_E2F1	8.05	TRUE	0.00152511
	E2F1	NFYC	84	homer__CWGGCGGGAA_E2F1	8.05	TRUE	0.00138742
	E2F1	NMRAL1	4	homer__CWGGCGGGAA_E2F1	8.05	TRUE	0.00116559
	E2F1	NPTX2	61	homer__CWGGCGGGAA_E2F1	8.05	TRUE	0.00226108
	E2F1	NT5DC3	13	homer__CWGGCGGGAA_E2F1	8.05	TRUE	0.0012743
	E2F1	NUDC	63	homer__CWGGCGGGAA_E2F1	8.05	TRUE	0.00181219
	E2F1	NUP35	11	homer__CWGGCGGGAA_E2F1	8.05	TRUE	0.00208022
	E2F1	OIP5	23	homer__CWGGCGGGAA_E2F1	8.05	TRUE	0.00174473
	E2F1	OSBPL1A	44	homer__CWGGCGGGAA_E2F1	8.05	TRUE	0.00143746
	E2F1	PA2G4	9	homer__CWGGCGGGAA_E2F1	8.05	TRUE	0.00130336
	E2F1	PAFAH1B3	61	homer__CWGGCGGGAA_E2F1	8.05	TRUE	0.00289668
	E2F1	PAICS	65	homer__CWGGCGGGAA_E2F1	8.05	TRUE	0.00104881
	E2F1	PARP2	49	homer__CWGGCGGGAA_E2F1	8.05	TRUE	0.0020874
	E2F1	PCBP1	46	homer__CWGGCGGGAA_E2F1	8.05	TRUE	0.00195901
	E2F1	PGAP2	32	homer__CWGGCGGGAA_E2F1	8.05	TRUE	0.0014153
	E2F1	PHF5A	61	homer__CWGGCGGGAA_E2F1	8.05	TRUE	0.00178239
	E2F1	PKN1	26	homer__CWGGCGGGAA_E2F1	8.05	TRUE	0.00140064
	E2F1	PKN3	8	homer__CWGGCGGGAA_E2F1	8.05	TRUE	0.00130468
	E2F1	PLSCR1	33	homer__CWGGCGGGAA_E2F1	8.05	TRUE	0.00173605
	E2F1	PNN	29	homer__CWGGCGGGAA_E2F1	8.05	TRUE	0.00194862
	E2F1	POLQ	11	homer__CWGGCGGGAA_E2F1	8.05	TRUE	0.00209873
	E2F1	POLR2J	59	homer__CWGGCGGGAA_E2F1	8.05	TRUE	0.00141971
	E2F1	PROCA1	11	homer__CWGGCGGGAA_E2F1	8.05	TRUE	0.00136322
	E2F1	PRR3	30	homer__CWGGCGGGAA_E2F1	8.05	TRUE	0.00131297
	E2F1	PTBP1	49	homer__CWGGCGGGAA_E2F1	8.05	TRUE	0.00271234
	E2F1	PTDSS1	14	homer__CWGGCGGGAA_E2F1	8.05	TRUE	0.00103466
	E2F1	QSOX2	25	homer__CWGGCGGGAA_E2F1	8.05	TRUE	0.00133848
	E2F1	RAB8A	84	homer__CWGGCGGGAA_E2F1	8.05	TRUE	0.00111956
	E2F1	RAD51C	36	homer__CWGGCGGGAA_E2F1	8.05	TRUE	0.00202692
	E2F1	RGMB	53	homer__CWGGCGGGAA_E2F1	8.05	TRUE	0.00111786
	E2F1	RIN1	47	homer__CWGGCGGGAA_E2F1	8.05	TRUE	0.00103879
	E2F1	RLTPR	17	homer__CWGGCGGGAA_E2F1	8.05	TRUE	0.00175973
	E2F1	RMND5B	35	homer__CWGGCGGGAA_E2F1	8.05	TRUE	0.00104199
	E2F1	RPPH1	48	homer__CWGGCGGGAA_E2F1	8.05	TRUE	0.00102739
	E2F1	RQCD1	90	homer__CWGGCGGGAA_E2F1	8.05	TRUE	0.00218722
	E2F1	RRP1	37	homer__CWGGCGGGAA_E2F1	8.05	TRUE	0.00211624
	E2F1	SAE1	15	homer__CWGGCGGGAA_E2F1	8.05	TRUE	0.00266517
	E2F1	SCML1	55	homer__CWGGCGGGAA_E2F1	8.05	TRUE	0.00125839
	E2F1	SEH1L	10	homer__CWGGCGGGAA_E2F1	8.05	TRUE	0.00101866
	E2F1	SERTAD1	28	homer__CWGGCGGGAA_E2F1	8.05	TRUE	0.00138093
	E2F1	SFN	26	homer__CWGGCGGGAA_E2F1	8.05	TRUE	0.00136526
	E2F1	SH2D5	28	homer__CWGGCGGGAA_E2F1	8.05	TRUE	0.00205537
	E2F1	SHROOM1	38	homer__CWGGCGGGAA_E2F1	8.05	TRUE	0.00118866
	E2F1	SLC25A28	75	homer__CWGGCGGGAA_E2F1	8.05	TRUE	0.00145956
	E2F1	SLC37A4	41	homer__CWGGCGGGAA_E2F1	8.05	TRUE	0.00155588
	E2F1	SLC9A3R2	51	homer__CWGGCGGGAA_E2F1	8.05	TRUE	0.00121053
	E2F1	SNAP25	66	homer__CWGGCGGGAA_E2F1	8.05	TRUE	0.0011161
	E2F1	STIL	41	homer__CWGGCGGGAA_E2F1	8.05	TRUE	0.0011774
	E2F1	STMN3	27	homer__CWGGCGGGAA_E2F1	8.05	TRUE	0.00229646
	E2F1	TACC1	34	homer__CWGGCGGGAA_E2F1	8.05	TRUE	0.00133793
	E2F1	TAGLN3	45	homer__CWGGCGGGAA_E2F1	8.05	TRUE	0.00174784
	E2F1	TBC1D10B	60	homer__CWGGCGGGAA_E2F1	8.05	TRUE	0.00154454
	E2F1	TEAD2	15	homer__CWGGCGGGAA_E2F1	8.05	TRUE	0.00153096
	E2F1	TM9SF1	37	homer__CWGGCGGGAA_E2F1	8.05	TRUE	0.00144905
	E2F1	TMEM116	17	homer__CWGGCGGGAA_E2F1	8.05	TRUE	0.0010394
	E2F1	TMEM201	59	homer__CWGGCGGGAA_E2F1	8.05	TRUE	0.00176564
	E2F1	TMEM52	9	homer__CWGGCGGGAA_E2F1	8.05	TRUE	0.00147579
	E2F1	TRNP1	30	homer__CWGGCGGGAA_E2F1	8.05	TRUE	0.00277653
	E2F1	TTF1	10	homer__CWGGCGGGAA_E2F1	8.05	TRUE	0.00254945
	E2F1	TTLL5	9	homer__CWGGCGGGAA_E2F1	8.05	TRUE	0.00101643
	E2F1	TYW3	17	homer__CWGGCGGGAA_E2F1	8.05	TRUE	0.00129565
	E2F1	UBE2G2	9	homer__CWGGCGGGAA_E2F1	8.05	TRUE	0.00153164
	E2F1	UBE2N	42	homer__CWGGCGGGAA_E2F1	8.05	TRUE	0.00183894
	E2F1	UNK	71	homer__CWGGCGGGAA_E2F1	8.05	TRUE	0.00126895
	E2F1	USP13	23	homer__CWGGCGGGAA_E2F1	8.05	TRUE	0.00138608
	E2F1	WDR77	61	homer__CWGGCGGGAA_E2F1	8.05	TRUE	0.00127597
	E2F1	WDR90	4	homer__CWGGCGGGAA_E2F1	8.05	TRUE	0.00122083
	E2F1	WSB2	26	homer__CWGGCGGGAA_E2F1	8.05	TRUE	0.00130643
	E2F1	WTAP	79	homer__CWGGCGGGAA_E2F1	8.05	TRUE	0.00103719
	E2F1	ZNF142	50	homer__CWGGCGGGAA_E2F1	8.05	TRUE	0.00195917
	E2F1	ZNF185	18	homer__CWGGCGGGAA_E2F1	8.05	TRUE	0.00128694
	E2F1	CENPK	27	cisbp__M5352	8.02	TRUE	0.00675313
	E2F1	TMSB15A	17	cisbp__M5352	8.02	TRUE	0.0064089
	E2F1	TNFRSF12A	15	cisbp__M5352	8.02	TRUE	0.00628441
	E2F1	FTSJ2	14	taipale__E2F1_DBD_TTTGGCGCCAAA	7.99	TRUE	0.00451264
	E2F1	SLC5A6	11	taipale__E2F1_DBD_TTTGGCGCCAAA	7.99	TRUE	0.00260712
	E2F1	STRA13	44	taipale_cyt_meth__E2F1_NWTTTGGCGCCAWWWN_FL	7.95	TRUE	0.0110603
	E2F1	HIRIP3	7	transfac_pro__M00430	7.89	TRUE	0.00325474
	E2F1	RUSC1	33	transfac_pro__M00430	7.89	TRUE	0.00314855
	E2F1	FN3KRP	14	homer__CWGGCGGGAA_E2F1	7.88	TRUE	0.00255842
	E2F1	PDSS1	20	homer__CWGGCGGGAA_E2F1	7.88	TRUE	0.00385342
	E2F1	PMAIP1	37	homer__CWGGCGGGAA_E2F1	7.88	TRUE	0.00326922
	E2F1	RPL39L	2	homer__CWGGCGGGAA_E2F1	7.8	TRUE	0.00515243
	E2F1	ANKRD35	11	swissregulon__hs__E2F1..5.p2	7.55	TRUE	0.00118675
	E2F1	APH1A	16	swissregulon__hs__E2F1..5.p2	7.55	TRUE	0.00204202
	E2F1	ARMC6	11	swissregulon__hs__E2F1..5.p2	7.55	TRUE	0.00211476
	E2F1	ARNTL2	30	swissregulon__hs__E2F1..5.p2	7.55	TRUE	0.0013385
	E2F1	ATP1B1	32	swissregulon__hs__E2F1..5.p2	7.55	TRUE	0.00127348
	E2F1	ATP6V1E2	3	swissregulon__hs__E2F1..5.p2	7.55	TRUE	0.00150521
	E2F1	C20orf24	44	swissregulon__hs__E2F1..5.p2	7.55	TRUE	0.00164332
	E2F1	CAMK4	76	swissregulon__hs__E2F1..5.p2	7.55	TRUE	0.00107808
	E2F1	CHKA	8	swissregulon__hs__E2F1..5.p2	7.55	TRUE	0.00129886
	E2F1	CSTF2	9	swissregulon__hs__E2F1..5.p2	7.55	TRUE	0.00183874
	E2F1	CYCS	54	swissregulon__hs__E2F1..5.p2	7.55	TRUE	0.00292404
	E2F1	DDIT4L	20	swissregulon__hs__E2F1..5.p2	7.55	TRUE	0.00177673
	E2F1	EBP	21	swissregulon__hs__E2F1..5.p2	7.55	TRUE	0.00267939
	E2F1	EIF5	35	swissregulon__hs__E2F1..5.p2	7.55	TRUE	0.00135831
	E2F1	GRPEL1	32	swissregulon__hs__E2F1..5.p2	7.55	TRUE	0.00135143
	E2F1	HSP90AA1	43	swissregulon__hs__E2F1..5.p2	7.55	TRUE	0.00155487
	E2F1	KIF20B	44	swissregulon__hs__E2F1..5.p2	7.55	TRUE	0.00135044
	E2F1	LSM11	40	swissregulon__hs__E2F1..5.p2	7.55	TRUE	0.00164178
	E2F1	NFKBIB	26	swissregulon__hs__E2F1..5.p2	7.55	TRUE	0.00113206
	E2F1	ORC3	2	swissregulon__hs__E2F1..5.p2	7.55	TRUE	0.00179098
	E2F1	PEX10	28	swissregulon__hs__E2F1..5.p2	7.55	TRUE	0.00104198
	E2F1	PLEKHJ1	23	swissregulon__hs__E2F1..5.p2	7.55	TRUE	0.00289248
	E2F1	PPIL1	62	swissregulon__hs__E2F1..5.p2	7.55	TRUE	0.00127783
	E2F1	PQLC1	43	swissregulon__hs__E2F1..5.p2	7.55	TRUE	0.00207006
	E2F1	RBM38	18	swissregulon__hs__E2F1..5.p2	7.55	TRUE	0.00192953
	E2F1	RPL7L1	49	swissregulon__hs__E2F1..5.p2	7.55	TRUE	0.00231391
	E2F1	RPS19BP1	25	swissregulon__hs__E2F1..5.p2	7.55	TRUE	0.00220976
	E2F1	SMAGP	13	swissregulon__hs__E2F1..5.p2	7.55	TRUE	0.00178836
	E2F1	SPAG1	39	swissregulon__hs__E2F1..5.p2	7.55	TRUE	0.00106958
	E2F1	SRFBP1	16	swissregulon__hs__E2F1..5.p2	7.55	TRUE	0.00120794
	E2F1	SS18L2	14	swissregulon__hs__E2F1..5.p2	7.55	TRUE	0.00176561
	E2F1	SSU72	10	swissregulon__hs__E2F1..5.p2	7.55	TRUE	0.00182253
	E2F1	STK24	36	swissregulon__hs__E2F1..5.p2	7.55	TRUE	0.00167084
	E2F1	TMEM64	16	swissregulon__hs__E2F1..5.p2	7.55	TRUE	0.00107562
	E2F1	TRAIP	16	swissregulon__hs__E2F1..5.p2	7.55	TRUE	0.0021601
	E2F1	USP10	40	swissregulon__hs__E2F1..5.p2	7.55	TRUE	0.00101851
	E2F1	WDR92	29	swissregulon__hs__E2F1..5.p2	7.55	TRUE	0.00139033
	E2F1	NEIL3	26	cisbp__M1856	7.42	TRUE	0.00287887
	E2F1	DNA2	15	transfac_pro__M07206	7.33	TRUE	0.00409114
	E2F1	FBXO45	12	transfac_pro__M07206	7.33	TRUE	0.00311745
	E2F1	WBP11	10	transfac_pro__M07206	7.33	TRUE	0.00270444
	E2F1	AARS2	9	transfac_pro__M00939	7.17	TRUE	0.00118735
	E2F1	ABT1	7	transfac_pro__M00939	7.17	TRUE	0.00118846
	E2F1	ACAP3	34	transfac_pro__M00939	7.17	TRUE	0.00199059
	E2F1	ADPRHL2	27	transfac_pro__M00939	7.17	TRUE	0.00144933
	E2F1	ADRB2	52	transfac_pro__M00939	7.17	TRUE	0.00207613
	E2F1	AK5	20	transfac_pro__M00939	7.17	TRUE	0.00109238
	E2F1	ALKBH6	33	transfac_pro__M00939	7.17	TRUE	0.0010497
	E2F1	ANKRD13D	17	transfac_pro__M00939	7.17	TRUE	0.00107211
	E2F1	ANKRD16	68	transfac_pro__M00939	7.17	TRUE	0.00117899
	E2F1	AP1S3	39	transfac_pro__M00939	7.17	TRUE	0.00165824
	E2F1	ARHGAP33	11	transfac_pro__M00939	7.17	TRUE	0.00140948
	E2F1	ATG4D	13	transfac_pro__M00939	7.17	TRUE	0.00172649
	E2F1	ATXN2L	61	transfac_pro__M00939	7.17	TRUE	0.00150553
	E2F1	BATF3	32	transfac_pro__M00939	7.17	TRUE	0.00152719
	E2F1	BOD1	54	transfac_pro__M00939	7.17	TRUE	0.00148026
	E2F1	C1orf109	17	transfac_pro__M00939	7.17	TRUE	0.00137772
	E2F1	C2orf44	29	transfac_pro__M00939	7.17	TRUE	0.00145783
	E2F1	C7orf26	24	transfac_pro__M00939	7.17	TRUE	0.00122983
	E2F1	CCDC150	36	transfac_pro__M00939	7.17	TRUE	0.00159751
	E2F1	CCHCR1	73	transfac_pro__M00939	7.17	TRUE	0.00207447
	E2F1	CCNB1	39	transfac_pro__M00939	7.17	TRUE	0.00148343
	E2F1	CD274	12	transfac_pro__M00939	7.17	TRUE	0.00127643
	E2F1	CDK10	22	transfac_pro__M00939	7.17	TRUE	0.00107078
	E2F1	CDKN3	57	transfac_pro__M00939	7.17	TRUE	0.00103309
	E2F1	CGRRF1	31	transfac_pro__M00939	7.17	TRUE	0.00144061
	E2F1	CISD2	17	transfac_pro__M00939	7.17	TRUE	0.001764
	E2F1	CKS1B	42	transfac_pro__M00939	7.17	TRUE	0.0033424
	E2F1	CLPTM1L	14	transfac_pro__M00939	7.17	TRUE	0.00121503
	E2F1	CNP	24	transfac_pro__M00939	7.17	TRUE	0.00115069
	E2F1	COL4A6	36	transfac_pro__M00939	7.17	TRUE	0.00150514
	E2F1	COPS3	46	transfac_pro__M00939	7.17	TRUE	0.00194444
	E2F1	COQ9	34	transfac_pro__M00939	7.17	TRUE	0.00129141
	E2F1	CORO7	27	transfac_pro__M00939	7.17	TRUE	0.00109414
	E2F1	CWF19L1	36	transfac_pro__M00939	7.17	TRUE	0.00101083
	E2F1	CYB5B	55	transfac_pro__M00939	7.17	TRUE	0.00230586
	E2F1	DERL3	32	transfac_pro__M00939	7.17	TRUE	0.00141855
	E2F1	DHRS11	38	transfac_pro__M00939	7.17	TRUE	0.00124938
	E2F1	DNAJA3	23	transfac_pro__M00939	7.17	TRUE	0.00223279
	E2F1	DNAJB1	46	transfac_pro__M00939	7.17	TRUE	0.0011766
	E2F1	DPH2	36	transfac_pro__M00939	7.17	TRUE	0.00105779
	E2F1	EBNA1BP2	23	transfac_pro__M00939	7.17	TRUE	0.00281103
	E2F1	EHD4	12	transfac_pro__M00939	7.17	TRUE	0.00105758
	E2F1	EI24	18	transfac_pro__M00939	7.17	TRUE	0.00141231
	E2F1	ENY2	12	transfac_pro__M00939	7.17	TRUE	0.00122166
	E2F1	ERI2	27	transfac_pro__M00939	7.17	TRUE	0.00197977
	E2F1	EZR	48	transfac_pro__M00939	7.17	TRUE	0.00159141
	E2F1	FANCF	25	transfac_pro__M00939	7.17	TRUE	0.00125773
	E2F1	FARSB	34	transfac_pro__M00939	7.17	TRUE	0.00125868
	E2F1	FLAD1	63	transfac_pro__M00939	7.17	TRUE	0.00125448
	E2F1	GALE	39	transfac_pro__M00939	7.17	TRUE	0.00100517
	E2F1	GEMIN5	28	transfac_pro__M00939	7.17	TRUE	0.00134126
	E2F1	GMPPB	47	transfac_pro__M00939	7.17	TRUE	0.00126929
	E2F1	GPS2	23	transfac_pro__M00939	7.17	TRUE	0.00131482
	E2F1	GRPEL2	21	transfac_pro__M00939	7.17	TRUE	0.0010301
	E2F1	HHEX	56	transfac_pro__M00939	7.17	TRUE	0.00164975
	E2F1	HIST1H1C	24	transfac_pro__M00939	7.17	TRUE	0.00122744
	E2F1	HMGN1	53	transfac_pro__M00939	7.17	TRUE	0.00363178
	E2F1	HN1	27	transfac_pro__M00939	7.17	TRUE	0.00144684
	E2F1	HPDL	12	transfac_pro__M00939	7.17	TRUE	0.00147399
	E2F1	HSPBAP1	49	transfac_pro__M00939	7.17	TRUE	0.00104643
	E2F1	ILKAP	36	transfac_pro__M00939	7.17	TRUE	0.00180785
	E2F1	JUND	41	transfac_pro__M00939	7.17	TRUE	0.00131617
	E2F1	KAT2A	22	transfac_pro__M00939	7.17	TRUE	0.00109137
	E2F1	KCNAB3	30	transfac_pro__M00939	7.17	TRUE	0.00129577
	E2F1	KHK	18	transfac_pro__M00939	7.17	TRUE	0.00117232
	E2F1	KIAA1524	33	transfac_pro__M00939	7.17	TRUE	0.00148429
	E2F1	KRI1	23	transfac_pro__M00939	7.17	TRUE	0.00175059
	E2F1	LAS1L	49	transfac_pro__M00939	7.17	TRUE	0.00107347
	E2F1	LUC7L	29	transfac_pro__M00939	7.17	TRUE	0.00103547
	E2F1	LYRM7	15	transfac_pro__M00939	7.17	TRUE	0.00189091
	E2F1	MAK16	14	transfac_pro__M00939	7.17	TRUE	0.00126596
	E2F1	MEAF6	36	transfac_pro__M00939	7.17	TRUE	0.00139607
	E2F1	MESP2	9	transfac_pro__M00939	7.17	TRUE	0.00110467
	E2F1	MICALL1	31	transfac_pro__M00939	7.17	TRUE	0.00109769
	E2F1	MIR155HG	26	transfac_pro__M00939	7.17	TRUE	0.00133008
	E2F1	MRPL12	26	transfac_pro__M00939	7.17	TRUE	0.0028794
	E2F1	MRPL49	28	transfac_pro__M00939	7.17	TRUE	0.00128263
	E2F1	MRPS18B	30	transfac_pro__M00939	7.17	TRUE	0.00123454
	E2F1	MRPS2	15	transfac_pro__M00939	7.17	TRUE	0.0021547
	E2F1	MT1X	21	transfac_pro__M00939	7.17	TRUE	0.00106818
	E2F1	NAA40	42	transfac_pro__M00939	7.17	TRUE	0.00124133
	E2F1	NCAPH	39	transfac_pro__M00939	7.17	TRUE	0.00152377
	E2F1	NIPA1	11	transfac_pro__M00939	7.17	TRUE	0.00109038
	E2F1	NOC2L	41	transfac_pro__M00939	7.17	TRUE	0.00135004
	E2F1	NONO	22	transfac_pro__M00939	7.17	TRUE	0.00159973
	E2F1	NOP14	23	transfac_pro__M00939	7.17	TRUE	0.00126522
	E2F1	NUBP2	19	transfac_pro__M00939	7.17	TRUE	0.00169353
	E2F1	NUP43	23	transfac_pro__M00939	7.17	TRUE	0.0011923
	E2F1	NUSAP1	28	transfac_pro__M00939	7.17	TRUE	0.00102251
	E2F1	OGG1	54	transfac_pro__M00939	7.17	TRUE	0.00182676
	E2F1	OTUD6B	41	transfac_pro__M00939	7.17	TRUE	0.00109878
	E2F1	PANK2	20	transfac_pro__M00939	7.17	TRUE	0.00153122
	E2F1	PDK3	20	transfac_pro__M00939	7.17	TRUE	0.00158398
	E2F1	PET117	35	transfac_pro__M00939	7.17	TRUE	0.00251003
	E2F1	PI4K2B	35	transfac_pro__M00939	7.17	TRUE	0.00133166
	E2F1	PIGW	5	transfac_pro__M00939	7.17	TRUE	0.00147717
	E2F1	PLK1	30	transfac_pro__M00939	7.17	TRUE	0.00127908
	E2F1	PMF1	9	transfac_pro__M00939	7.17	TRUE	0.00122548
	E2F1	POP5	33	transfac_pro__M00939	7.17	TRUE	0.00132514
	E2F1	PPAN	42	transfac_pro__M00939	7.17	TRUE	0.00127071
	E2F1	PPIH	10	transfac_pro__M00939	7.17	TRUE	0.0018412
	E2F1	PRKRIR	49	transfac_pro__M00939	7.17	TRUE	0.00109085
	E2F1	PRKX	8	transfac_pro__M00939	7.17	TRUE	0.00133581
	E2F1	PSIP1	72	transfac_pro__M00939	7.17	TRUE	0.00302611
	E2F1	PSMC3	45	transfac_pro__M00939	7.17	TRUE	0.00126466
	E2F1	PTGER1	36	transfac_pro__M00939	7.17	TRUE	0.00114678
	E2F1	PTOV1	48	transfac_pro__M00939	7.17	TRUE	0.00119665
	E2F1	PTPMT1	46	transfac_pro__M00939	7.17	TRUE	0.00173307
	E2F1	PYCR2	25	transfac_pro__M00939	7.17	TRUE	0.00115605
	E2F1	RAC3	23	transfac_pro__M00939	7.17	TRUE	0.0023655
	E2F1	RAMP2	27	transfac_pro__M00939	7.17	TRUE	0.00133839
	E2F1	RAN	48	transfac_pro__M00939	7.17	TRUE	0.00190108
	E2F1	RASSF1	81	transfac_pro__M00939	7.17	TRUE	0.0012225
	E2F1	RBM19	31	transfac_pro__M00939	7.17	TRUE	0.00108799
	E2F1	RBM25	55	transfac_pro__M00939	7.17	TRUE	0.00116565
	E2F1	RBMX	36	transfac_pro__M00939	7.17	TRUE	0.00180358
	E2F1	RCL1	52	transfac_pro__M00939	7.17	TRUE	0.00160311
	E2F1	RFK	22	transfac_pro__M00939	7.17	TRUE	0.00126305
	E2F1	RFT1	27	transfac_pro__M00939	7.17	TRUE	0.00120004
	E2F1	RNF34	48	transfac_pro__M00939	7.17	TRUE	0.00102687
	E2F1	RPF1	18	transfac_pro__M00939	7.17	TRUE	0.0013135
	E2F1	RRP8	2	transfac_pro__M00939	7.17	TRUE	0.00120724
	E2F1	SAP30	57	transfac_pro__M00939	7.17	TRUE	0.00206156
	E2F1	SART1	22	transfac_pro__M00939	7.17	TRUE	0.00208836
	E2F1	SCN1B	16	transfac_pro__M00939	7.17	TRUE	0.00112991
	E2F1	SENP2	47	transfac_pro__M00939	7.17	TRUE	0.0012786
	E2F1	SF1	61	transfac_pro__M00939	7.17	TRUE	0.00108615
	E2F1	SF3A2	19	transfac_pro__M00939	7.17	TRUE	0.00197621
	E2F1	SIAH2	24	transfac_pro__M00939	7.17	TRUE	0.00101579
	E2F1	SLC25A22	21	transfac_pro__M00939	7.17	TRUE	0.00172144
	E2F1	SLC35E4	14	transfac_pro__M00939	7.17	TRUE	0.00108353
	E2F1	SMARCA4	46	transfac_pro__M00939	7.17	TRUE	0.00197043
	E2F1	SMC4	52	transfac_pro__M00939	7.17	TRUE	0.00217379
	E2F1	SMO	34	transfac_pro__M00939	7.17	TRUE	0.00103092
	E2F1	SNRNP48	19	transfac_pro__M00939	7.17	TRUE	0.00118091
	E2F1	SNRPA1	34	transfac_pro__M00939	7.17	TRUE	0.00107335
	E2F1	SNX5	64	transfac_pro__M00939	7.17	TRUE	0.00196872
	E2F1	SRPK1	48	transfac_pro__M00939	7.17	TRUE	0.00151835
	E2F1	SSH2	35	transfac_pro__M00939	7.17	TRUE	0.00150398
	E2F1	STIP1	26	transfac_pro__M00939	7.17	TRUE	0.00203028
	E2F1	STX10	17	transfac_pro__M00939	7.17	TRUE	0.00110014
	E2F1	STX18	20	transfac_pro__M00939	7.17	TRUE	0.00131592
	E2F1	SURF6	15	transfac_pro__M00939	7.17	TRUE	0.00101162
	E2F1	TACO1	22	transfac_pro__M00939	7.17	TRUE	0.00107275
	E2F1	TCERG1	30	transfac_pro__M00939	7.17	TRUE	0.00108968
	E2F1	TEX10	24	transfac_pro__M00939	7.17	TRUE	0.00103555
	E2F1	THAP11	42	transfac_pro__M00939	7.17	TRUE	0.00154609
	E2F1	THAP5	39	transfac_pro__M00939	7.17	TRUE	0.00101695
	E2F1	TMEM158	33	transfac_pro__M00939	7.17	TRUE	0.00208691
	E2F1	TRIM7	49	transfac_pro__M00939	7.17	TRUE	0.00145532
	E2F1	TTLL12	9	transfac_pro__M00939	7.17	TRUE	0.0014414
	E2F1	UCK1	41	transfac_pro__M00939	7.17	TRUE	0.00195021
	E2F1	UPF3B	35	transfac_pro__M00939	7.17	TRUE	0.00128322
	E2F1	USF1	49	transfac_pro__M00939	7.17	TRUE	0.00107551
	E2F1	VKORC1L1	35	transfac_pro__M00939	7.17	TRUE	0.00137976
	E2F1	VSIG10	14	transfac_pro__M00939	7.17	TRUE	0.00132588
	E2F1	XRCC1	41	transfac_pro__M00939	7.17	TRUE	0.00120834
	E2F1	ZCCHC3	59	transfac_pro__M00939	7.17	TRUE	0.00104582
	E2F1	ZNF212	43	transfac_pro__M00939	7.17	TRUE	0.00111283
	E2F1	ZNF296	46	transfac_pro__M00939	7.17	TRUE	0.00175225
	E2F1	ZNF511	32	transfac_pro__M00939	7.17	TRUE	0.00124808
	E2F1	ZNF576	46	transfac_pro__M00939	7.17	TRUE	0.00107951
	E2F1	ZNF726	22	transfac_pro__M00939	7.17	TRUE	0.00152137
	E2F1	C6orf141	12	transfac_pro__M07250	7.04	TRUE	0.00187845
	E2F1	CCDC51	3	transfac_pro__M07250	7.04	TRUE	0.00105572
	E2F1	CHML	8	transfac_pro__M07250	7.04	TRUE	0.00108591
	E2F1	CHTF8	24	transfac_pro__M07250	7.04	TRUE	0.00113724
	E2F1	DBR1	10	transfac_pro__M07250	7.04	TRUE	0.00111744
	E2F1	KIF23	13	transfac_pro__M07250	7.04	TRUE	0.00119039
	E2F1	MAD2L1	15	transfac_pro__M07250	7.04	TRUE	0.00318001
	E2F1	MAP6D1	9	transfac_pro__M07250	7.04	TRUE	0.00161657
	E2F1	MOB2	7	transfac_pro__M07250	7.04	TRUE	0.00106678
	E2F1	NANP	43	transfac_pro__M07250	7.04	TRUE	0.00133325
	E2F1	NPW	18	transfac_pro__M07250	7.04	TRUE	0.00117868
	E2F1	NTAN1	15	transfac_pro__M07250	7.04	TRUE	0.00185064
	E2F1	PELI3	23	transfac_pro__M07250	7.04	TRUE	0.00117406
	E2F1	PFDN1	19	transfac_pro__M07250	7.04	TRUE	0.00178247
	E2F1	S100A2	6	transfac_pro__M07250	7.04	TRUE	0.00145161
	E2F1	SAMD3	12	transfac_pro__M07250	7.04	TRUE	0.00177082
	E2F1	TDP1	25	transfac_pro__M07250	7.04	TRUE	0.00118303
	E2F1	TOP3A	31	transfac_pro__M07250	7.04	TRUE	0.0020263
	E2F1	TUBGCP5	2	transfac_pro__M07250	7.04	TRUE	0.00111816
	E2F1	VEGFC	33	transfac_pro__M07250	7.04	TRUE	0.00159825
	E2F1	KLHL17	19	transfac_pro__M00431	6.93	TRUE	0.00106111
	E2F1	POLR2I	8	transfac_pro__M00431	6.93	TRUE	0.00102999
	E2F1	RNFT2	10	transfac_pro__M00431	6.93	TRUE	0.00115518
	E2F1	DCAF15	53	transfac_pro__M00918	6.86	TRUE	0.00158971
	E2F1	DOLPP1	42	transfac_pro__M00918	6.86	TRUE	0.00206255
	E2F1	MEA1	11	transfac_pro__M00918	6.86	TRUE	0.00174162
	E2F1	PNO1	26	transfac_pro__M00918	6.86	TRUE	0.00119605
	E2F1	PRMT6	16	transfac_pro__M00918	6.86	TRUE	0.00120854
	E2F1	TOMM22	15	transfac_pro__M00918	6.86	TRUE	0.00172225
	E2F1	C19orf25	3	transfac_pro__M00919	6.8	TRUE	0.0015179
	E2F1	CBLL1	26	transfac_pro__M00919	6.8	TRUE	0.00102269
	E2F1	CEP72	14	transfac_pro__M00919	6.8	TRUE	0.00188511
	E2F1	CLASRP	13	transfac_pro__M00919	6.8	TRUE	0.00182546
	E2F1	COMMD4	21	transfac_pro__M00919	6.8	TRUE	0.00221759
	E2F1	CTXN1	6	transfac_pro__M00919	6.8	TRUE	0.00141734
	E2F1	CXXC1	24	transfac_pro__M00919	6.8	TRUE	0.00135235
	E2F1	DHRS7B	17	transfac_pro__M00919	6.8	TRUE	0.00100537
	E2F1	DNTTIP2	16	transfac_pro__M00919	6.8	TRUE	0.00104489
	E2F1	DYNLL2	30	transfac_pro__M00919	6.8	TRUE	0.00122097
	E2F1	EYA3	30	transfac_pro__M00919	6.8	TRUE	0.00135297
	E2F1	FOXRED2	31	transfac_pro__M00919	6.8	TRUE	0.00120236
	E2F1	GCDH	15	transfac_pro__M00919	6.8	TRUE	0.00105652
	E2F1	HIST2H2AC	13	transfac_pro__M00919	6.8	TRUE	0.00200838
	E2F1	HNRNPU	33	transfac_pro__M00919	6.8	TRUE	0.00103531
	E2F1	ISYNA1	33	transfac_pro__M00919	6.8	TRUE	0.00103898
	E2F1	LENG1	15	transfac_pro__M00919	6.8	TRUE	0.00149211
	E2F1	MFHAS1	36	transfac_pro__M00919	6.8	TRUE	0.00123186
	E2F1	MRPL17	11	transfac_pro__M00919	6.8	TRUE	0.00274424
	E2F1	MVK	38	transfac_pro__M00919	6.8	TRUE	0.00108377
	E2F1	NUTF2	58	transfac_pro__M00919	6.8	TRUE	0.00152101
	E2F1	PDAP1	6	transfac_pro__M00919	6.8	TRUE	0.00188342
	E2F1	PTGER2	19	transfac_pro__M00919	6.8	TRUE	0.00100475
	E2F1	RPL22L1	16	transfac_pro__M00919	6.8	TRUE	0.00171178
	E2F1	SLC25A33	13	transfac_pro__M00919	6.8	TRUE	0.00155858
	E2F1	SNRNP25	4	transfac_pro__M00919	6.8	TRUE	0.00227507
	E2F1	SPICE1	17	transfac_pro__M00919	6.8	TRUE	0.00112624
	E2F1	TIMM10	16	transfac_pro__M00919	6.8	TRUE	0.0011924
	E2F1	TRAPPC10	14	transfac_pro__M00919	6.8	TRUE	0.00124581
	E2F1	TTL	8	transfac_pro__M00919	6.8	TRUE	0.00108364
	E2F1	ARAP3	4	transfac_public__M00050	6.76	TRUE	0.00130795
	E2F1	CSE1L	20	transfac_public__M00050	6.76	TRUE	0.0013285
	E2F1	PPP2R2B	48	transfac_public__M00050	6.76	TRUE	0.00103835
	E2F1	RTKN2	10	transfac_public__M00050	6.76	TRUE	0.00167607
	E2F1	TAF5	13	transfac_public__M00050	6.76	TRUE	0.0012639
	E2F1	TMX2	4	transfac_public__M00050	6.76	TRUE	0.00146905
	E2F1	TOR2A	27	transfac_public__M00050	6.76	TRUE	0.00151582
	E2F1	TRAF2	11	transfac_public__M00050	6.76	TRUE	0.00137876
	E2F1	ZNF215	18	transfac_public__M00050	6.76	TRUE	0.00120648
	E2F1	RAD18	23	transfac_public__M00024	6.71	TRUE	0.00466405
	E2F1	PXMP2	19	dbcorrdb__HA-E2F1__ENCSR000EWX_1__m1	6.68	TRUE	0.0035054
	E2F1	SIGMAR1	22	dbcorrdb__HA-E2F1__ENCSR000EWX_1__m1	6.68	TRUE	0.00302824
	E2F1	ARFGAP2	6	transfac_pro__M00920	6.62	TRUE	0.00125393
	E2F1	CCDC58	4	transfac_pro__M00920	6.62	TRUE	0.00145941
	E2F1	CDKN2AIPNL	15	transfac_pro__M00920	6.62	TRUE	0.00212746
	E2F1	CHUK	9	transfac_pro__M00920	6.62	TRUE	0.00167672
	E2F1	DOHH	23	transfac_pro__M00920	6.62	TRUE	0.00216924
	E2F1	MAP2K2	6	transfac_pro__M00920	6.62	TRUE	0.00142429
	E2F1	PIGH	7	transfac_pro__M00920	6.62	TRUE	0.00136891
	E2F1	SRRT	48	transfac_pro__M00920	6.62	TRUE	0.0014242
	E2F1	UBE2S	25	transfac_pro__M00920	6.62	TRUE	0.00125873
	E2F1	UNKL	14	transfac_pro__M00920	6.62	TRUE	0.00156711
	E2F1	USP31	28	transfac_pro__M00920	6.62	TRUE	0.00204264
	E2F1	WTIP	22	transfac_pro__M00920	6.62	TRUE	0.0013694
	E2F1	ZNF180	9	transfac_pro__M00920	6.62	TRUE	0.00178695
	E2F1	ALG10	20	taipale_cyt_meth__E2F1_NWTTTGGCGCCAWWWN_FL	6.59	TRUE	0.00201582
	E2F1	ARHGDIA	28	taipale_cyt_meth__E2F1_NWTTTGGCGCCAWWWN_FL	6.59	TRUE	0.0027616
	E2F1	BBS7	4	taipale_cyt_meth__E2F1_NWTTTGGCGCCAWWWN_FL	6.59	TRUE	0.00198977
	E2F1	BIRC3	8	taipale_cyt_meth__E2F1_NWTTTGGCGCCAWWWN_FL	6.59	TRUE	0.00123319
	E2F1	BOLA1	8	taipale_cyt_meth__E2F1_NWTTTGGCGCCAWWWN_FL	6.59	TRUE	0.00101426
	E2F1	C10orf35	2	taipale_cyt_meth__E2F1_NWTTTGGCGCCAWWWN_FL	6.59	TRUE	0.00140712
	E2F1	CCDC14	15	taipale_cyt_meth__E2F1_NWTTTGGCGCCAWWWN_FL	6.59	TRUE	0.00235561
	E2F1	CECR5	7	taipale_cyt_meth__E2F1_NWTTTGGCGCCAWWWN_FL	6.59	TRUE	0.00151541
	E2F1	CEP135	27	taipale_cyt_meth__E2F1_NWTTTGGCGCCAWWWN_FL	6.59	TRUE	0.00127673
	E2F1	COX19	8	taipale_cyt_meth__E2F1_NWTTTGGCGCCAWWWN_FL	6.59	TRUE	0.00122892
	E2F1	CSPG4	13	taipale_cyt_meth__E2F1_NWTTTGGCGCCAWWWN_FL	6.59	TRUE	0.00134221
	E2F1	DDX18	7	taipale_cyt_meth__E2F1_NWTTTGGCGCCAWWWN_FL	6.59	TRUE	0.00101808
	E2F1	ELOF1	20	taipale_cyt_meth__E2F1_NWTTTGGCGCCAWWWN_FL	6.59	TRUE	0.00265154
	E2F1	F12	5	taipale_cyt_meth__E2F1_NWTTTGGCGCCAWWWN_FL	6.59	TRUE	0.00100321
	E2F1	FAM101B	3	taipale_cyt_meth__E2F1_NWTTTGGCGCCAWWWN_FL	6.59	TRUE	0.0011493
	E2F1	FAM64A	12	taipale_cyt_meth__E2F1_NWTTTGGCGCCAWWWN_FL	6.59	TRUE	0.00113616
	E2F1	GTF3C6	8	taipale_cyt_meth__E2F1_NWTTTGGCGCCAWWWN_FL	6.59	TRUE	0.00140773
	E2F1	INTS7	8	taipale_cyt_meth__E2F1_NWTTTGGCGCCAWWWN_FL	6.59	TRUE	0.00189353
	E2F1	ISOC1	8	taipale_cyt_meth__E2F1_NWTTTGGCGCCAWWWN_FL	6.59	TRUE	0.00129453
	E2F1	ITFG2	14	taipale_cyt_meth__E2F1_NWTTTGGCGCCAWWWN_FL	6.59	TRUE	0.00115461
	E2F1	KEAP1	50	taipale_cyt_meth__E2F1_NWTTTGGCGCCAWWWN_FL	6.59	TRUE	0.00164333
	E2F1	LRRIQ3	2	taipale_cyt_meth__E2F1_NWTTTGGCGCCAWWWN_FL	6.59	TRUE	0.00184506
	E2F1	MAPK8IP1	5	taipale_cyt_meth__E2F1_NWTTTGGCGCCAWWWN_FL	6.59	TRUE	0.00110132
	E2F1	METTL13	19	taipale_cyt_meth__E2F1_NWTTTGGCGCCAWWWN_FL	6.59	TRUE	0.00113233
	E2F1	MEX3D	20	taipale_cyt_meth__E2F1_NWTTTGGCGCCAWWWN_FL	6.59	TRUE	0.00142614
	E2F1	MFSD2A	8	taipale_cyt_meth__E2F1_NWTTTGGCGCCAWWWN_FL	6.59	TRUE	0.00193987
	E2F1	PABPC1L	11	taipale_cyt_meth__E2F1_NWTTTGGCGCCAWWWN_FL	6.59	TRUE	0.0010274
	E2F1	PLEK2	24	taipale_cyt_meth__E2F1_NWTTTGGCGCCAWWWN_FL	6.59	TRUE	0.0012268
	E2F1	POC5	7	taipale_cyt_meth__E2F1_NWTTTGGCGCCAWWWN_FL	6.59	TRUE	0.00162005
	E2F1	POLR3G	19	taipale_cyt_meth__E2F1_NWTTTGGCGCCAWWWN_FL	6.59	TRUE	0.00337679
	E2F1	PRPF18	21	taipale_cyt_meth__E2F1_NWTTTGGCGCCAWWWN_FL	6.59	TRUE	0.00118758
	E2F1	RDH13	10	taipale_cyt_meth__E2F1_NWTTTGGCGCCAWWWN_FL	6.59	TRUE	0.00155757
	E2F1	SAFB	36	taipale_cyt_meth__E2F1_NWTTTGGCGCCAWWWN_FL	6.59	TRUE	0.00108547
	E2F1	SGK223	3	taipale_cyt_meth__E2F1_NWTTTGGCGCCAWWWN_FL	6.59	TRUE	0.00106045
	E2F1	SLC35F2	18	taipale_cyt_meth__E2F1_NWTTTGGCGCCAWWWN_FL	6.59	TRUE	0.00116742
	E2F1	SLC39A3	16	taipale_cyt_meth__E2F1_NWTTTGGCGCCAWWWN_FL	6.59	TRUE	0.00125164
	E2F1	SNAP47	3	taipale_cyt_meth__E2F1_NWTTTGGCGCCAWWWN_FL	6.59	TRUE	0.00120456
	E2F1	SRRD	1	taipale_cyt_meth__E2F1_NWTTTGGCGCCAWWWN_FL	6.59	TRUE	0.00111726
	E2F1	TPRKB	3	taipale_cyt_meth__E2F1_NWTTTGGCGCCAWWWN_FL	6.59	TRUE	0.00187852
	E2F1	TXNL4A	8	taipale_cyt_meth__E2F1_NWTTTGGCGCCAWWWN_FL	6.59	TRUE	0.00113443
	E2F1	UBXN8	14	taipale_cyt_meth__E2F1_NWTTTGGCGCCAWWWN_FL	6.59	TRUE	0.00165632
	E2F1	UTP11L	16	taipale_cyt_meth__E2F1_NWTTTGGCGCCAWWWN_FL	6.59	TRUE	0.001255
	E2F1	WDR33	6	taipale_cyt_meth__E2F1_NWTTTGGCGCCAWWWN_FL	6.59	TRUE	0.00125145
	E2F1	WDR74	2	taipale_cyt_meth__E2F1_NWTTTGGCGCCAWWWN_FL	6.59	TRUE	0.0016227
	E2F1	ZDHHC13	25	taipale_cyt_meth__E2F1_NWTTTGGCGCCAWWWN_FL	6.59	TRUE	0.00131158
	E2F1	ZNF670	10	taipale_cyt_meth__E2F1_NWTTTGGCGCCAWWWN_FL	6.59	TRUE	0.00149031
	E2F1	ANKRD26	12	cisbp__M1856	6.58	TRUE	0.00143789
	E2F1	APBA2	15	cisbp__M1856	6.58	TRUE	0.00118622
	E2F1	AURKAIP1	9	cisbp__M1856	6.58	TRUE	0.00175108
	E2F1	BCS1L	40	cisbp__M1856	6.58	TRUE	0.00133406
	E2F1	C2CD2L	40	cisbp__M1856	6.58	TRUE	0.00114776
	E2F1	CENPP	16	cisbp__M1856	6.58	TRUE	0.00148519
	E2F1	CENPT	36	cisbp__M1856	6.58	TRUE	0.00102913
	E2F1	CNOT7	6	cisbp__M1856	6.58	TRUE	0.00160688
	E2F1	DEF6	5	cisbp__M1856	6.58	TRUE	0.00161483
	E2F1	HAUS2	2	cisbp__M1856	6.58	TRUE	0.00120475
	E2F1	HSF2	16	cisbp__M1856	6.58	TRUE	0.00107895
	E2F1	HSPE1	9	cisbp__M1856	6.58	TRUE	0.00168411
	E2F1	ID1	13	cisbp__M1856	6.58	TRUE	0.0015427
	E2F1	KRT15	7	cisbp__M1856	6.58	TRUE	0.0017708
	E2F1	MAP4K2	8	cisbp__M1856	6.58	TRUE	0.00155906
	E2F1	MED30	20	cisbp__M1856	6.58	TRUE	0.00232132
	E2F1	MPP6	11	cisbp__M1856	6.58	TRUE	0.001037
	E2F1	MTA1	6	cisbp__M1856	6.58	TRUE	0.00124041
	E2F1	NFKB1	43	cisbp__M1856	6.58	TRUE	0.00132418
	E2F1	PSMG4	8	cisbp__M1856	6.58	TRUE	0.00125078
	E2F1	RNF166	7	cisbp__M1856	6.58	TRUE	0.00190462
	E2F1	SNRPE	19	cisbp__M1856	6.58	TRUE	0.00246503
	E2F1	TMEM70	10	cisbp__M1856	6.58	TRUE	0.00124179
	E2F1	TOMM5	19	cisbp__M1856	6.58	TRUE	0.0011
	E2F1	TSR1	10	cisbp__M1856	6.58	TRUE	0.00101705
	E2F1	TUBG1	8	cisbp__M1856	6.58	TRUE	0.00239063
	E2F1	CCDC134	17	cisbp__M3134	6.55	TRUE	0.00124633
	E2F1	CIAO1	4	cisbp__M3134	6.55	TRUE	0.00113443
	E2F1	DDX54	9	cisbp__M3134	6.55	TRUE	0.0011846
	E2F1	ERCC6L	23	cisbp__M3134	6.55	TRUE	0.0019434
	E2F1	ERGIC2	17	cisbp__M3134	6.55	TRUE	0.00116037
	E2F1	HJURP	22	cisbp__M3134	6.55	TRUE	0.00136219
	E2F1	KPTN	22	cisbp__M3134	6.55	TRUE	0.0010896
	E2F1	MRPL15	5	cisbp__M3134	6.55	TRUE	0.0021571
	E2F1	MRPL42	19	cisbp__M3134	6.55	TRUE	0.00288879
	E2F1	MRPS17	18	cisbp__M3134	6.55	TRUE	0.00113367
	E2F1	OGFOD1	9	cisbp__M3134	6.55	TRUE	0.00118537
	E2F1	RNF130	11	cisbp__M3134	6.55	TRUE	0.00102701
	E2F1	SGTA	11	cisbp__M3134	6.55	TRUE	0.00226472
	E2F1	SLC35B4	6	cisbp__M3134	6.55	TRUE	0.00155421
	E2F1	SNRPG	6	cisbp__M3134	6.55	TRUE	0.00284303
	E2F1	TCHP	31	cisbp__M3134	6.55	TRUE	0.00211209
	E2F1	TMEM121	8	cisbp__M3134	6.55	TRUE	0.00175522
	E2F1	USP39	16	cisbp__M3134	6.55	TRUE	0.00116932
	E2F1	VPS4A	30	cisbp__M3134	6.55	TRUE	0.00106693
	E2F1	WDYHV1	24	cisbp__M3134	6.55	TRUE	0.00153873
	E2F1	ZFYVE19	20	cisbp__M3134	6.55	TRUE	0.00216694
	E2F1	ATAD3B	13	taipale__E2F1_DBD_TTTGGCGCCAAA	6.46	TRUE	0.00356721
	E2F1	C14orf80	9	taipale__E2F1_DBD_TTTGGCGCCAAA	6.46	TRUE	0.00461796
	E2F1	LRRC45	20	taipale__E2F1_DBD_TTTGGCGCCAAA	6.46	TRUE	0.0027414
	E2F1	SHMT1	18	taipale__E2F1_DBD_TTTGGCGCCAAA	6.46	TRUE	0.00308805
	E2F1	SLC25A10	25	taipale__E2F1_DBD_TTTGGCGCCAAA	6.46	TRUE	0.0038668
	E2F1	ATP6V0B	6	transfac_pro__M00431	6.44	TRUE	0.00100833
	E2F1	C11orf80	34	transfac_pro__M00431	6.44	TRUE	0.00123294
	E2F1	C12orf29	18	transfac_pro__M00431	6.44	TRUE	0.00163848
	E2F1	CEP76	15	transfac_pro__M00431	6.44	TRUE	0.0012939
	E2F1	CHPT1	5	transfac_pro__M00431	6.44	TRUE	0.00245994
	E2F1	CLEC14A	12	transfac_pro__M00431	6.44	TRUE	0.00155891
	E2F1	CTSC	19	transfac_pro__M00431	6.44	TRUE	0.00141227
	E2F1	FABP4	6	transfac_pro__M00431	6.44	TRUE	0.00147182
	E2F1	HSPA1B	31	transfac_pro__M00431	6.44	TRUE	0.00133616
	E2F1	INTS5	9	transfac_pro__M00431	6.44	TRUE	0.00175672
	E2F1	KDSR	5	transfac_pro__M00431	6.44	TRUE	0.00127566
	E2F1	MRPL1	4	transfac_pro__M00431	6.44	TRUE	0.00122118
	E2F1	MRPL50	5	transfac_pro__M00431	6.44	TRUE	0.00133177
	E2F1	NRM	16	transfac_pro__M00431	6.44	TRUE	0.00214203
	E2F1	POLDIP3	7	transfac_pro__M00431	6.44	TRUE	0.00100346
	E2F1	RFXAP	10	transfac_pro__M00431	6.44	TRUE	0.00131371
	E2F1	RMRP	15	transfac_pro__M00431	6.44	TRUE	0.00107818
	E2F1	RPP40	2	transfac_pro__M00431	6.44	TRUE	0.00112383
	E2F1	RRP9	14	transfac_pro__M00431	6.44	TRUE	0.00184767
	E2F1	SF3A1	29	transfac_pro__M00431	6.44	TRUE	0.00221855
	E2F1	ULK3	14	transfac_pro__M00431	6.44	TRUE	0.00107663
	E2F1	WDR36	17	transfac_pro__M00431	6.44	TRUE	0.00108502
	E2F1	CDH24	20	transfac_pro__M07206	6.43	TRUE	0.00154447
	E2F1	MUS81	4	transfac_pro__M07206	6.43	TRUE	0.0014422
	E2F1	EXOSC9	11	transfac_pro__M08875	6.42	TRUE	0.00226287
	E2F1	CEP78	10	dbcorrdb__HA-E2F1__ENCSR000EWX_1__m1	6.22	TRUE	0.00299822
	E2F1	DHRS13	4	dbcorrdb__HA-E2F1__ENCSR000EWX_1__m1	6.22	TRUE	0.00231356
	E2F1	NSUN6	8	dbcorrdb__HA-E2F1__ENCSR000EWX_1__m1	6.22	TRUE	0.00233205
	E2F1	POLR3H	12	dbcorrdb__HA-E2F1__ENCSR000EWX_1__m1	6.22	TRUE	0.00382201
	E2F1	DGCR14	20	transfac_public__M00516	6.18	TRUE	0.00108759
	E2F1	FADD	22	transfac_public__M00516	6.18	TRUE	0.00155047
	E2F1	FERMT3	7	transfac_public__M00516	6.18	TRUE	0.0010373
	E2F1	HIST1H1B	5	transfac_public__M00516	6.18	TRUE	0.00269979
	E2F1	HSPH1	23	transfac_public__M00516	6.18	TRUE	0.00137082
	E2F1	KTI12	14	transfac_public__M00516	6.18	TRUE	0.00109054
	E2F1	SFPQ	19	transfac_public__M00516	6.18	TRUE	0.00113501
	E2F1	SPR	21	transfac_public__M00516	6.18	TRUE	0.0011933
	E2F1	TSN	5	transfac_public__M00516	6.18	TRUE	0.00107728
	E2F1	CITED4	13	swissregulon__hs__E2F1..5.p2	6.16	TRUE	0.0022598
	E2F1	MCOLN1	7	swissregulon__hs__E2F1..5.p2	6.16	TRUE	0.00178984
	E2F1	MRM1	10	swissregulon__hs__E2F1..5.p2	6.16	TRUE	0.00106729
	E2F1	C11orf84	22	transfac_pro__M00430	6.07	TRUE	0.0023565
	E2F1	BOLA3	5	transfac_public__M00050	5.79	TRUE	0.00130071
	E2F1	BRMS1	18	transfac_public__M00050	5.79	TRUE	0.00244538
	E2F1	CCDC15	26	transfac_public__M00050	5.79	TRUE	0.00207129
	E2F1	CCL7	2	transfac_public__M00050	5.79	TRUE	0.00173847
	E2F1	FARSA	10	transfac_public__M00050	5.79	TRUE	0.00262922
	E2F1	GNL3	6	transfac_public__M00050	5.79	TRUE	0.00150246
	E2F1	L3MBTL2	24	transfac_public__M00050	5.79	TRUE	0.00103915
	E2F1	RPA3	15	transfac_public__M00050	5.79	TRUE	0.00322149
	E2F1	ADCK2	7	transfac_pro__M07206	5.78	TRUE	0.00168283
	E2F1	ANLN	14	transfac_pro__M07206	5.78	TRUE	0.00123883
	E2F1	AURKB	16	transfac_pro__M07206	5.78	TRUE	0.00250233
	E2F1	BCL7B	12	transfac_pro__M07206	5.78	TRUE	0.00334721
	E2F1	C12orf43	6	transfac_pro__M07206	5.78	TRUE	0.00132226
	E2F1	C18orf8	8	transfac_pro__M07206	5.78	TRUE	0.00101731
	E2F1	CCNA2	13	transfac_pro__M07206	5.78	TRUE	0.00121865
	E2F1	DAZAP1	17	transfac_pro__M07206	5.78	TRUE	0.00206532
	E2F1	EXOSC6	22	transfac_pro__M07206	5.78	TRUE	0.00280841
	E2F1	FBRSL1	12	transfac_pro__M07206	5.78	TRUE	0.00150204
	E2F1	FKBP4	18	transfac_pro__M07206	5.78	TRUE	0.00131124
	E2F1	FRG1	19	transfac_pro__M07206	5.78	TRUE	0.00153263
	E2F1	GCSH	6	transfac_pro__M07206	5.78	TRUE	0.00145154
	E2F1	HBEGF	40	transfac_pro__M07206	5.78	TRUE	0.00163164
	E2F1	HIST1H2BG	16	transfac_pro__M07206	5.78	TRUE	0.00182209
	E2F1	IL11	36	transfac_pro__M07206	5.78	TRUE	0.00152193
	E2F1	KHDC1	7	transfac_pro__M07206	5.78	TRUE	0.00135996
	E2F1	LRRC14	23	transfac_pro__M07206	5.78	TRUE	0.00115524
	E2F1	METTL1	18	transfac_pro__M07206	5.78	TRUE	0.00171236
	E2F1	MRPS26	12	transfac_pro__M07206	5.78	TRUE	0.0025654
	E2F1	NVL	21	transfac_pro__M07206	5.78	TRUE	0.00115892
	E2F1	PGM5P2	16	transfac_pro__M07206	5.78	TRUE	0.00145288
	E2F1	PRKCA	9	transfac_pro__M07206	5.78	TRUE	0.00145143
	E2F1	PYCRL	6	transfac_pro__M07206	5.78	TRUE	0.00155611
	E2F1	RP9	4	transfac_pro__M07206	5.78	TRUE	0.00147366
	E2F1	SFXN4	9	transfac_pro__M07206	5.78	TRUE	0.00129436
	E2F1	TARDBP	19	transfac_pro__M07206	5.78	TRUE	0.00101526
	E2F1	UBIAD1	11	transfac_pro__M07206	5.78	TRUE	0.00161764
	E2F1	WDR53	6	transfac_pro__M07206	5.78	TRUE	0.00221607
	E2F1	XRCC6BP1	22	transfac_pro__M07206	5.78	TRUE	0.00111638
	E2F1	ZNF43	2	transfac_pro__M07206	5.78	TRUE	0.00142047
	E2F1	ADAT1	15	homer__CWGGCGGGAA_E2F1	5.75	TRUE	0.00113984
	E2F1	CKS2	16	homer__CWGGCGGGAA_E2F1	5.75	TRUE	0.00112499
	E2F1	FAM162B	1	homer__CWGGCGGGAA_E2F1	5.75	TRUE	0.0015207
	E2F1	FDX1L	5	homer__CWGGCGGGAA_E2F1	5.75	TRUE	0.0010223
	E2F1	IMMP1L	9	homer__CWGGCGGGAA_E2F1	5.75	TRUE	0.00216181
	E2F1	NOP2	16	homer__CWGGCGGGAA_E2F1	5.75	TRUE	0.00129168
	E2F1	NUP85	8	homer__CWGGCGGGAA_E2F1	5.75	TRUE	0.00196793
	E2F1	RNASEH1	5	homer__CWGGCGGGAA_E2F1	5.75	TRUE	0.00133785
	E2F1	TBRG4	19	homer__CWGGCGGGAA_E2F1	5.75	TRUE	0.00105567
	E2F1	TCEAL7	23	homer__CWGGCGGGAA_E2F1	5.75	TRUE	0.00106774
	E2F1	TGS1	10	homer__CWGGCGGGAA_E2F1	5.75	TRUE	0.00143755
	E2F1	CISD3	11	transfac_pro__M00430	5.63	TRUE	0.00123407
	E2F1	MAPKAPK3	6	transfac_pro__M00430	5.63	TRUE	0.00190063
	E2F1	POLD2	4	transfac_pro__M00430	5.63	TRUE	0.00249486
	E2F1	PPP5C	23	transfac_pro__M00430	5.63	TRUE	0.00131658
	E2F1	RNMTL1	1	transfac_pro__M00430	5.63	TRUE	0.00112368
	E2F1	SSTR1	6	transfac_pro__M00430	5.63	TRUE	0.0012562
	E2F1	KCTD17	22	cisbp__M1856	5.57	TRUE	0.00109953
	E2F1	PCYOX1L	2	cisbp__M1856	5.57	TRUE	0.00103169
	E2F1	POC1A	20	cisbp__M1856	5.57	TRUE	0.00216764
	E2F1	GLRX5	2	transfac_pro__M08874	5.54	TRUE	0.00122057
	E2F1	THSD1	5	transfac_pro__M08874	5.54	TRUE	0.0016395
	E2F1	ZSCAN16	1	transfac_pro__M08874	5.54	TRUE	0.001131
	E2F1	C3orf52	8	transfac_pro__M08875	5.49	TRUE	0.00111945
	E2F1	HHIP	21	transfac_pro__M08875	5.49	TRUE	0.00139228
	E2F1	MRPS25	12	transfac_pro__M08875	5.49	TRUE	0.0010819
	E2F1	NOP16	25	transfac_pro__M08875	5.49	TRUE	0.0021941
	E2F1	SKA1	14	transfac_pro__M08875	5.49	TRUE	0.00186755
	E2F1	C1orf159	20	cisbp__M3133	5.42	TRUE	0.00285177
	E2F1	FAM136A	3	cisbp__M3133	5.42	TRUE	0.00377494
	E2F1	RAD54B	13	cisbp__M3133	5.42	TRUE	0.00214732
	E2F1	CTU1	8	transfac_pro__M08874	5.38	TRUE	0.0026356
	E2F1	FAM173B	2	transfac_pro__M08874	5.38	TRUE	0.0011108
	E2F1	FGFR1OP	5	transfac_pro__M08874	5.38	TRUE	0.00102533
	E2F1	NFKBIE	8	cisbp__M6190	5.3	TRUE	0.00141854
	E2F1	GLRX2	3	transfac_pro__M07250	5.26	TRUE	0.00184114
	E2F1	SLC35A4	14	transfac_pro__M07250	5.26	TRUE	0.00147946
	E2F1	SPIN4	11	transfac_pro__M07250	5.26	TRUE	0.00128801
	E2F1	TRMT12	4	transfac_pro__M07250	5.26	TRUE	0.00100865
	E2F1	ARL9	3	dbcorrdb__HA-E2F1__ENCSR000EWX_1__m1	5.18	TRUE	0.00101192
	E2F1	B3GNTL1	1	dbcorrdb__HA-E2F1__ENCSR000EWX_1__m1	5.18	TRUE	0.00104725
	E2F1	DBNDD1	19	dbcorrdb__HA-E2F1__ENCSR000EWX_1__m1	5.18	TRUE	0.00188873
	E2F1	DDX56	9	dbcorrdb__HA-E2F1__ENCSR000EWX_1__m1	5.18	TRUE	0.0017622
	E2F1	DLL3	13	dbcorrdb__HA-E2F1__ENCSR000EWX_1__m1	5.18	TRUE	0.0016073
	E2F1	EIF5B	4	dbcorrdb__HA-E2F1__ENCSR000EWX_1__m1	5.18	TRUE	0.00245554
	E2F1	GTF3C5	12	dbcorrdb__HA-E2F1__ENCSR000EWX_1__m1	5.18	TRUE	0.00130393
	E2F1	KIFC1	6	dbcorrdb__HA-E2F1__ENCSR000EWX_1__m1	5.18	TRUE	0.00221894
	E2F1	MRPL4	12	dbcorrdb__HA-E2F1__ENCSR000EWX_1__m1	5.18	TRUE	0.00135582
	E2F1	PSMD2	10	dbcorrdb__HA-E2F1__ENCSR000EWX_1__m1	5.18	TRUE	0.00112267
	E2F1	RASIP1	2	dbcorrdb__HA-E2F1__ENCSR000EWX_1__m1	5.18	TRUE	0.00129868
	E2F1	SDF2L1	7	dbcorrdb__HA-E2F1__ENCSR000EWX_1__m1	5.18	TRUE	0.00243118
	E2F1	SNX8	2	dbcorrdb__HA-E2F1__ENCSR000EWX_1__m1	5.18	TRUE	0.00189228
	E2F1	TTLL11	9	dbcorrdb__HA-E2F1__ENCSR000EWX_1__m1	5.18	TRUE	0.00165786
	E2F1	ZCCHC10	4	dbcorrdb__HA-E2F1__ENCSR000EWX_1__m1	5.18	TRUE	0.00101727
	E2F1	ZNF121	1	dbcorrdb__HA-E2F1__ENCSR000EWX_1__m1	5.18	TRUE	0.00203433
	E2F1	AFAP1L1	4	transfac_pro__M00938	4.93	TRUE	0.0011027
	E2F1	ARHGAP22	6	transfac_pro__M00938	4.93	TRUE	0.00246806
	E2F1	ARL16	2	transfac_pro__M00938	4.93	TRUE	0.00114938
	E2F1	CTBP1	3	transfac_pro__M00938	4.93	TRUE	0.00118598
	E2F1	MRPS12	1	transfac_pro__M00938	4.93	TRUE	0.00100256
	E2F1	POMZP3	5	transfac_pro__M00938	4.93	TRUE	0.00115448
	E2F1	CHST14	18	taipale_cyt_meth__E2F1_NWTTTGGCGCCAWWWN_FL	4.75	TRUE	0.00103208
	E2F1	DDX21	13	taipale_cyt_meth__E2F1_NWTTTGGCGCCAWWWN_FL	4.75	TRUE	0.00142569
	E2F1	HES6	12	taipale_cyt_meth__E2F1_NWTTTGGCGCCAWWWN_FL	4.75	TRUE	0.00203604
	E2F1	IMP4	15	taipale_cyt_meth__E2F1_NWTTTGGCGCCAWWWN_FL	4.75	TRUE	0.00287307
	E2F1	NHLRC3	12	taipale_cyt_meth__E2F1_NWTTTGGCGCCAWWWN_FL	4.75	TRUE	0.0010284
	E2F1	NOM1	9	taipale_cyt_meth__E2F1_NWTTTGGCGCCAWWWN_FL	4.75	TRUE	0.00231962
	E2F1	PAK1IP1	8	taipale_cyt_meth__E2F1_NWTTTGGCGCCAWWWN_FL	4.75	TRUE	0.00133016
	E2F1	POLR2C	4	taipale_cyt_meth__E2F1_NWTTTGGCGCCAWWWN_FL	4.75	TRUE	0.00105684
	E2F1	RCE1	4	taipale_cyt_meth__E2F1_NWTTTGGCGCCAWWWN_FL	4.75	TRUE	0.0013545
	E2F1	UTP20	13	taipale_cyt_meth__E2F1_NWTTTGGCGCCAWWWN_FL	4.75	TRUE	0.00111063
	E2F1	ZNF530	11	taipale_cyt_meth__E2F1_NWTTTGGCGCCAWWWN_FL	4.75	TRUE	0.00109735
	E2F1	ACD	8	hocomoco__E2F1_MOUSE.H11MO.0.A	4.66	TRUE	0.00810505
	E2F1	CCDC138	11	hocomoco__E2F1_MOUSE.H11MO.0.A	4.66	TRUE	0.00249058
	E2F1	SPC24	11	hocomoco__E2F1_MOUSE.H11MO.0.A	4.66	TRUE	0.00268113
	E2F1	C9orf114	6	taipale__E2F1_DBD_TTTGGCGCCAAA	4.64	TRUE	0.00158723
	E2F1	DNAJC2	3	taipale__E2F1_DBD_TTTGGCGCCAAA	4.64	TRUE	0.00107491
	E2F1	FBXO21	5	taipale__E2F1_DBD_TTTGGCGCCAAA	4.64	TRUE	0.00110723
	E2F1	FSD1	7	taipale__E2F1_DBD_TTTGGCGCCAAA	4.64	TRUE	0.00127497
	E2F1	GAMT	7	taipale__E2F1_DBD_TTTGGCGCCAAA	4.64	TRUE	0.00143967
	E2F1	METAP1	7	taipale__E2F1_DBD_TTTGGCGCCAAA	4.64	TRUE	0.00126322
	E2F1	NEFH	12	taipale__E2F1_DBD_TTTGGCGCCAAA	4.64	TRUE	0.00131221
	E2F1	NUP205	9	taipale__E2F1_DBD_TTTGGCGCCAAA	4.64	TRUE	0.00221154
	E2F1	PIGC	5	taipale__E2F1_DBD_TTTGGCGCCAAA	4.64	TRUE	0.00105925
	E2F1	PXMP4	6	taipale__E2F1_DBD_TTTGGCGCCAAA	4.64	TRUE	0.00125386
	E2F1	RRP36	5	taipale__E2F1_DBD_TTTGGCGCCAAA	4.64	TRUE	0.00161419
	E2F1	THUMPD1	2	taipale__E2F1_DBD_TTTGGCGCCAAA	4.64	TRUE	0.0011329
	E2F1	YWHAH	11	taipale__E2F1_DBD_TTTGGCGCCAAA	4.64	TRUE	0.00259224
	E2F1	MDM1	17	hocomoco__E2F1_HUMAN.H11MO.0.A	4.62	TRUE	0.00143487
	E2F1	RPP21	4	hocomoco__E2F1_HUMAN.H11MO.0.A	4.62	TRUE	0.00141338
	E2F1	RRP15	7	hocomoco__E2F1_HUMAN.H11MO.0.A	4.62	TRUE	0.00332622
	E2F1	DPYSL4	1	taipale__E2F1_DBD_TTTGGCGCCAAA	4.41	TRUE	0.00112979
	E2F1	HRAS	5	taipale__E2F1_DBD_TTTGGCGCCAAA	4.41	TRUE	0.00270745
	E2F1	SRP9	15	taipale__E2F1_DBD_TTTGGCGCCAAA	4.41	TRUE	0.00213925
	E2F1	TMEM200A	1	taipale__E2F1_DBD_TTTGGCGCCAAA	4.41	TRUE	0.00110695
	E2F1	B3GALT6	8	dbcorrdb__HA-E2F1__ENCSR000EWX_1__m1	4.28	TRUE	0.00179033
	E2F1	BIRC5	1	dbcorrdb__HA-E2F1__ENCSR000EWX_1__m1	4.28	TRUE	0.00183904
	E2F1	EXOSC5	16	dbcorrdb__HA-E2F1__ENCSR000EWX_1__m1	4.28	TRUE	0.00255825
	E2F1	EXOSC8	5	dbcorrdb__HA-E2F1__ENCSR000EWX_1__m1	4.28	TRUE	0.00194024
	E2F1	NOL12	5	dbcorrdb__HA-E2F1__ENCSR000EWX_1__m1	4.28	TRUE	0.00247335
	E2F1	OGFR	7	dbcorrdb__HA-E2F1__ENCSR000EWX_1__m1	4.28	TRUE	0.00118082
	E2F1	PINX1	5	dbcorrdb__HA-E2F1__ENCSR000EWX_1__m1	4.28	TRUE	0.00177395
	E2F1	RPS6KA4	2	dbcorrdb__HA-E2F1__ENCSR000EWX_1__m1	4.28	TRUE	0.00228265
	E2F1	C10orf2	1	taipale__E2F1_DBD_AATGGCGCCAAA	4.26	TRUE	0.00110125
	E2F1	KHDRBS3	9	taipale__E2F1_DBD_AATGGCGCCAAA	4.26	TRUE	0.00334462
	E2F1	LY6K	3	taipale__E2F1_DBD_AATGGCGCCAAA	4.26	TRUE	0.00127027
	E2F1	MYCBP	9	taipale__E2F1_DBD_AATGGCGCCAAA	4.26	TRUE	0.00142035
	E2F1	MYD88	4	taipale__E2F1_DBD_AATGGCGCCAAA	4.26	TRUE	0.00106287
	E2F1	RAVER1	11	taipale__E2F1_DBD_AATGGCGCCAAA	4.26	TRUE	0.00101012
	E2F1	RPIA	9	cisbp__M4672	4.26	TRUE	0.00196979
	E2F1	ZNF695	4	taipale__E2F1_DBD_AATGGCGCCAAA	4.26	TRUE	0.00109426
	E2F1	THAP7	9	transfac_pro__M00803	4.03	TRUE	0.00570703
	E2F1	BCL2A1	5	transfac_public__M00024	4.02	TRUE	0.00153065
	E2F1	CCDC34	7	transfac_pro__M00803	3.89	TRUE	0.00395923
	E2F1	TMEM35	3	hocomoco__E2F1_HUMAN.H11MO.0.A	3.77	TRUE	0.00105611
	E2F1	ZDHHC18	5	hocomoco__E2F1_HUMAN.H11MO.0.A	3.77	TRUE	0.00130729
	E2F1	ZFAND2B	9	hocomoco__E2F1_HUMAN.H11MO.0.A	3.77	TRUE	0.00116681
	E2F1	FDX1	2	hocomoco__E2F1_MOUSE.H11MO.0.A	3.61	TRUE	0.00241051
	E2F1	MPV17L2	5	hocomoco__E2F1_MOUSE.H11MO.0.A	3.61	TRUE	0.00217009
	E2F1	MRE11A	7	hocomoco__E2F1_MOUSE.H11MO.0.A	3.61	TRUE	0.00152475
	E2F1	NHP2	2	hocomoco__E2F1_MOUSE.H11MO.0.A	3.61	TRUE	0.00184867
	E2F1	NIPA2	12	hocomoco__E2F1_MOUSE.H11MO.0.A	3.61	TRUE	0.00237248
	E2F1	PDCD11	4	hocomoco__E2F1_MOUSE.H11MO.0.A	3.61	TRUE	0.00166087
	E2F1	PIGX	5	hocomoco__E2F1_MOUSE.H11MO.0.A	3.61	TRUE	0.00250981
	E2F1	PNKP	2	hocomoco__E2F1_MOUSE.H11MO.0.A	3.61	TRUE	0.00223105
	E2F1	APEX1	1	cisbp__M3133	3.59	TRUE	0.0010182
	E2F1	ASTE1	1	cisbp__M3133	3.59	TRUE	0.00109962
	E2F1	C7orf49	1	cisbp__M3133	3.59	TRUE	0.00201025
	E2F1	CHORDC1	3	cisbp__M3133	3.59	TRUE	0.00125785
	E2F1	DKC1	3	cisbp__M3133	3.59	TRUE	0.00229815
	E2F1	IPO4	2	cisbp__M3133	3.59	TRUE	0.001173
	E2F1	ITGAE	1	cisbp__M3133	3.59	TRUE	0.00122312
	E2F1	MRPL20	1	cisbp__M3133	3.59	TRUE	0.00196448
	E2F1	MRPS11	2	cisbp__M3133	3.59	TRUE	0.00152561
	E2F1	MYBBP1A	3	cisbp__M3133	3.59	TRUE	0.00105842
	E2F1	OSGIN2	7	cisbp__M3133	3.59	TRUE	0.00275349
	E2F1	PRPF4	4	cisbp__M3133	3.59	TRUE	0.00427002
	E2F1	SECISBP2	4	cisbp__M3133	3.59	TRUE	0.00141876
	E2F1	TRMU	4	cisbp__M3133	3.59	TRUE	0.00109002
	E2F1	TUSC1	7	cisbp__M3133	3.59	TRUE	0.00217912
	E2F1	ZNF714	1	cisbp__M3133	3.59	TRUE	0.00181543
	E2F1	BOP1	4	dbcorrdb__E2F1__ENCSR000EVJ_1__m1	3.33	TRUE	0.00241055
	E2F1	EXOSC4	1	dbcorrdb__E2F1__ENCSR000EVJ_1__m1	3.33	TRUE	0.00113732
	E2F1	GLOD4	1	dbcorrdb__E2F1__ENCSR000EVJ_1__m1	3.33	TRUE	0.00216307
	E2F1	NAE1	9	dbcorrdb__E2F1__ENCSR000EVJ_1__m1	3.33	TRUE	0.00110291
	E2F1	PIM3	3	dbcorrdb__E2F1__ENCSR000EVJ_1__m1	3.33	TRUE	0.00191551
	E2F1	SAMD1	3	dbcorrdb__E2F1__ENCSR000EVJ_1__m1	3.33	TRUE	0.00154964
	E2F1	TIMM13	3	dbcorrdb__E2F1__ENCSR000EVJ_1__m1	3.33	TRUE	0.00195553
	E2F1	TMEM39B	5	dbcorrdb__E2F1__ENCSR000EVJ_1__m1	3.33	TRUE	0.00106598
	E2F1	TUBGCP3	4	dbcorrdb__E2F1__ENCSR000EVJ_1__m1	3.33	TRUE	0.00152267
	E2F1	ZNF595	4	dbcorrdb__E2F1__ENCSR000EVJ_1__m1	3.33	TRUE	0.00104056
	E2F1	ALKBH2	4	dbcorrdb__HA-E2F1__ENCSR000EVM_1__m1	3.19	TRUE	0.00117751
	E2F1	CDCA5	5	dbcorrdb__HA-E2F1__ENCSR000EVM_1__m1	3.19	TRUE	0.00840199
	E2F1	CHCHD4	3	dbcorrdb__HA-E2F1__ENCSR000EVM_1__m1	3.19	TRUE	0.00186203
	E2F1	DDX24	2	dbcorrdb__HA-E2F1__ENCSR000EVM_1__m1	3.19	TRUE	0.00145681
	E2F1	DEAF1	1	dbcorrdb__HA-E2F1__ENCSR000EVM_1__m1	3.19	TRUE	0.00117665
	E2F1	PGAM5	6	dbcorrdb__HA-E2F1__ENCSR000EVM_1__m1	3.19	TRUE	0.00254125
	E2F1	PSMG1	2	dbcorrdb__HA-E2F1__ENCSR000EVM_1__m1	3.19	TRUE	0.00187366
	E2F1	SUMO3	8	dbcorrdb__HA-E2F1__ENCSR000EVM_1__m1	3.19	TRUE	0.00237472
	E2F1	ZNHIT3	1	dbcorrdb__HA-E2F1__ENCSR000EVM_1__m1	3.19	TRUE	0.00291903
	E2F1	IFRD2	3	taipale_tf_pairs__E2F1_HES7_RRCRCGYGYNNNNSGCGCSN_CAP_repr	3.18	TRUE	0.00477943
	E2F1	UCHL5	5	taipale_tf_pairs__E2F1_HES7_RRCRCGYGYNNNNSGCGCSN_CAP_repr	3.18	TRUE	0.00292954
	E2F1	XRCC3	9	taipale_tf_pairs__E2F1_HES7_RRCRCGYGYNNNNSGCGCSN_CAP_repr	3.18	TRUE	0.00695843
	E2F1	ABHD3	6	factorbook__E2F1	3.13	TRUE	0.00409439
	E2F1	LRRC47	5	factorbook__E2F1	3.13	TRUE	0.00104951
	E2F1	ATAD2	696	swissregulon__hs__E2F1..5.p2	18.4	TRUE	0.0147267
	E2F1	CDC6	801	swissregulon__hs__E2F1..5.p2	18.4	TRUE	0.0183351
	E2F1	CDCA7	877	swissregulon__hs__E2F1..5.p2	18.4	TRUE	0.0124332
	E2F1	CDT1	867	swissregulon__hs__E2F1..5.p2	18.4	TRUE	0.0236513
	E2F1	CLSPN	708	swissregulon__hs__E2F1..5.p2	18.4	TRUE	0.0272133
	E2F1	DCTPP1	500	swissregulon__hs__E2F1..5.p2	18.4	TRUE	0.0142022
	E2F1	DNMT1	365	swissregulon__hs__E2F1..5.p2	18.4	TRUE	0.0182884
	E2F1	DTL	224	swissregulon__hs__E2F1..5.p2	18.4	TRUE	0.0144351
	E2F1	E2F1	861	swissregulon__hs__E2F1..5.p2	18.4	TRUE	NA
	E2F1	FBXO5	749	swissregulon__hs__E2F1..5.p2	18.4	TRUE	0.0122311
	E2F1	FEN1	121	swissregulon__hs__E2F1..5.p2	18.4	TRUE	0.0295976
	E2F1	GINS2	385	swissregulon__hs__E2F1..5.p2	18.4	TRUE	0.0230555
	E2F1	GMNN	390	swissregulon__hs__E2F1..5.p2	18.4	TRUE	0.0133293
	E2F1	HELLS	766	swissregulon__hs__E2F1..5.p2	18.4	TRUE	0.0273143
	E2F1	MCM2	458	swissregulon__hs__E2F1..5.p2	18.4	TRUE	0.0153586
	E2F1	MCM3	777	swissregulon__hs__E2F1..5.p2	18.4	TRUE	0.0230904
	E2F1	MCM5	980	swissregulon__hs__E2F1..5.p2	18.4	TRUE	0.0179012
	E2F1	MYBL2	293	swissregulon__hs__E2F1..5.p2	18.4	TRUE	0.0120593
	E2F1	NR2C2AP	228	swissregulon__hs__E2F1..5.p2	18.4	TRUE	0.0137617
	E2F1	PAQR4	527	swissregulon__hs__E2F1..5.p2	18.4	TRUE	0.0142631
	E2F1	PCNA	612	swissregulon__hs__E2F1..5.p2	18.4	TRUE	0.016557
	E2F1	PKMYT1	412	swissregulon__hs__E2F1..5.p2	18.4	TRUE	0.0195865
	E2F1	POLA2	478	swissregulon__hs__E2F1..5.p2	18.4	TRUE	0.0121233
	E2F1	PSMC3IP	282	swissregulon__hs__E2F1..5.p2	18.4	TRUE	0.0209522
	E2F1	RFC3	261	swissregulon__hs__E2F1..5.p2	18.4	TRUE	0.0123035
	E2F1	TFDP1	431	swissregulon__hs__E2F1..5.p2	18.4	TRUE	0.0140669
	E2F1	UHRF1	950	swissregulon__hs__E2F1..5.p2	18.4	TRUE	0.0237305
	E2F1	UNG	696	swissregulon__hs__E2F1..5.p2	18.4	TRUE	0.0149245
	E2F1	ANKRD9	205	transfac_pro__M00919	17.9	TRUE	0.0134458
	E2F1	BRI3BP	217	transfac_pro__M00919	17.9	TRUE	0.0080632
	E2F1	CCNE2	393	transfac_pro__M00919	17.9	TRUE	0.0107912
	E2F1	CDC25A	734	transfac_pro__M00919	17.9	TRUE	0.00737931
	E2F1	CHAF1A	694	transfac_pro__M00919	17.9	TRUE	0.0288256
	E2F1	EXO1	369	transfac_pro__M00919	17.9	TRUE	0.00814718
	E2F1	FAM111A	338	transfac_pro__M00919	17.9	TRUE	0.00967334
	E2F1	FIGNL1	289	transfac_pro__M00919	17.9	TRUE	0.00664962
	E2F1	GINS3	234	transfac_pro__M00919	17.9	TRUE	0.00582409
	E2F1	HIST1H4C	319	transfac_pro__M00919	17.9	TRUE	0.017958
	E2F1	MCM10	420	transfac_pro__M00919	17.9	TRUE	0.0188526
	E2F1	MCM6	822	transfac_pro__M00919	17.9	TRUE	0.00888557
	E2F1	ORC1	304	transfac_pro__M00919	17.9	TRUE	0.00952517
	E2F1	POLE	130	transfac_pro__M00919	17.9	TRUE	0.00463909
	E2F1	WDR76	408	transfac_pro__M00919	17.9	TRUE	0.0190551
	E2F1	ZNF367	666	transfac_pro__M00919	17.9	TRUE	0.00834787
	E2F1	AKAP1	267	transfac_pro__M00919	17.5	TRUE	0.00333079
	E2F1	BARD1	317	transfac_pro__M00919	17.5	TRUE	0.010382
	E2F1	BRCA1	420	transfac_pro__M00919	17.5	TRUE	0.00947198
	E2F1	CASP8AP2	456	transfac_pro__M00919	17.5	TRUE	0.00460655
	E2F1	CCNE1	163	transfac_pro__M00919	17.5	TRUE	0.00498198
	E2F1	CDCA7L	290	transfac_pro__M00919	17.5	TRUE	0.0106312
	E2F1	CENPQ	171	transfac_pro__M00919	17.5	TRUE	0.00870816
	E2F1	DNAJC9	218	transfac_pro__M00919	17.5	TRUE	0.0176727
	E2F1	DSCC1	198	transfac_pro__M00919	17.5	TRUE	0.00564915
	E2F1	FAM111B	328	transfac_pro__M00919	17.5	TRUE	0.0109314
	E2F1	FKBP5	340	transfac_pro__M00919	17.5	TRUE	0.00412993
	E2F1	GINS1	481	transfac_pro__M00919	17.5	TRUE	0.00699375
	E2F1	MCM4	601	transfac_pro__M00919	17.5	TRUE	0.0110045
	E2F1	MCM8	183	transfac_pro__M00919	17.5	TRUE	0.00549455
	E2F1	NUP62	316	transfac_pro__M00919	17.5	TRUE	0.0104693
	E2F1	PARP1	88	transfac_pro__M00919	17.5	TRUE	0.0140773
	E2F1	POLE2	221	transfac_pro__M00919	17.5	TRUE	0.00555154
	E2F1	RAD51	409	transfac_pro__M00919	17.5	TRUE	0.0102795
	E2F1	RBBP8	229	transfac_pro__M00919	17.5	TRUE	0.0045758
	E2F1	RBL1	434	transfac_pro__M00919	17.5	TRUE	0.00380598
	E2F1	RMI1	177	transfac_pro__M00919	17.5	TRUE	0.00361759
	E2F1	RPA2	362	transfac_pro__M00919	17.5	TRUE	0.0108173
	E2F1	SLBP	445	transfac_pro__M00919	17.5	TRUE	0.0108726
	E2F1	TIPIN	533	transfac_pro__M00919	17.5	TRUE	0.00779275
	E2F1	TOPBP1	541	transfac_pro__M00919	17.5	TRUE	0.00731524
	E2F1	USP1	544	transfac_pro__M00919	17.5	TRUE	0.0132524
	E2F1	ZMYND19	288	transfac_pro__M00919	17.5	TRUE	0.00838893
	E2F1	GINS4	99	transfac_pro__M00920	17.4	TRUE	0.00591958
	E2F1	GPRIN1	573	transfac_pro__M00920	17.4	TRUE	0.00520235
	E2F1	LIN52	328	transfac_pro__M00920	17.4	TRUE	0.003589
	E2F1	SFI1	103	transfac_pro__M00920	17.4	TRUE	0.00287491
	E2F1	TSEN54	52	transfac_pro__M00920	17.4	TRUE	0.00426258
	E2F1	DONSON	432	transfac_pro__M00939	17.3	TRUE	0.00701993
	E2F1	ATAD5	361	transfac_pro__M00919	17.1	TRUE	0.00720013
	E2F1	C21orf58	88	transfac_pro__M00919	17.1	TRUE	0.00728705
	E2F1	CAMK2N1	143	transfac_pro__M00919	17.1	TRUE	0.00649745
	E2F1	CDC45	77	transfac_pro__M00919	17.1	TRUE	0.00534
	E2F1	DEK	195	transfac_pro__M00919	17.1	TRUE	0.00992116
	E2F1	DHFR	225	transfac_pro__M00919	17.1	TRUE	0.00720943
	E2F1	DTYMK	81	transfac_pro__M00919	17.1	TRUE	0.0050219
	E2F1	DUT	272	transfac_pro__M00919	17.1	TRUE	0.00764709
	E2F1	EZH2	419	transfac_pro__M00919	17.1	TRUE	0.00807153
	E2F1	H2AFZ	129	transfac_pro__M00919	17.1	TRUE	0.00708628
	E2F1	HMGA1	243	transfac_pro__M00919	17.1	TRUE	0.00665585
	E2F1	HNRNPAB	60	transfac_pro__M00919	17.1	TRUE	0.00760898
	E2F1	HNRNPF	359	transfac_pro__M00919	17.1	TRUE	0.00637262
	E2F1	KIAA0101	198	transfac_pro__M00919	17.1	TRUE	0.00925827
	E2F1	LSM6	221	transfac_pro__M00919	17.1	TRUE	0.00566665
	E2F1	MCM7	348	transfac_pro__M00919	17.1	TRUE	0.0102822
	E2F1	MELK	194	transfac_pro__M00919	17.1	TRUE	0.00560743
	E2F1	NAA50	144	transfac_pro__M00919	17.1	TRUE	0.00614589
	E2F1	NASP	301	transfac_pro__M00919	17.1	TRUE	0.00955987
	E2F1	PGP	189	transfac_pro__M00919	17.1	TRUE	0.0104894
	E2F1	PPM1G	109	transfac_pro__M00919	17.1	TRUE	0.00546305
	E2F1	PRIM1	108	transfac_pro__M00919	17.1	TRUE	0.00536367
	E2F1	PTMA	437	transfac_pro__M00919	17.1	TRUE	0.00572812
	E2F1	SAC3D1	152	transfac_pro__M00919	17.1	TRUE	0.00835997
	E2F1	SET	347	transfac_pro__M00919	17.1	TRUE	0.00543989
	E2F1	SRSF2	276	transfac_pro__M00919	17.1	TRUE	0.0103356
	E2F1	SRSF7	202	transfac_pro__M00919	17.1	TRUE	0.0102315
	E2F1	STMN1	325	transfac_pro__M00919	17.1	TRUE	0.00526682
	E2F1	TMEM97	47	transfac_pro__M00919	17.1	TRUE	0.00617559
	E2F1	TOMM40	130	transfac_pro__M00919	17.1	TRUE	0.0086856
	E2F1	TYMS	163	transfac_pro__M00919	17.1	TRUE	0.00943138
	E2F1	VRK1	240	transfac_pro__M00919	17.1	TRUE	0.00612415
	E2F1	WDR34	69	transfac_pro__M00919	17.1	TRUE	0.00511843
	E2F1	ZNF85	58	swissregulon__hs__E2F1..5.p2	17	TRUE	0.00348616
	E2F1	EXOSC2	140	transfac_pro__M00920	16.8	TRUE	0.0053108
	E2F1	H1FX	177	transfac_pro__M00920	16.8	TRUE	0.00566364
	E2F1	HN1L	347	cisbp__M3134	16.8	TRUE	0.00735683
	E2F1	MND1	143	transfac_pro__M00920	16.8	TRUE	0.00766396
	E2F1	NRGN	285	transfac_pro__M00920	16.8	TRUE	0.00553715
	E2F1	PPP1R14B	106	transfac_pro__M00920	16.8	TRUE	0.00556197
	E2F1	RFC5	82	transfac_pro__M00920	16.8	TRUE	0.00610019
	E2F1	SRSF10	221	transfac_pro__M00920	16.8	TRUE	0.00620078
	E2F1	TRIM28	83	transfac_pro__M00920	16.8	TRUE	0.00610733
	E2F1	IER5	61	cisbp__M3134	16.2	TRUE	0.00630356
	E2F1	NCAPH2	149	cisbp__M3134	16.2	TRUE	0.0059336
	E2F1	ARL6IP6	193	transfac_public__M00050	15.9	TRUE	0.0130767
	E2F1	FAM161A	217	transfac_public__M00050	15.9	TRUE	0.00401338
	E2F1	FST	225	transfac_pro__M00918	15.8	TRUE	0.00533531
	E2F1	RBM17	178	transfac_pro__M00918	15.8	TRUE	0.00685845
	E2F1	SNRPB	45	transfac_pro__M00918	15.8	TRUE	0.00650057
	E2F1	ABCB10	182	transfac_pro__M00920	15.7	TRUE	0.00281882
	E2F1	ACYP1	33	transfac_pro__M00920	15.7	TRUE	0.00286376
	E2F1	APEX2	212	transfac_pro__M00920	15.7	TRUE	0.00429783
	E2F1	ARHGAP11B	29	transfac_pro__M00920	15.7	TRUE	0.00309519
	E2F1	ARHGAP29	165	transfac_pro__M00920	15.7	TRUE	0.00344106
	E2F1	BDH1	165	transfac_pro__M00920	15.7	TRUE	0.00293401
	E2F1	BRCA2	82	transfac_pro__M00920	15.7	TRUE	0.00254517
	E2F1	BRIP1	176	transfac_pro__M00920	15.7	TRUE	0.00363833
	E2F1	C3orf14	124	transfac_pro__M00920	15.7	TRUE	0.00380798
	E2F1	C5orf30	154	transfac_pro__M00920	15.7	TRUE	0.00290345
	E2F1	CASP2	131	transfac_pro__M00920	15.7	TRUE	0.00325215
	E2F1	CBX3	249	transfac_pro__M00920	15.7	TRUE	0.00407048
	E2F1	CENPH	101	transfac_pro__M00919	15.7	TRUE	0.00298333
	E2F1	CENPW	42	transfac_pro__M00920	15.7	TRUE	0.00341225
	E2F1	CHAC2	105	transfac_pro__M00920	15.7	TRUE	0.00369198
	E2F1	CHEK1	278	transfac_pro__M00920	15.7	TRUE	0.00492175
	E2F1	CORO1A	32	transfac_pro__M00919	15.7	TRUE	0.00291658
	E2F1	CTDSPL	44	transfac_pro__M00920	15.7	TRUE	0.00263195
	E2F1	DCK	52	transfac_pro__M00920	15.7	TRUE	0.0041798
	E2F1	DCLRE1A	238	transfac_pro__M00920	15.7	TRUE	0.00271691
	E2F1	DGCR8	179	transfac_pro__M00920	15.7	TRUE	0.00251196
	E2F1	DHCR24	75	transfac_pro__M00920	15.7	TRUE	0.00443884
	E2F1	DLX2	164	transfac_pro__M00920	15.7	TRUE	0.00268894
	E2F1	E2F7	262	transfac_pro__M00920	15.7	TRUE	0.00389957
	E2F1	E2F8	319	transfac_pro__M00920	15.7	TRUE	0.00369685
	E2F1	ESM1	85	transfac_pro__M00919	15.7	TRUE	0.00339972
	E2F1	EXOG	75	transfac_pro__M00919	15.7	TRUE	0.00247364
	E2F1	FANCG	50	transfac_pro__M00920	15.7	TRUE	0.00469454
	E2F1	FANCI	148	transfac_pro__M00920	15.7	TRUE	0.00314559
	E2F1	FANCL	228	transfac_pro__M00920	15.7	TRUE	0.002678
	E2F1	GPR3	140	transfac_pro__M00920	15.7	TRUE	0.00222752
	E2F1	H2AFX	170	transfac_pro__M00920	15.7	TRUE	0.00454199
	E2F1	HAT1	135	transfac_pro__M00920	15.7	TRUE	0.00485013
	E2F1	HMGN2	222	transfac_pro__M00920	15.7	TRUE	0.0047169
	E2F1	HOPX	134	transfac_pro__M00920	15.7	TRUE	0.00349057
	E2F1	HOXD10	173	transfac_pro__M00920	15.7	TRUE	0.00279107
	E2F1	ICMT	231	transfac_pro__M00920	15.7	TRUE	0.00398773
	E2F1	ING1	118	transfac_pro__M00920	15.7	TRUE	0.00288645
	E2F1	IRX2	75	transfac_pro__M00919	15.7	TRUE	0.00279828
	E2F1	KLF5	169	transfac_pro__M00920	15.7	TRUE	0.00296602
	E2F1	KPNB1	128	transfac_pro__M00920	15.7	TRUE	0.00405579
	E2F1	LIG1	289	transfac_pro__M00920	15.7	TRUE	0.00412251
	E2F1	LIN9	25	transfac_pro__M00920	15.7	TRUE	0.00280389
	E2F1	LMNB1	228	transfac_pro__M00920	15.7	TRUE	0.00301986
	E2F1	LMNB2	88	transfac_pro__M00920	15.7	TRUE	0.00497627
	E2F1	LRRC8C	53	transfac_pro__M00920	15.7	TRUE	0.00210787
	E2F1	LRRN3	94	transfac_pro__M00920	15.7	TRUE	0.00238033
	E2F1	MTF2	65	transfac_pro__M00920	15.7	TRUE	0.0029606
	E2F1	MYO19	33	transfac_pro__M00920	15.7	TRUE	0.00284357
	E2F1	NNAT	158	transfac_pro__M00920	15.7	TRUE	0.00370271
	E2F1	NOLC1	204	transfac_pro__M00919	15.7	TRUE	0.00421783
	E2F1	NSMCE4A	52	transfac_pro__M00920	15.7	TRUE	0.00331714
	E2F1	NUP107	87	transfac_pro__M00920	15.7	TRUE	0.00296673
	E2F1	ORAI1	157	transfac_pro__M00920	15.7	TRUE	0.00312534
	E2F1	PHF19	181	transfac_pro__M00920	15.7	TRUE	0.00360335
	E2F1	PNP	71	transfac_pro__M00920	15.7	TRUE	0.004927
	E2F1	POLR1E	127	transfac_pro__M00919	15.7	TRUE	0.00315544
	E2F1	PPAT	48	transfac_pro__M00920	15.7	TRUE	0.00262986
	E2F1	PPIF	55	transfac_pro__M00920	15.7	TRUE	0.00460229
	E2F1	PRPF19	165	transfac_pro__M00920	15.7	TRUE	0.00330665
	E2F1	RANBP1	263	transfac_pro__M00920	15.7	TRUE	0.00497122
	E2F1	RBBP4	139	transfac_pro__M00920	15.7	TRUE	0.00321287
	E2F1	RFC1	131	transfac_pro__M00920	15.7	TRUE	0.0045947
	E2F1	RFWD3	268	transfac_pro__M00920	15.7	TRUE	0.00405785
	E2F1	RNF219	150	transfac_pro__M00920	15.7	TRUE	0.00244911
	E2F1	RPS6KA6	131	transfac_pro__M00919	15.7	TRUE	0.00279062
	E2F1	RRM2	227	transfac_pro__M00920	15.7	TRUE	0.0039758
	E2F1	S1PR1	128	transfac_pro__M00920	15.7	TRUE	0.0038938
	E2F1	SASS6	55	transfac_pro__M00920	15.7	TRUE	0.00323019
	E2F1	SDC1	121	transfac_pro__M00920	15.7	TRUE	0.00255967
	E2F1	SLC19A1	37	transfac_pro__M00919	15.7	TRUE	0.00374947
	E2F1	SMC1A	89	transfac_pro__M00920	15.7	TRUE	0.00279712
	E2F1	SMC3	191	transfac_pro__M00920	15.7	TRUE	0.0031469
	E2F1	SOX11	133	transfac_pro__M00920	15.7	TRUE	0.00263686
	E2F1	SRRM1	196	transfac_pro__M00920	15.7	TRUE	0.00416802
	E2F1	SRSF1	299	transfac_pro__M00920	15.7	TRUE	0.0042131
	E2F1	SRSF3	196	transfac_pro__M00920	15.7	TRUE	0.00369523
	E2F1	SSRP1	87	transfac_pro__M00920	15.7	TRUE	0.00295192
	E2F1	TBXAS1	54	transfac_pro__M00920	15.7	TRUE	0.00248208
	E2F1	TEAD4	141	transfac_pro__M00920	15.7	TRUE	0.00327162
	E2F1	TFAM	35	transfac_pro__M00920	15.7	TRUE	0.00423219
	E2F1	TIMELESS	89	transfac_pro__M00919	15.7	TRUE	0.00374928
	E2F1	TMPO	190	transfac_pro__M00920	15.7	TRUE	0.00405368
	E2F1	TRA2B	278	transfac_pro__M00920	15.7	TRUE	0.0049848
	E2F1	UMPS	37	transfac_pro__M00920	15.7	TRUE	0.00450585
	E2F1	WDR5	81	transfac_pro__M00920	15.7	TRUE	0.00396961
	E2F1	WHSC1L1	206	transfac_pro__M00920	15.7	TRUE	0.0041998
	E2F1	YEATS4	78	transfac_pro__M00920	15.7	TRUE	0.00377909
	E2F1	ZDHHC2	76	transfac_pro__M00920	15.7	TRUE	0.00341079
	E2F1	ZNF485	78	transfac_pro__M00920	15.7	TRUE	0.00254608
	E2F1	ZNF804A	128	transfac_pro__M00920	15.7	TRUE	0.00319902
	E2F1	ZWILCH	111	transfac_pro__M00920	15.7	TRUE	0.00281115
	E2F1	RBM14	182	swissregulon__hs__E2F1..5.p2	15.3	TRUE	0.00542311
	E2F1	SNRPD1	97	swissregulon__hs__E2F1..5.p2	15.3	TRUE	0.00644204
	E2F1	BLM	189	transfac_pro__M00918	15.2	TRUE	0.00557137
	E2F1	C19orf48	208	taipale_cyt_meth__E2F1_NWTTTGGCGCCAWWWN_FL	15.2	TRUE	0.0203619
	E2F1	FANCE	85	taipale_cyt_meth__E2F1_NWTTTGGCGCCAWWWN_FL	15.2	TRUE	0.005963
	E2F1	PRIM2	131	taipale_cyt_meth__E2F1_NWTTTGGCGCCAWWWN_FL	15.2	TRUE	0.00412081
	E2F1	RAD54L	40	taipale_cyt_meth__E2F1_NWTTTGGCGCCAWWWN_FL	15.2	TRUE	0.00705882
	E2F1	TCF19	395	transfac_pro__M00918	15.2	TRUE	0.0229924
	E2F1	HMGXB4	139	cisbp__M3134	14.8	TRUE	0.00283878
	E2F1	ASF1B	418	cisbp__M3134	14.5	TRUE	0.0158599
	E2F1	BRD7	81	transfac_public__M00050	14.5	TRUE	0.005733
	E2F1	C16orf59	274	cisbp__M3134	14.5	TRUE	0.0140746
	E2F1	C1QTNF2	90	cisbp__M3134	14.5	TRUE	0.00432544
	E2F1	CHAF1B	145	cisbp__M3134	14.5	TRUE	0.010148
	E2F1	CHTF18	74	cisbp__M3134	14.5	TRUE	0.00420894
	E2F1	DDX11	89	cisbp__M3134	14.5	TRUE	0.00746504
	E2F1	DSN1	301	cisbp__M3134	14.5	TRUE	0.0118798
	E2F1	MASTL	125	cisbp__M3134	14.5	TRUE	0.00508186
	E2F1	MMS22L	280	cisbp__M3134	14.5	TRUE	0.0107962
	E2F1	POLD1	63	cisbp__M3134	14.5	TRUE	0.00572846
	E2F1	POLE3	100	cisbp__M3134	14.5	TRUE	0.00984487
	E2F1	RFC2	64	cisbp__M3134	14.5	TRUE	0.0182779
	E2F1	SIVA1	218	transfac_pro__M00918	14.2	TRUE	0.0111073
	E2F1	CARHSP1	262	transfac_pro__M00939	14.1	TRUE	0.00507614
	E2F1	CD3EAP	179	transfac_pro__M00939	14.1	TRUE	0.00526648
	E2F1	CNIH2	24	transfac_pro__M00939	14.1	TRUE	0.00512973
	E2F1	EEF1E1	52	transfac_pro__M00939	14.1	TRUE	0.00571481
	E2F1	FOSL1	96	transfac_pro__M00939	14.1	TRUE	0.00581322
	E2F1	ITGB3BP	22	transfac_pro__M00939	14.1	TRUE	0.0053736
	E2F1	LSM2	72	transfac_pro__M00939	14.1	TRUE	0.00539136
	E2F1	NOP56	79	transfac_pro__M00939	14.1	TRUE	0.00642234
	E2F1	NXT1	125	transfac_pro__M00939	14.1	TRUE	0.00979921
	E2F1	POLD3	103	transfac_pro__M00939	14.1	TRUE	0.0111302
	E2F1	RAD51AP1	118	transfac_pro__M00939	14.1	TRUE	0.00907168
	E2F1	RNPS1	241	transfac_pro__M00939	14.1	TRUE	0.00539394
	E2F1	UBE2T	75	transfac_pro__M00939	14.1	TRUE	0.00530162
	E2F1	ZWINT	116	transfac_pro__M00939	14.1	TRUE	0.0103795
	E2F1	CLN6	64	taipale_cyt_meth__E2F1_NWTTTGGCGCCAWWWN_FL	13.9	TRUE	0.00660807
	E2F1	ESCO2	138	taipale_cyt_meth__E2F1_NWTTTGGCGCCAWWWN_FL	13.9	TRUE	0.00584364
	E2F1	ING2	217	transfac_pro__M00918	13.9	TRUE	0.00663535
	E2F1	SLC43A3	80	transfac_pro__M00431	13.6	TRUE	0.00423727
	E2F1	DPF1	116	transfac_pro__M07250	13.4	TRUE	0.0106254
	E2F1	AGPAT5	20	transfac_pro__M00939	13.1	TRUE	0.00274273
	E2F1	APITD1	30	transfac_pro__M00939	13.1	TRUE	0.00372688
	E2F1	C12orf75	159	transfac_pro__M00939	13.1	TRUE	0.00465451
	E2F1	C17orf53	125	swissregulon__hs__E2F1..5.p2	13.1	TRUE	0.00258539
	E2F1	C1orf112	98	transfac_pro__M00939	13.1	TRUE	0.00258528
	E2F1	C9orf40	73	transfac_pro__M00939	13.1	TRUE	0.0035702
	E2F1	FAM107B	27	swissregulon__hs__E2F1..5.p2	13.1	TRUE	0.00398339
	E2F1	FGF5	48	transfac_pro__M00939	13.1	TRUE	0.00429535
	E2F1	HAUS3	45	swissregulon__hs__E2F1..5.p2	13.1	TRUE	0.00260575
	E2F1	HAUS6	178	swissregulon__hs__E2F1..5.p2	13.1	TRUE	0.00345713
	E2F1	NPAT	190	transfac_pro__M00939	13.1	TRUE	0.00218673
	E2F1	PHIP	101	swissregulon__hs__E2F1..5.p2	13.1	TRUE	0.00284204
	E2F1	RABIF	29	swissregulon__hs__E2F1..5.p2	13.1	TRUE	0.00374595
	E2F1	SGOL1	48	transfac_pro__M00939	13.1	TRUE	0.00266465
	E2F1	SKA2	85	swissregulon__hs__E2F1..5.p2	13.1	TRUE	0.00403402
	E2F1	SUV39H1	26	swissregulon__hs__E2F1..5.p2	13.1	TRUE	0.00273794
	E2F1	SUV39H2	132	swissregulon__hs__E2F1..5.p2	13.1	TRUE	0.00431448
	E2F1	TFAP4	204	swissregulon__hs__E2F1..5.p2	13.1	TRUE	0.00245648
	E2F1	TYRO3	82	swissregulon__hs__E2F1..5.p2	13.1	TRUE	0.00242485
	E2F1	CDCA4	97	transfac_pro__M00919	12.9	TRUE	0.0196993
	E2F1	MSH6	124	transfac_pro__M00919	12.9	TRUE	0.0060327
	E2F1	ABHD11	117	transfac_pro__M00939	12.5	TRUE	0.00425947
	E2F1	ADRA1D	54	transfac_pro__M00939	12.5	TRUE	0.0025451
	E2F1	ATAD3A	73	transfac_pro__M00939	12.5	TRUE	0.00387112
	E2F1	C6orf1	96	transfac_pro__M00939	12.5	TRUE	0.00257362
	E2F1	CDC7	150	transfac_pro__M00939	12.5	TRUE	0.00376522
	E2F1	CENPJ	66	transfac_pro__M00939	12.5	TRUE	0.002696
	E2F1	CENPL	86	transfac_pro__M00939	12.5	TRUE	0.0036209
	E2F1	FOXM1	61	transfac_pro__M00939	12.5	TRUE	0.0035964
	E2F1	GTPBP3	67	transfac_pro__M00939	12.5	TRUE	0.00239818
	E2F1	HAUS5	60	transfac_pro__M00939	12.5	TRUE	0.00297783
	E2F1	HIST1H1D	115	transfac_pro__M00939	12.5	TRUE	0.00305051
	E2F1	HIST1H2BN	100	transfac_pro__M00939	12.5	TRUE	0.00247308
	E2F1	KHSRP	117	transfac_pro__M00939	12.5	TRUE	0.00484416
	E2F1	LSM5	84	transfac_pro__M00939	12.5	TRUE	0.00453081
	E2F1	LYAR	36	transfac_pro__M00939	12.5	TRUE	0.0047115
	E2F1	MBD3	78	transfac_pro__M00939	12.5	TRUE	0.00271499
	E2F1	PCGF6	40	transfac_pro__M00939	12.5	TRUE	0.00271113
	E2F1	PHLDA2	30	transfac_pro__M00939	12.5	TRUE	0.00367762
	E2F1	RNASEH2A	66	transfac_pro__M00939	12.5	TRUE	0.00447419
	E2F1	RNF138	116	transfac_pro__M00939	12.5	TRUE	0.00290659
	E2F1	RPUSD1	54	transfac_pro__M00939	12.5	TRUE	0.00319313
	E2F1	SETMAR	93	transfac_pro__M00939	12.5	TRUE	0.00245992
	E2F1	SLC25A29	59	transfac_pro__M00939	12.5	TRUE	0.00222217
	E2F1	SLC29A1	141	transfac_pro__M00939	12.5	TRUE	0.00489031
	E2F1	SPATS2L	137	transfac_pro__M00939	12.5	TRUE	0.00429822
	E2F1	TCOF1	117	transfac_pro__M00939	12.5	TRUE	0.00426115
	E2F1	ZC4H2	107	transfac_pro__M00939	12.5	TRUE	0.0025149
	E2F1	ANKRD39	61	transfac_pro__M00918	12.4	TRUE	0.00322842
	E2F1	CDV3	75	transfac_pro__M00918	12.4	TRUE	0.00348907
	E2F1	GEMIN4	31	transfac_pro__M00918	12.4	TRUE	0.00248619
	E2F1	LSM4	57	transfac_pro__M00918	12.4	TRUE	0.00486938
	E2F1	MSH2	77	transfac_pro__M00918	12.4	TRUE	0.0038665
	E2F1	NET1	60	transfac_pro__M00918	12.4	TRUE	0.00243084
	E2F1	NUP188	42	transfac_pro__M00918	12.4	TRUE	0.0032614
	E2F1	ODC1	120	transfac_pro__M07250	12.4	TRUE	0.00562371
	E2F1	PLK4	80	transfac_pro__M00918	12.4	TRUE	0.00467233
	E2F1	REXO4	52	transfac_pro__M00918	12.4	TRUE	0.002603
	E2F1	RPP30	38	transfac_pro__M00918	12.4	TRUE	0.00308918
	E2F1	RRM1	108	transfac_pro__M00918	12.4	TRUE	0.00324667
	E2F1	RRP7A	38	transfac_pro__M00918	12.4	TRUE	0.00376071
	E2F1	SF3B4	19	transfac_pro__M00918	12.4	TRUE	0.0049122
	E2F1	SNRNP40	29	transfac_pro__M00918	12.4	TRUE	0.00400805
	E2F1	TMEM106C	43	transfac_pro__M07250	12.4	TRUE	0.00537239
	E2F1	UBE2I	72	transfac_pro__M00918	12.4	TRUE	0.00392941
	E2F1	DCLRE1B	28	transfac_pro__M00920	12.2	TRUE	0.00693425
	E2F1	CCND3	115	swissregulon__hs__E2F1..5.p2	12	TRUE	0.00695938
	E2F1	TIMM8A	54	swissregulon__hs__E2F1..5.p2	12	TRUE	0.00586933
	E2F1	BAZ1B	108	taipale_cyt_meth__E2F1_NWTTTGGCGCCAWWWN_FL	11.9	TRUE	0.00296512
	E2F1	CABLES2	40	taipale_cyt_meth__E2F1_NWTTTGGCGCCAWWWN_FL	11.9	TRUE	0.00282978
	E2F1	PM20D2	35	transfac_public__M00050	11.9	TRUE	0.00252415
	E2F1	PUSL1	31	transfac_public__M00050	11.9	TRUE	0.00276345
	E2F1	RAD1	26	taipale_cyt_meth__E2F1_NWTTTGGCGCCAWWWN_FL	11.9	TRUE	0.00482953
	E2F1	SEMA3A	86	transfac_public__M00050	11.9	TRUE	0.0029977
	E2F1	SVIP	18	taipale_cyt_meth__E2F1_NWTTTGGCGCCAWWWN_FL	11.9	TRUE	0.00399257
	E2F1	TCF3	95	transfac_public__M00050	11.9	TRUE	0.00327821
	E2F1	TELO2	37	taipale_cyt_meth__E2F1_NWTTTGGCGCCAWWWN_FL	11.9	TRUE	0.00275219
	E2F1	C9orf142	47	transfac_pro__M00919	11.8	TRUE	0.00359091
	E2F1	CCDC86	41	transfac_pro__M00919	11.8	TRUE	0.00435615
	E2F1	CTNNAL1	34	transfac_pro__M00919	11.8	TRUE	0.00420459
	E2F1	ISG20L2	20	transfac_pro__M00919	11.8	TRUE	0.00260504
	E2F1	POLR3K	5	transfac_pro__M00919	11.8	TRUE	0.0122847
	E2F1	RRS1	30	transfac_pro__M00919	11.8	TRUE	0.00435341
	E2F1	ORC6	71	transfac_public__M00050	11.7	TRUE	0.0170774
	E2F1	C1orf35	42	cisbp__M3134	11.4	TRUE	0.00378608
	E2F1	CKAP2L	41	cisbp__M3134	11.4	TRUE	0.00362196
	E2F1	DUS1L	29	cisbp__M3134	11.4	TRUE	0.00298869
	E2F1	GRK6	43	cisbp__M3134	11.4	TRUE	0.00410113
	E2F1	MFSD2B	23	cisbp__M3134	11.4	TRUE	0.00247647
	E2F1	MTFP1	63	cisbp__M3134	11.4	TRUE	0.00307169
	E2F1	POLR2D	17	cisbp__M3134	11.4	TRUE	0.00460236
	E2F1	SCARA3	14	cisbp__M3134	11.4	TRUE	0.00274197
	E2F1	THOP1	20	cisbp__M3134	11.4	TRUE	0.00366014
	E2F1	TOR3A	24	cisbp__M3134	11.4	TRUE	0.00437402
	E2F1	RFC4	135	cisbp__M5352	11.3	TRUE	0.0119563
	E2F1	C16orf52	23	transfac_pro__M07250	11.1	TRUE	0.00293366
	E2F1	CHRNA5	12	transfac_pro__M07250	11.1	TRUE	0.0027898
	E2F1	FJX1	15	transfac_pro__M07250	11.1	TRUE	0.00397157
	E2F1	PRKAR2B	44	transfac_pro__M07250	11.1	TRUE	0.00407951
	E2F1	SKA3	37	transfac_pro__M07250	11.1	TRUE	0.00388435
	E2F1	CDK2	29	homer__CWGGCGGGAA_E2F1	10.7	TRUE	0.00451395
	E2F1	CDK4	66	homer__CWGGCGGGAA_E2F1	10.7	TRUE	0.00719855
	E2F1	CENPM	70	homer__CWGGCGGGAA_E2F1	10.7	TRUE	0.0103679
	E2F1	CENPO	18	homer__CWGGCGGGAA_E2F1	10.7	TRUE	0.00436469
	E2F1	DHODH	47	homer__CWGGCGGGAA_E2F1	10.7	TRUE	0.00274571
	E2F1	EED	38	homer__CWGGCGGGAA_E2F1	10.7	TRUE	0.00377275
	E2F1	GGCT	73	homer__CWGGCGGGAA_E2F1	10.7	TRUE	0.00765439
	E2F1	HAUS8	50	homer__CWGGCGGGAA_E2F1	10.7	TRUE	0.00702351
	E2F1	HIST1H1A	22	homer__CWGGCGGGAA_E2F1	10.7	TRUE	0.00296495
	E2F1	ITGB1BP1	16	homer__CWGGCGGGAA_E2F1	10.7	TRUE	0.00495402
	E2F1	MAMSTR	55	homer__CWGGCGGGAA_E2F1	10.7	TRUE	0.00544588
	E2F1	MBD2	103	homer__CWGGCGGGAA_E2F1	10.7	TRUE	0.00355477
	E2F1	NUDT8	11	homer__CWGGCGGGAA_E2F1	10.7	TRUE	0.00311447
	E2F1	NUP54	61	homer__CWGGCGGGAA_E2F1	10.7	TRUE	0.00313938
	E2F1	POP7	118	homer__CWGGCGGGAA_E2F1	10.7	TRUE	0.00658102
	E2F1	PRPS2	28	homer__CWGGCGGGAA_E2F1	10.7	TRUE	0.00332643
	E2F1	RAD9A	7	homer__CWGGCGGGAA_E2F1	10.7	TRUE	0.00431545
	E2F1	SHCBP1	22	homer__CWGGCGGGAA_E2F1	10.7	TRUE	0.00250567
	E2F1	TOE1	33	homer__CWGGCGGGAA_E2F1	10.7	TRUE	0.00365041
	E2F1	UBA2	6	homer__CWGGCGGGAA_E2F1	10.7	TRUE	0.00302451
	E2F1	UBR7	23	homer__CWGGCGGGAA_E2F1	10.7	TRUE	0.00327998
	E2F1	WDHD1	29	homer__CWGGCGGGAA_E2F1	10.7	TRUE	0.00459854
	E2F1	BUD13	17	transfac_pro__M00938	10.4	TRUE	0.00369201
	E2F1	AADAT	28	transfac_pro__M00920	10.3	TRUE	0.00104417
	E2F1	ABCE1	34	transfac_pro__M00920	10.3	TRUE	0.0018002
	E2F1	ABHD12	48	transfac_pro__M00920	10.3	TRUE	0.00149128
	E2F1	ACTL6A	91	transfac_pro__M00920	10.3	TRUE	0.00102385
	E2F1	ADAM23	44	transfac_pro__M00920	10.3	TRUE	0.00237246
	E2F1	ADCY3	62	transfac_pro__M00920	10.3	TRUE	0.00155742
	E2F1	AGTR1	67	transfac_pro__M00920	10.3	TRUE	0.00125725
	E2F1	AKAP7	34	transfac_pro__M00920	10.3	TRUE	0.00153269
	E2F1	AKT1	20	transfac_pro__M00920	10.3	TRUE	0.00290341
	E2F1	AMD1	66	transfac_pro__M00920	10.3	TRUE	0.00277381
	E2F1	ANP32B	83	transfac_pro__M00920	10.3	TRUE	0.00257128
	E2F1	AP1S2	82	transfac_pro__M00920	10.3	TRUE	0.00162611
	E2F1	ARF6	80	transfac_pro__M00920	10.3	TRUE	0.0024623
	E2F1	ARGLU1	42	transfac_pro__M00920	10.3	TRUE	0.00163584
	E2F1	ARHGAP11A	61	transfac_pro__M00920	10.3	TRUE	0.00123011
	E2F1	ARHGAP18	37	transfac_pro__M00920	10.3	TRUE	0.0011758
	E2F1	ARHGEF26	42	transfac_pro__M00920	10.3	TRUE	0.0010446
	E2F1	ASAP2	87	transfac_pro__M00920	10.3	TRUE	0.00111904
	E2F1	ASNSD1	56	transfac_pro__M00920	10.3	TRUE	0.00186615
	E2F1	ASXL1	74	transfac_pro__M00920	10.3	TRUE	0.00161691
	E2F1	AXIN1	54	transfac_pro__M00920	10.3	TRUE	0.00103101
	E2F1	B3GNT5	30	transfac_pro__M00920	10.3	TRUE	0.00108811
	E2F1	BCL7C	69	transfac_pro__M00920	10.3	TRUE	0.00183612
	E2F1	BRD2	119	transfac_pro__M00920	10.3	TRUE	0.0016118
	E2F1	BRD3	75	transfac_pro__M00920	10.3	TRUE	0.00112898
	E2F1	BRF1	9	transfac_pro__M00920	10.3	TRUE	0.00172653
	E2F1	BTG3	76	transfac_pro__M00920	10.3	TRUE	0.00226586
	E2F1	BUB3	124	transfac_pro__M00920	10.3	TRUE	0.00133476
	E2F1	C11orf24	34	transfac_pro__M00920	10.3	TRUE	0.00123426
	E2F1	C12orf65	96	transfac_pro__M00920	10.3	TRUE	0.00110995
	E2F1	C14orf142	55	transfac_pro__M00920	10.3	TRUE	0.00120785
	E2F1	C15orf41	57	transfac_pro__M00920	10.3	TRUE	0.00118091
	E2F1	C16orf74	54	transfac_pro__M00920	10.3	TRUE	0.00274163
	E2F1	C18orf54	13	transfac_pro__M00920	10.3	TRUE	0.00111855
	E2F1	C19orf43	35	transfac_pro__M00920	10.3	TRUE	0.00219735
	E2F1	C4orf27	40	transfac_pro__M00920	10.3	TRUE	0.00114288
	E2F1	C5orf34	22	transfac_pro__M00920	10.3	TRUE	0.00171065
	E2F1	C8orf37	86	transfac_pro__M00920	10.3	TRUE	0.00123313
	E2F1	CACYBP	69	transfac_pro__M00920	10.3	TRUE	0.00248583
	E2F1	CAMK2N2	88	transfac_pro__M00920	10.3	TRUE	0.00138954
	E2F1	CASKIN2	77	transfac_pro__M00920	10.3	TRUE	0.00108896
	E2F1	CBX1	74	transfac_pro__M00920	10.3	TRUE	0.00143301
	E2F1	CBX2	115	transfac_pro__M00920	10.3	TRUE	0.00145792
	E2F1	CBX5	108	transfac_pro__M00920	10.3	TRUE	0.00228278
	E2F1	CCDC109B	65	transfac_pro__M00920	10.3	TRUE	0.00130508
	E2F1	CCDC85C	59	transfac_pro__M00920	10.3	TRUE	0.00167659
	E2F1	CDC42EP1	70	transfac_pro__M00920	10.3	TRUE	0.00156939
	E2F1	CDC42EP4	51	transfac_pro__M00920	10.3	TRUE	0.00100278
	E2F1	CDK1	88	transfac_pro__M00920	10.3	TRUE	0.00210379
	E2F1	CENPB	59	transfac_pro__M00920	10.3	TRUE	0.00104821
	E2F1	CENPI	20	transfac_pro__M00920	10.3	TRUE	0.00215257
	E2F1	CEP57L1	93	transfac_pro__M00920	10.3	TRUE	0.00100407
	E2F1	CHCHD3	42	transfac_pro__M00920	10.3	TRUE	0.00193997
	E2F1	CHEK2	28	transfac_pro__M00920	10.3	TRUE	0.00113942
	E2F1	CHST10	45	transfac_pro__M00920	10.3	TRUE	0.00110649
	E2F1	CISD1	26	transfac_pro__M00920	10.3	TRUE	0.00249713
	E2F1	CNBP	91	transfac_pro__M00920	10.3	TRUE	0.00364942
	E2F1	CNOT3	97	transfac_pro__M00920	10.3	TRUE	0.00102848
	E2F1	CNTN1	92	transfac_pro__M00920	10.3	TRUE	0.0011104
	E2F1	COL13A1	64	transfac_pro__M00920	10.3	TRUE	0.00105384
	E2F1	COQ3	31	transfac_pro__M00920	10.3	TRUE	0.00114814
	E2F1	CORO1C	61	transfac_pro__M00920	10.3	TRUE	0.00174529
	E2F1	COX17	30	transfac_pro__M00920	10.3	TRUE	0.00147895
	E2F1	CPNE2	68	transfac_pro__M00920	10.3	TRUE	0.00143107
	E2F1	CPNE7	61	transfac_pro__M00920	10.3	TRUE	0.00103895
	E2F1	CSK	68	transfac_pro__M00920	10.3	TRUE	0.00174972
	E2F1	CSNK1G2	41	transfac_pro__M00920	10.3	TRUE	0.00124267
	E2F1	CSTF3	13	transfac_pro__M00920	10.3	TRUE	0.00115513
	E2F1	CTCF	96	transfac_pro__M00920	10.3	TRUE	0.00152771
	E2F1	CTDSPL2	129	transfac_pro__M00920	10.3	TRUE	0.00171237
	E2F1	CTTNBP2	68	transfac_pro__M00920	10.3	TRUE	0.00222729
	E2F1	CUL3	41	transfac_pro__M00920	10.3	TRUE	0.00110375
	E2F1	CYB5R4	29	transfac_pro__M00920	10.3	TRUE	0.00104579
	E2F1	CYB5RL	55	transfac_pro__M00920	10.3	TRUE	0.00177287
	E2F1	DAXX	46	transfac_pro__M00920	10.3	TRUE	0.00101103
	E2F1	DBF4	62	transfac_pro__M00920	10.3	TRUE	0.0022168
	E2F1	DDX23	78	transfac_pro__M00920	10.3	TRUE	0.00196316
	E2F1	DDX55	61	transfac_pro__M00920	10.3	TRUE	0.00224901
	E2F1	DGKZ	52	transfac_pro__M00920	10.3	TRUE	0.0022861
	E2F1	DHX15	95	transfac_pro__M00920	10.3	TRUE	0.00102572
	E2F1	DHX37	43	transfac_pro__M00920	10.3	TRUE	0.00107168
	E2F1	DLEU1	129	transfac_pro__M00920	10.3	TRUE	0.00199956
	E2F1	DLEU2	102	transfac_pro__M00920	10.3	TRUE	0.00240057
	E2F1	DLX1	53	transfac_pro__M00920	10.3	TRUE	0.00118401
	E2F1	DMC1	64	transfac_pro__M00920	10.3	TRUE	0.00124695
	E2F1	DNAJA1	94	transfac_pro__M00920	10.3	TRUE	0.00139135
	E2F1	DNAJC22	84	transfac_pro__M00920	10.3	TRUE	0.00170323
	E2F1	DPF3	74	transfac_pro__M00920	10.3	TRUE	0.00200549
	E2F1	DSCR3	87	transfac_pro__M00920	10.3	TRUE	0.00105808
	E2F1	DUSP12	35	transfac_pro__M00920	10.3	TRUE	0.00107295
	E2F1	DUSP4	93	transfac_pro__M00920	10.3	TRUE	0.00145323
	E2F1	DUSP5	62	transfac_pro__M00920	10.3	TRUE	0.00193051
	E2F1	EFNA5	105	transfac_pro__M00920	10.3	TRUE	0.00164416
	E2F1	EIF1AX	55	transfac_pro__M00920	10.3	TRUE	0.00157352
	E2F1	EIF2S1	55	transfac_pro__M00920	10.3	TRUE	0.00149059
	E2F1	EIF5A	74	transfac_pro__M00920	10.3	TRUE	0.00315667
	E2F1	ELF4	79	transfac_pro__M00920	10.3	TRUE	0.00111101
	E2F1	ELP3	12	transfac_pro__M00920	10.3	TRUE	0.00135098
	E2F1	EMP2	99	transfac_pro__M00920	10.3	TRUE	0.00200338
	E2F1	ETF1	79	transfac_pro__M00920	10.3	TRUE	0.0010221
	E2F1	ETV4	103	transfac_pro__M00920	10.3	TRUE	0.00242768
	E2F1	ETV5	98	transfac_pro__M00920	10.3	TRUE	0.00118194
	E2F1	FAF1	63	transfac_pro__M00920	10.3	TRUE	0.0013424
	E2F1	FAM133B	30	transfac_pro__M00920	10.3	TRUE	0.00115252
	E2F1	FAM171A2	9	transfac_pro__M00920	10.3	TRUE	0.00104641
	E2F1	FAM192A	36	transfac_pro__M00920	10.3	TRUE	0.00100875
	E2F1	FAM57A	66	transfac_pro__M00920	10.3	TRUE	0.00164404
	E2F1	FAM71D	14	transfac_pro__M00920	10.3	TRUE	0.00167477
	E2F1	FAM89A	40	transfac_pro__M00920	10.3	TRUE	0.00128817
	E2F1	FANCC	102	transfac_pro__M00920	10.3	TRUE	0.00132262
	E2F1	FGF1	73	transfac_pro__M00920	10.3	TRUE	0.00121311
	E2F1	FOXC2	39	transfac_pro__M00920	10.3	TRUE	0.00117346
	E2F1	FOXD1	70	transfac_pro__M00920	10.3	TRUE	0.0018234
	E2F1	FOXF2	77	transfac_pro__M00920	10.3	TRUE	0.00218571
	E2F1	FOXRED1	53	transfac_pro__M00920	10.3	TRUE	0.00134652
	E2F1	FUS	75	transfac_pro__M00920	10.3	TRUE	0.00268469
	E2F1	FXN	14	transfac_pro__M00920	10.3	TRUE	0.00257192
	E2F1	FXR2	43	transfac_pro__M00920	10.3	TRUE	0.00101127
	E2F1	G3BP1	68	transfac_pro__M00920	10.3	TRUE	0.0016063
	E2F1	GART	87	transfac_pro__M00920	10.3	TRUE	0.00113303
	E2F1	GATA2	88	transfac_pro__M00920	10.3	TRUE	0.00189389
	E2F1	GATAD2A	81	transfac_pro__M00920	10.3	TRUE	0.00166642
	E2F1	GCHFR	73	transfac_pro__M00920	10.3	TRUE	0.00176903
	E2F1	GDF11	14	transfac_pro__M00920	10.3	TRUE	0.00105268
	E2F1	GEM	38	transfac_pro__M00920	10.3	TRUE	0.00142867
	E2F1	GEMIN6	38	transfac_pro__M00920	10.3	TRUE	0.00214628
	E2F1	GEN1	78	transfac_pro__M00920	10.3	TRUE	0.00120645
	E2F1	GGA2	45	transfac_pro__M00920	10.3	TRUE	0.0011154
	E2F1	GJC1	79	transfac_pro__M00920	10.3	TRUE	0.00156526
	E2F1	GK	47	transfac_pro__M00920	10.3	TRUE	0.00139414
	E2F1	GLCE	126	transfac_pro__M00920	10.3	TRUE	0.00194163
	E2F1	GNPAT	14	transfac_pro__M00920	10.3	TRUE	0.00128031
	E2F1	GNPNAT1	42	transfac_pro__M00920	10.3	TRUE	0.00121509
	E2F1	GPD2	80	transfac_pro__M00920	10.3	TRUE	0.00137402
	E2F1	GPHN	43	transfac_pro__M00920	10.3	TRUE	0.0016674
	E2F1	GPN3	21	transfac_pro__M00920	10.3	TRUE	0.00232023
	E2F1	GPR37	42	transfac_pro__M00920	10.3	TRUE	0.00133123
	E2F1	GPR89A	12	transfac_pro__M00920	10.3	TRUE	0.00108947
	E2F1	GSK3A	54	transfac_pro__M00920	10.3	TRUE	0.00147552
	E2F1	GTF2H2	32	transfac_pro__M00920	10.3	TRUE	0.00158741
	E2F1	H1F0	46	transfac_pro__M00920	10.3	TRUE	0.00109827
	E2F1	H2AFV	124	transfac_pro__M00920	10.3	TRUE	0.00175523
	E2F1	HAUS4	75	transfac_pro__M00920	10.3	TRUE	0.00111483
	E2F1	HAUS7	64	transfac_pro__M00920	10.3	TRUE	0.00142306
	E2F1	HDGF	36	transfac_pro__M00920	10.3	TRUE	0.0030782
	E2F1	HIST1H1E	74	transfac_pro__M00920	10.3	TRUE	0.00171461
	E2F1	HIST1H2AG	100	transfac_pro__M00920	10.3	TRUE	0.0019967
	E2F1	HIST1H2AJ	103	transfac_pro__M00920	10.3	TRUE	0.00119362
	E2F1	HIST1H2BH	22	transfac_pro__M00920	10.3	TRUE	0.00182777
	E2F1	HIST1H2BJ	101	transfac_pro__M00920	10.3	TRUE	0.00121077
	E2F1	HIST1H3G	63	transfac_pro__M00920	10.3	TRUE	0.00103807
	E2F1	HMGA2	84	transfac_pro__M00920	10.3	TRUE	0.00228423
	E2F1	HMGB1	86	transfac_pro__M00920	10.3	TRUE	0.00351821
	E2F1	HMGB2	117	transfac_pro__M00920	10.3	TRUE	0.00242058
	E2F1	HMGB3	32	transfac_pro__M00920	10.3	TRUE	0.00141792
	E2F1	HMGN3	39	transfac_pro__M00920	10.3	TRUE	0.00125176
	E2F1	HNRNPA0	79	transfac_pro__M00920	10.3	TRUE	0.00202321
	E2F1	HNRNPD	95	transfac_pro__M00920	10.3	TRUE	0.00264471
	E2F1	HNRNPM	29	transfac_pro__M00920	10.3	TRUE	0.00118369
	E2F1	HNRNPR	54	transfac_pro__M00920	10.3	TRUE	0.00118883
	E2F1	HNRNPUL1	97	transfac_pro__M00920	10.3	TRUE	0.00227562
	E2F1	HOMER3	42	transfac_pro__M00920	10.3	TRUE	0.00156225
	E2F1	HOXA13	107	transfac_pro__M00920	10.3	TRUE	0.00127307
	E2F1	HOXD11	69	transfac_pro__M00920	10.3	TRUE	0.00196522
	E2F1	HPCAL1	53	transfac_pro__M00920	10.3	TRUE	0.00109759
	E2F1	HSPA8	56	transfac_pro__M00920	10.3	TRUE	0.00121366
	E2F1	HSPB11	57	transfac_pro__M00920	10.3	TRUE	0.00168136
	E2F1	IGF2BP3	94	transfac_pro__M00920	10.3	TRUE	0.00101788
	E2F1	IMP3	44	transfac_pro__M00920	10.3	TRUE	0.00213339
	E2F1	INF2	59	transfac_pro__M00920	10.3	TRUE	0.00174693
	E2F1	INPP4B	39	transfac_pro__M00920	10.3	TRUE	0.00102381
	E2F1	IPO9	87	transfac_pro__M00920	10.3	TRUE	0.00168508
	E2F1	ITGA6	49	transfac_pro__M00920	10.3	TRUE	0.00147119
	E2F1	IVNS1ABP	92	transfac_pro__M00920	10.3	TRUE	0.00173626
	E2F1	KATNAL1	102	transfac_pro__M00920	10.3	TRUE	0.00120354
	E2F1	KCNMA1	31	transfac_pro__M00920	10.3	TRUE	0.00179527
	E2F1	KCNQ5	86	transfac_pro__M00920	10.3	TRUE	0.0010614
	E2F1	KCNS3	36	transfac_pro__M00920	10.3	TRUE	0.00138511
	E2F1	KDM2B	105	transfac_pro__M00920	10.3	TRUE	0.00127129
	E2F1	KIF11	21	transfac_pro__M00920	10.3	TRUE	0.00107281
	E2F1	KIF15	36	transfac_pro__M00920	10.3	TRUE	0.00103567
	E2F1	KIFC3	62	transfac_pro__M00920	10.3	TRUE	0.00130246
	E2F1	KITLG	69	transfac_pro__M00920	10.3	TRUE	0.00150744
	E2F1	KLHL2	44	transfac_pro__M00920	10.3	TRUE	0.00126856
	E2F1	KLHL8	54	transfac_pro__M00920	10.3	TRUE	0.00109217
	E2F1	KNTC1	131	transfac_pro__M00920	10.3	TRUE	0.00185971
	E2F1	LETM2	106	transfac_pro__M00920	10.3	TRUE	0.00172331
	E2F1	LIMD2	50	transfac_pro__M00920	10.3	TRUE	0.00168013
	E2F1	LIN54	86	transfac_pro__M00920	10.3	TRUE	0.00118742
	E2F1	LIN7A	49	transfac_pro__M00920	10.3	TRUE	0.00116763
	E2F1	LPAR1	87	transfac_pro__M00920	10.3	TRUE	0.0018213
	E2F1	LRCH1	101	transfac_pro__M00920	10.3	TRUE	0.00112336
	E2F1	LRP8	29	transfac_pro__M00920	10.3	TRUE	0.00144375
	E2F1	LRRC20	93	transfac_pro__M00920	10.3	TRUE	0.00149853
	E2F1	LUC7L2	93	transfac_pro__M00920	10.3	TRUE	0.0012581
	E2F1	LYPD6	91	transfac_pro__M00920	10.3	TRUE	0.00122773
	E2F1	MAB21L2	55	transfac_pro__M00920	10.3	TRUE	0.00133722
	E2F1	MAD2L2	95	transfac_pro__M00920	10.3	TRUE	0.00261331
	E2F1	MAGI3	61	transfac_pro__M00920	10.3	TRUE	0.00150426
	E2F1	MAGOH	41	transfac_pro__M00920	10.3	TRUE	0.00141207
	E2F1	MAGOHB	8	transfac_pro__M00920	10.3	TRUE	0.00101066
	E2F1	MAP3K11	77	transfac_pro__M00920	10.3	TRUE	0.00104021
	E2F1	MAP3K14	98	transfac_pro__M00920	10.3	TRUE	0.00116739
	E2F1	MAPK9	48	transfac_pro__M00920	10.3	TRUE	0.00216497
	E2F1	MARCKSL1	71	transfac_pro__M00920	10.3	TRUE	0.00122759
	E2F1	MAT2A	72	transfac_pro__M00920	10.3	TRUE	0.00113388
	E2F1	MAZ	59	transfac_pro__M00920	10.3	TRUE	0.00240366
	E2F1	MDC1	56	transfac_pro__M00920	10.3	TRUE	0.0012005
	E2F1	MDFIC	37	transfac_pro__M00920	10.3	TRUE	0.00139384
	E2F1	MEPCE	78	transfac_pro__M00920	10.3	TRUE	0.00157222
	E2F1	MESDC1	78	transfac_pro__M00920	10.3	TRUE	0.00171736
	E2F1	METRN	43	transfac_pro__M00920	10.3	TRUE	0.00107906
	E2F1	MIPOL1	18	transfac_pro__M00920	10.3	TRUE	0.00109931
	E2F1	MLLT4	6	transfac_pro__M00920	10.3	TRUE	0.00116075
	E2F1	MRPL14	48	transfac_pro__M00920	10.3	TRUE	0.00290663
	E2F1	MRPL23	57	transfac_pro__M00920	10.3	TRUE	0.00116296
	E2F1	MSRA	47	transfac_pro__M00920	10.3	TRUE	0.00104591
	E2F1	MTHFD1	86	transfac_pro__M00920	10.3	TRUE	0.00215203
	E2F1	MYBL1	73	transfac_pro__M00920	10.3	TRUE	0.00149796
	E2F1	MYPN	28	transfac_pro__M00920	10.3	TRUE	0.00180728
	E2F1	MZT1	25	transfac_pro__M00920	10.3	TRUE	0.00158877
	E2F1	NAA15	93	transfac_pro__M00920	10.3	TRUE	0.0012694
	E2F1	NAB2	91	transfac_pro__M00920	10.3	TRUE	0.00133709
	E2F1	NCAPG	40	transfac_pro__M00920	10.3	TRUE	0.00189595
	E2F1	NCAPG2	30	transfac_pro__M00920	10.3	TRUE	0.00232891
	E2F1	NCK2	47	transfac_pro__M00920	10.3	TRUE	0.00165907
	E2F1	NCL	56	transfac_pro__M00920	10.3	TRUE	0.00209114
	E2F1	NCOA5	53	transfac_pro__M00920	10.3	TRUE	0.00114974
	E2F1	NCS1	49	transfac_pro__M00920	10.3	TRUE	0.00269042
	E2F1	NEDD4L	68	transfac_pro__M00920	10.3	TRUE	0.00122302
	E2F1	NR2F1	64	transfac_pro__M00920	10.3	TRUE	0.00111612
	E2F1	NR2F2	114	transfac_pro__M00920	10.3	TRUE	0.00230568
	E2F1	NR2F6	66	transfac_pro__M00920	10.3	TRUE	0.00139992
	E2F1	NT5DC2	39	transfac_pro__M00920	10.3	TRUE	0.00140091
	E2F1	NTF3	98	transfac_pro__M00920	10.3	TRUE	0.00115227
	E2F1	NUP153	101	transfac_pro__M00920	10.3	TRUE	0.00187264
	E2F1	NUP155	67	transfac_pro__M00920	10.3	TRUE	0.00119889
	E2F1	NUP50	92	transfac_pro__M00920	10.3	TRUE	0.00187124
	E2F1	NUP88	43	transfac_pro__M00920	10.3	TRUE	0.00103072
	E2F1	ORC4	124	transfac_pro__M00920	10.3	TRUE	0.00100447
	E2F1	OSBPL6	86	transfac_pro__M00920	10.3	TRUE	0.00152601
	E2F1	OXTR	65	transfac_pro__M00920	10.3	TRUE	0.00137698
	E2F1	PACSIN3	56	transfac_pro__M00920	10.3	TRUE	0.00219524
	E2F1	PAK1	59	transfac_pro__M00920	10.3	TRUE	0.00153722
	E2F1	PASK	94	transfac_pro__M00920	10.3	TRUE	0.00181169
	E2F1	PATZ1	63	transfac_pro__M00920	10.3	TRUE	0.00133648
	E2F1	PBK	57	transfac_pro__M00920	10.3	TRUE	0.00142216
	E2F1	PDRG1	22	transfac_pro__M00920	10.3	TRUE	0.0017232
	E2F1	PDS5B	117	transfac_pro__M00920	10.3	TRUE	0.00117672
	E2F1	PELP1	93	transfac_pro__M00920	10.3	TRUE	0.00178511
	E2F1	PHKG2	52	transfac_pro__M00920	10.3	TRUE	0.00100073
	E2F1	PIN1	92	transfac_pro__M00920	10.3	TRUE	0.00201364
	E2F1	PKIA	39	transfac_pro__M00920	10.3	TRUE	0.00200154
	E2F1	PLAUR	11	transfac_pro__M00920	10.3	TRUE	0.00166927
	E2F1	PLEKHG3	82	transfac_pro__M00920	10.3	TRUE	0.00175145
	E2F1	PMS1	19	transfac_pro__M00920	10.3	TRUE	0.00207603
	E2F1	POLA1	124	transfac_pro__M00920	10.3	TRUE	0.00197268
	E2F1	PPARD	21	transfac_pro__M00920	10.3	TRUE	0.00187591
	E2F1	PPP1CC	98	transfac_pro__M00920	10.3	TRUE	0.00136197
	E2F1	PPP1R8	40	transfac_pro__M00920	10.3	TRUE	0.00126521
	E2F1	PPP2CA	59	transfac_pro__M00920	10.3	TRUE	0.0011585
	E2F1	PRDM8	92	transfac_pro__M00920	10.3	TRUE	0.001349
	E2F1	PRKDC	103	transfac_pro__M00920	10.3	TRUE	0.00135177
	E2F1	PRR7	43	transfac_pro__M00920	10.3	TRUE	0.00109032
	E2F1	PRTFDC1	89	transfac_pro__M00920	10.3	TRUE	0.00106645
	E2F1	PSD	46	transfac_pro__M00920	10.3	TRUE	0.00121968
	E2F1	PTN	83	transfac_pro__M00920	10.3	TRUE	0.00129549
	E2F1	PTP4A2	48	transfac_pro__M00920	10.3	TRUE	0.00171268
	E2F1	PUF60	45	transfac_pro__M00920	10.3	TRUE	0.00155458
	E2F1	PVRL1	65	transfac_pro__M00920	10.3	TRUE	0.00116732
	E2F1	PVRL3	43	transfac_pro__M00920	10.3	TRUE	0.00134251
	E2F1	RAB15	66	transfac_pro__M00920	10.3	TRUE	0.00121512
	E2F1	RACGAP1	37	transfac_pro__M00920	10.3	TRUE	0.00108672
	E2F1	RAD23A	29	transfac_pro__M00920	10.3	TRUE	0.00133953
	E2F1	RAE1	49	transfac_pro__M00920	10.3	TRUE	0.00160762
	E2F1	RALY	97	transfac_pro__M00920	10.3	TRUE	0.00111892
	E2F1	RANGAP1	49	transfac_pro__M00920	10.3	TRUE	0.0022655
	E2F1	RAP2B	51	transfac_pro__M00920	10.3	TRUE	0.00121089
	E2F1	RBM39	86	transfac_pro__M00920	10.3	TRUE	0.00224712
	E2F1	RBM8A	29	transfac_pro__M00920	10.3	TRUE	0.0015516
	E2F1	RCC1	24	transfac_pro__M00920	10.3	TRUE	0.00191393
	E2F1	RCC2	36	transfac_pro__M00920	10.3	TRUE	0.00170875
	E2F1	RDX	50	transfac_pro__M00920	10.3	TRUE	0.00110506
	E2F1	RELT	89	transfac_pro__M00920	10.3	TRUE	0.00120971
	E2F1	REV1	69	transfac_pro__M00920	10.3	TRUE	0.00189404
	E2F1	REXO1	61	transfac_pro__M00920	10.3	TRUE	0.00215507
	E2F1	RNASEH2B	42	transfac_pro__M00920	10.3	TRUE	0.00126923
	E2F1	RNF168	99	transfac_pro__M00920	10.3	TRUE	0.00182307
	E2F1	RNF220	34	transfac_pro__M00920	10.3	TRUE	0.00111542
	E2F1	RPAIN	4	transfac_pro__M00920	10.3	TRUE	0.00125919
	E2F1	RPP25	37	transfac_pro__M00920	10.3	TRUE	0.0015312
	E2F1	SCAF1	61	transfac_pro__M00920	10.3	TRUE	0.00102086
	E2F1	SCARF2	52	transfac_pro__M00920	10.3	TRUE	0.00147617
	E2F1	SEPHS1	96	transfac_pro__M00920	10.3	TRUE	0.00184111
	E2F1	SERBP1	96	transfac_pro__M00920	10.3	TRUE	0.00158595
	E2F1	SERTAD4	54	transfac_pro__M00920	10.3	TRUE	0.00144137
	E2F1	SFMBT1	109	transfac_pro__M00920	10.3	TRUE	0.00114158
	E2F1	SFXN1	38	transfac_pro__M00920	10.3	TRUE	0.00102068
	E2F1	SFXN2	44	transfac_pro__M00920	10.3	TRUE	0.00176029
	E2F1	SH3BP2	64	transfac_pro__M00920	10.3	TRUE	0.00110698
	E2F1	SHB	55	transfac_pro__M00920	10.3	TRUE	0.00175962
	E2F1	SHQ1	15	transfac_pro__M00920	10.3	TRUE	0.00124412
	E2F1	SIAH1	111	transfac_pro__M00920	10.3	TRUE	0.00103023
	E2F1	SIX1	102	transfac_pro__M00920	10.3	TRUE	0.00231516
	E2F1	SKP2	43	transfac_pro__M00920	10.3	TRUE	0.00263117
	E2F1	SLC20A1	56	transfac_pro__M00920	10.3	TRUE	0.0014479
	E2F1	SLC25A11	72	transfac_pro__M00920	10.3	TRUE	0.00167214
	E2F1	SLC25A19	101	transfac_pro__M00920	10.3	TRUE	0.00214373
	E2F1	SLC25A39	44	transfac_pro__M00920	10.3	TRUE	0.00139915
	E2F1	SLC25A40	48	transfac_pro__M00920	10.3	TRUE	0.00114719
	E2F1	SLC39A1	52	transfac_pro__M00920	10.3	TRUE	0.00125444
	E2F1	SLC39A8	63	transfac_pro__M00920	10.3	TRUE	0.00142251
	E2F1	SMAP2	49	transfac_pro__M00920	10.3	TRUE	0.00124178
	E2F1	SMARCAL1	65	transfac_pro__M00920	10.3	TRUE	0.00104847
	E2F1	SMARCD2	85	transfac_pro__M00920	10.3	TRUE	0.00106787
	E2F1	SMC2	75	transfac_pro__M00920	10.3	TRUE	0.00237517
	E2F1	SMC6	76	transfac_pro__M00920	10.3	TRUE	0.00158652
	E2F1	SMCHD1	81	transfac_pro__M00920	10.3	TRUE	0.00137943
	E2F1	SMURF2	16	transfac_pro__M00920	10.3	TRUE	0.00125217
	E2F1	SNRPF	38	transfac_pro__M00920	10.3	TRUE	0.00147709
	E2F1	SPC25	57	transfac_pro__M00920	10.3	TRUE	0.00158545
	E2F1	SPRY2	60	transfac_pro__M00920	10.3	TRUE	0.00196148
	E2F1	SRSF4	71	transfac_pro__M00920	10.3	TRUE	0.00134734
	E2F1	SRSF9	5	transfac_pro__M00920	10.3	TRUE	0.00124575
	E2F1	ST3GAL3	10	transfac_pro__M00920	10.3	TRUE	0.00100669
	E2F1	ST3GAL4	105	transfac_pro__M00920	10.3	TRUE	0.00179636
	E2F1	ST7	26	transfac_pro__M00920	10.3	TRUE	0.00142029
	E2F1	STK39	77	transfac_pro__M00920	10.3	TRUE	0.00156586
	E2F1	STRBP	52	transfac_pro__M00920	10.3	TRUE	0.00130471
	E2F1	SUMO2	43	transfac_pro__M00920	10.3	TRUE	0.00153223
	E2F1	SUPT16H	87	transfac_pro__M00920	10.3	TRUE	0.0020094
	E2F1	SUZ12	117	transfac_pro__M00920	10.3	TRUE	0.00240227
	E2F1	SYNE2	78	transfac_pro__M00920	10.3	TRUE	0.00109006
	E2F1	TAF3	78	transfac_pro__M00920	10.3	TRUE	0.00152298
	E2F1	TBC1D1	85	transfac_pro__M00920	10.3	TRUE	0.0010268
	E2F1	TBX2	74	transfac_pro__M00920	10.3	TRUE	0.00153706
	E2F1	TEX264	72	transfac_pro__M00920	10.3	TRUE	0.0010655
	E2F1	TFAP2A	98	transfac_pro__M00920	10.3	TRUE	0.00166753
	E2F1	THEM4	19	transfac_pro__M00920	10.3	TRUE	0.00129929
	E2F1	TIAL1	73	transfac_pro__M00920	10.3	TRUE	0.00140644
	E2F1	TIFA	43	transfac_pro__M00920	10.3	TRUE	0.00179703
	E2F1	TIMM9	57	transfac_pro__M00920	10.3	TRUE	0.001165
	E2F1	TJP2	75	transfac_pro__M00920	10.3	TRUE	0.00167689
	E2F1	TLE4	96	transfac_pro__M00920	10.3	TRUE	0.00143174
	E2F1	TMEM109	114	transfac_pro__M00920	10.3	TRUE	0.0018036
	E2F1	TMEM11	29	transfac_pro__M00920	10.3	TRUE	0.00100334
	E2F1	TMEM110	28	transfac_pro__M00920	10.3	TRUE	0.00135953
	E2F1	TMEM18	7	transfac_pro__M00920	10.3	TRUE	0.00104333
	E2F1	TMEM200B	87	transfac_pro__M00920	10.3	TRUE	0.00103092
	E2F1	TMX1	99	transfac_pro__M00920	10.3	TRUE	0.00140427
	E2F1	TOX	73	transfac_pro__M00920	10.3	TRUE	0.00167645
	E2F1	TRHDE	64	transfac_pro__M00920	10.3	TRUE	0.00110225
	E2F1	TRMT2A	130	transfac_pro__M00920	10.3	TRUE	0.00136613
	E2F1	TSEN2	29	transfac_pro__M00920	10.3	TRUE	0.00184352
	E2F1	TSPAN5	52	transfac_pro__M00920	10.3	TRUE	0.00112155
	E2F1	TTF2	59	transfac_pro__M00920	10.3	TRUE	0.00195673
	E2F1	TTI1	95	transfac_pro__M00920	10.3	TRUE	0.00113873
	E2F1	TTLL4	28	transfac_pro__M00920	10.3	TRUE	0.00147785
	E2F1	TUBB	84	transfac_pro__M00920	10.3	TRUE	0.00167432
	E2F1	TWIST2	44	transfac_pro__M00920	10.3	TRUE	0.00127179
	E2F1	U2AF2	47	transfac_pro__M00920	10.3	TRUE	0.0016375
	E2F1	UBAC1	47	transfac_pro__M00920	10.3	TRUE	0.00244638
	E2F1	UBAP2	54	transfac_pro__M00920	10.3	TRUE	0.00137839
	E2F1	UBE2E3	64	transfac_pro__M00920	10.3	TRUE	0.0017252
	E2F1	UBE2J2	64	transfac_pro__M00920	10.3	TRUE	0.00128827
	E2F1	UBE2M	22	transfac_pro__M00920	10.3	TRUE	0.0036966
	E2F1	UBN1	68	transfac_pro__M00920	10.3	TRUE	0.00133852
	E2F1	UBTF	109	transfac_pro__M00920	10.3	TRUE	0.00102213
	E2F1	UCK2	41	transfac_pro__M00920	10.3	TRUE	0.00268576
	E2F1	UHRF2	111	transfac_pro__M00920	10.3	TRUE	0.00111732
	E2F1	UPF2	97	transfac_pro__M00920	10.3	TRUE	0.00102925
	E2F1	USP12	29	transfac_pro__M00920	10.3	TRUE	0.00117052
	E2F1	USP36	59	transfac_pro__M00920	10.3	TRUE	0.00115626
	E2F1	VDAC3	64	transfac_pro__M00920	10.3	TRUE	0.00108867
	E2F1	VOPP1	25	transfac_pro__M00920	10.3	TRUE	0.00124485
	E2F1	WEE1	149	transfac_pro__M00920	10.3	TRUE	0.00133345
	E2F1	WHSC1	75	transfac_pro__M00920	10.3	TRUE	0.00234019
	E2F1	WRAP53	55	transfac_pro__M00920	10.3	TRUE	0.00158645
	E2F1	YTHDF1	71	transfac_pro__M00920	10.3	TRUE	0.00106984
	E2F1	YWHAQ	72	transfac_pro__M00920	10.3	TRUE	0.00190844
	E2F1	ZBTB2	86	transfac_pro__M00920	10.3	TRUE	0.00172182
	E2F1	ZC3H14	20	transfac_pro__M00920	10.3	TRUE	0.00152494
	E2F1	ZDHHC14	52	transfac_pro__M00920	10.3	TRUE	0.0015668
	E2F1	ZDHHC6	21	transfac_pro__M00920	10.3	TRUE	0.00202067
	E2F1	ZNF200	19	transfac_pro__M00920	10.3	TRUE	0.00194665
	E2F1	ZNF232	80	transfac_pro__M00920	10.3	TRUE	0.001894
	E2F1	ZNF644	116	transfac_pro__M00920	10.3	TRUE	0.0010029
	E2F1	ZNF672	87	transfac_pro__M00920	10.3	TRUE	0.00209146
	E2F1	ZNF680	27	transfac_pro__M00920	10.3	TRUE	0.00121282
	E2F1	ZNF787	57	transfac_pro__M00920	10.3	TRUE	0.00181813
	E2F1	ZNRF1	37	transfac_pro__M00920	10.3	TRUE	0.0019566
	E2F1	ZNRF3	39	transfac_pro__M00920	10.3	TRUE	0.00114169
	CTCF	BRCA1	5	transfac_pro__M04727	3.56	TRUE	0.00225047
	CTCF	MXD3	7	transfac_pro__M04727	3.56	TRUE	0.00239593
	CTCF	RFX8	7	transfac_pro__M04727	3.56	TRUE	0.00224606
	CTCF	ARHGAP11A	5	cisbp__M4434	3.4	TRUE	0.00269371
	CTCF	ARHGAP11B	4	cisbp__M4434	3.4	TRUE	0.00245677
	CTCF	CASC5	3	cisbp__M4434	3.4	TRUE	0.00271989
	CTCF	METTL4	5	cisbp__M4434	3.4	TRUE	0.00231432
	CTCF	MYBL1	7	cisbp__M4434	3.4	TRUE	0.00256361
	CTCF	PIF1	1	cisbp__M4434	3.4	TRUE	0.00263951
	CTCF	TOP2A	4	cisbp__M4434	3.4	TRUE	0.00295608
	CTCF	CCNF	1	cisbp__M4649	3.15	TRUE	0.00361691
	CTCF	CKAP2	1	cisbp__M4649	3.15	TRUE	0.00257148
	CTCF	FAM111A	5	cisbp__M4649	3.15	TRUE	0.00265949
	CTCF	FAM161A	2	cisbp__M4649	3.15	TRUE	0.00233999
	CTCF	HIST1H1C	4	cisbp__M4649	3.15	TRUE	0.00333699
	SOX11	ADAM19	37	cisbp__M1601	4.78	TRUE	0.00850459
	SOX11	CTNNB1	36	cisbp__M1601	4.78	TRUE	0.00872224
	SOX11	FAM72D	6	cisbp__M1601	4.78	TRUE	0.00587318
	SOX11	HMGB3	11	cisbp__M1601	4.78	TRUE	0.00829396
	SOX11	LMO4	27	cisbp__M1601	4.78	TRUE	0.0104743
	SOX11	MAD2L2	24	cisbp__M1601	4.78	TRUE	0.00530565
	SOX11	MARCKSL1	39	cisbp__M1601	4.78	TRUE	0.0144918
	SOX11	PTPRS	17	cisbp__M1601	4.78	TRUE	0.00503624
	SOX11	SLIT2	32	cisbp__M1601	4.78	TRUE	0.00566485
	SOX11	STMN1	35	cisbp__M1601	4.78	TRUE	0.00727568
	SOX11	WEE1	36	cisbp__M1601	4.78	TRUE	0.00600981
	SOX11	ADNP	24	transfac_pro__M08899	3.97	TRUE	0.00544061
	SOX11	ATP1B1	23	transfac_pro__M08899	3.97	TRUE	0.00627852
	SOX11	GOLIM4	9	transfac_pro__M08899	3.97	TRUE	0.00602008
	SOX11	MDK	47	transfac_pro__M08899	3.97	TRUE	0.0189908
	SOX11	MDM4	10	transfac_pro__M08899	3.97	TRUE	0.00340767
	SOX11	PDS5B	10	transfac_pro__M08899	3.97	TRUE	0.00478866
	SOX11	PTBP2	24	transfac_pro__M08899	3.97	TRUE	0.00366828
	SOX11	SDC4	12	transfac_pro__M08899	3.97	TRUE	0.00489221
	SOX11	SLC7A2	6	transfac_pro__M08899	3.97	TRUE	0.0068604
	SOX11	SOX11	25	transfac_pro__M08899	3.97	TRUE	NA
	SOX11	TRIM59	10	transfac_pro__M08899	3.97	TRUE	0.0236976
	SOX11	CBX6	8	flyfactorsurvey__Sox14_SANGER_10_FBgn0005612	3.96	TRUE	0.00864693
	SOX11	CENPV	7	flyfactorsurvey__Sox14_SANGER_10_FBgn0005612	3.96	TRUE	0.00562051
	SOX11	EZH2	18	flyfactorsurvey__Sox14_SANGER_10_FBgn0005612	3.96	TRUE	0.0058054
	SOX11	FAM60A	16	flyfactorsurvey__Sox14_SANGER_10_FBgn0005612	3.96	TRUE	0.00546764
	SOX11	GAS2L3	14	flyfactorsurvey__Sox14_SANGER_10_FBgn0005612	3.96	TRUE	0.00567541
	SOX11	MEX3A	29	flyfactorsurvey__Sox14_SANGER_10_FBgn0005612	3.96	TRUE	0.0181238
	SOX11	SET	6	flyfactorsurvey__Sox14_SANGER_10_FBgn0005612	3.96	TRUE	0.00782113
	SOX11	AP1S2	7	transfac_pro__M08899	3.76	TRUE	0.00305856
	SOX11	ETV1	9	transfac_pro__M08899	3.76	TRUE	0.00231864
	SOX11	FMNL2	15	transfac_pro__M08899	3.76	TRUE	0.00246512
	SOX11	HOXB8	13	transfac_pro__M08899	3.76	TRUE	0.00312355
	SOX11	LMNB1	10	transfac_pro__M08899	3.76	TRUE	0.00276102
	SOX11	NAV2	12	transfac_pro__M08899	3.76	TRUE	0.00363928
	SOX11	RASSF8	12	transfac_pro__M08899	3.76	TRUE	0.0029559
	SOX11	RBP1	6	transfac_pro__M08899	3.76	TRUE	0.0030543
	SOX11	RNF44	14	transfac_pro__M08899	3.76	TRUE	0.00236565
	SOX11	SAP30	11	transfac_pro__M08899	3.76	TRUE	0.00332569
	SOX11	CCNJ	26	cisbp__M1601	3.74	TRUE	0.0032425
	SOX11	HN1	10	transfac_pro__M08899	3.73	TRUE	0.00631888
	SOX11	ANAPC1	3	cisbp__M5207	3.59	TRUE	0.00288801
	SOX11	C20orf27	4	cisbp__M5207	3.59	TRUE	0.0033385
	SOX11	CBX2	8	cisbp__M5207	3.59	TRUE	0.00331495
	SOX11	EFNA4	7	cisbp__M5207	3.59	TRUE	0.00287025
	SOX11	ETS2	6	cisbp__M5207	3.59	TRUE	0.00360126
	SOX11	GADD45A	2	cisbp__M5207	3.59	TRUE	0.00357596
	SOX11	HYAL2	9	cisbp__M5207	3.59	TRUE	0.00272899
	SOX11	IVNS1ABP	8	cisbp__M5207	3.59	TRUE	0.00262714
	SOX11	MEX3D	10	cisbp__M5207	3.59	TRUE	0.00285894
	SOX11	MTF2	5	cisbp__M5207	3.59	TRUE	0.00269498
	SOX11	POU2F2	3	cisbp__M5207	3.59	TRUE	0.00354415
	SOX11	RAP2B	2	cisbp__M5207	3.59	TRUE	0.00479763
	SOX11	SLC25A29	4	cisbp__M5207	3.59	TRUE	0.002233
	SOX11	SLITRK4	9	cisbp__M5207	3.59	TRUE	0.00269225
	SOX11	SMARCA4	5	cisbp__M5207	3.59	TRUE	0.0033861
	SOX11	SNCAIP	9	cisbp__M5207	3.59	TRUE	0.00330854
	SOX11	TBX3	12	cisbp__M5207	3.59	TRUE	0.00283528
	SOX11	TCF3	7	cisbp__M5207	3.59	TRUE	0.00297743
	SOX11	TUBB3	9	cisbp__M5207	3.59	TRUE	0.00270066
	SOX11	WHSC1	6	cisbp__M5207	3.59	TRUE	0.00359226
	SOX11	ZSCAN2	4	cisbp__M5207	3.59	TRUE	0.00272356
	SOX11	ACYP1	2	cisbp__M1601	3.56	TRUE	0.00342962
	SOX11	BCL7A	4	cisbp__M1601	3.56	TRUE	0.00244369
	SOX11	BRD3	13	cisbp__M1601	3.56	TRUE	0.00247573
	SOX11	BUB1B	2	cisbp__M1601	3.56	TRUE	0.00295511
	SOX11	ENPP1	2	cisbp__M1601	3.56	TRUE	0.00301688
[truncated: 28,158 more rows]

## Sheet: Supplementary Data 6
Supplementary Data 6: Results of generalized linear model (GLM) analysis in Fig. 2h
Supplementary Data 6-1-Result for C123 vs others						Supplementary Data 6-2-Result for C4 vs C123						Supplementary Data 6-3-Result for C5 vs C4						Supplementary Data 6-4-Result for C6 vs C4						Supplementary Data 6-5-Result for C7 vs C4
Regulons	Estimate	Std. Error	t value	Pr(>|t|)		Regulons	Estimate	Std. Error	t value	Pr(>|t|)		Regulons	Estimate	Std. Error	t value	Pr(>|t|)		Regulons	Estimate	Std. Error	t value	Pr(>|t|)		Regulons	Estimate	Std. Error	t value	Pr(>|t|)
TFAP2A_extended (84g)	-0.00301858	0.000325637	-9.26978	1.94353e-20		TFAP2A_extended (84g)	0.0017396	0.000425432	4.08902	4.34565e-05		TFAP2A_extended (84g)	-0.0101978	0.000568155	-17.949	2.97735e-71		TFAP2A_extended (84g)	-0.00124792	0.000636874	-1.95944	0.0500821		TFAP2A_extended (84g)	0.00692175	0.000434076	15.9459	6.19384e-57
TFAP2A (53g)	0.00199547	0.00032857	6.07321	1.26358e-09		TFAP2A (53g)	0.000884022	0.000446537	1.97973	0.0477451		TFAP2A (53g)	-0.0138454	0.0005754	-24.0622	1.95836e-125		TFAP2A (53g)	-0.00455824	0.000662353	-6.88189	6.17649e-12		TFAP2A (53g)	-0.000689168	0.00043592	-1.58095	0.113904
NR2F2_extended (37g)	0.0103108	0.0005331	19.3412	5.17257e-83		NR2F2_extended (37g)	-0.00227933	0.00075585	-3.01558	0.00256747		NR2F2_extended (37g)	-0.0286579	0.000938069	-30.5499	1.36236e-198		NR2F2_extended (37g)	-0.00409255	0.0010904	-3.75327	0.000175302		NR2F2_extended (37g)	-0.00767681	0.000677789	-11.3263	1.16832e-29
NR2F6_extended (30g)	0.00128111	0.0009863	1.2989	0.193985		NR2F6_extended (30g)	-0.000125096	0.0013028	-0.0960203	0.923505		NR2F6_extended (30g)	-0.0408944	0.00175527	-23.2981	7.33753e-118		NR2F6_extended (30g)	-0.00229529	0.00199258	-1.15192	0.249376		NR2F6_extended (30g)	0.0123043	0.00132041	9.31853	1.2838e-20
NR2F6 (15g)	0.00255607	0.00118856	2.15057	0.0315157		NR2F6 (15g)	-0.000448887	0.00153616	-0.292214	0.770126		NR2F6 (15g)	-0.0469297	0.00211184	-22.2222	1.40019e-107		NR2F6 (15g)	-0.00717423	0.00239212	-2.99911	0.00271279		NR2F6 (15g)	0.0134696	0.0016194	8.31765	9.47118e-17
GATA2_extended (156g)	0.0167392	0.000230344	72.6707	0		GATA2_extended (156g)	-0.0100682	0.000330377	-30.4747	2.75635e-200		GATA2_extended (156g)	-0.0165522	0.000387956	-42.6652	0		GATA2_extended (156g)	-0.00363931	0.000452898	-8.03561	1.01095e-15		GATA2_extended (156g)	-0.00887106	0.000282088	-31.4479	1.59769e-212
GATA2 (154g)	0.0169237	0.000232749	72.7122	0		GATA2 (154g)	-0.0102015	0.000333915	-30.5511	2.91285e-201		GATA2 (154g)	-0.016735	0.000391715	-42.7223	0		GATA2 (154g)	-0.00364805	0.000457437	-7.97499	1.65054e-15		GATA2 (154g)	-0.00892429	0.000284879	-31.3266	6.16894e-211
HOXC11_extended (41g)	0.0196558	0.000392123	50.1266	0		HOXC11_extended (41g)	-0.0115789	0.000601887	-19.2376	7.07633e-82		HOXC11_extended (41g)	-0.0141318	0.000674479	-20.9522	5.01331e-96		HOXC11_extended (41g)	-0.00548536	0.000798708	-6.8678	6.81609e-12		HOXC11_extended (41g)	-0.0125432	0.000464698	-26.9921	5.6653e-158
HOXC11 (28g)	0.0154985	0.000406296	38.1459	1.79426763895065e-313		HOXC11 (28g)	-0.0100613	0.00061094	-16.4685	1.29676e-60		HOXC11 (28g)	-0.0125454	0.000705672	-17.778	5.96103e-70		HOXC11 (28g)	-0.00395795	0.000833709	-4.7474	2.08246e-06		HOXC11 (28g)	-0.00730569	0.000496812	-14.7051	1.00098e-48
HOXA13_extended (109g)	0.00302361	0.000216882	13.9413	4.37189e-44		HOXA13_extended (109g)	0.000687004	0.000316577	2.1701	0.0300087		HOXA13_extended (109g)	-0.00614284	0.000399743	-15.367	7.24056e-53		HOXA13_extended (109g)	-0.00384996	0.000464121	-8.29516	1.19026e-16		HOXA13_extended (109g)	-0.00553975	0.000278133	-19.9176	1.59967e-87
HOXA13 (104g)	0.00309823	0.000222773	13.9076	6.99664e-44		HOXA13 (104g)	0.000589295	0.000325207	1.81206	0.0699891		HOXA13 (104g)	-0.00610961	0.000409867	-14.9063	7.12789e-50		HOXA13 (104g)	-0.00384239	0.000475479	-8.08111	6.98101e-16		HOXA13 (104g)	-0.00549925	0.000285356	-19.2715	4.21479e-82
MAZ_extended (3818g)	0.0135643	0.000150994	89.8337	0		MAZ_extended (3818g)	-0.0053346	0.000187435	-28.461	2.33586e-175		MAZ_extended (3818g)	-0.0157473	0.000253713	-62.0674	0		MAZ_extended (3818g)	-0.0084545	0.000296947	-28.4714	4.96838e-173		MAZ_extended (3818g)	-0.0115598	0.000188354	-61.373	0
GTPBP6 (14g)	0.0365778	0.000764746	47.83	0		GTPBP6 (14g)	-0.00711634	0.000949708	-7.49318	6.94665e-14		GTPBP6 (14g)	-0.0551691	0.00131069	-42.0917	0		GTPBP6 (14g)	-0.0292445	0.00149881	-19.5118	1.35405e-83		GTPBP6 (14g)	-0.0420731	0.00100899	-41.6981	0
TBX2_extended (23g)	0.0284832	0.000423747	67.2175	0		TBX2_extended (23g)	-0.016564	0.00062055	-26.6925	8.81815e-155		TBX2_extended (23g)	-0.022472	0.000733091	-30.6537	6.88235e-200		TBX2_extended (23g)	-0.0112409	0.000839515	-13.3898	1.28795e-40		TBX2_extended (23g)	-0.0171214	0.000507684	-33.7245	2.49219e-243
HOXD11_extended (158g)	0.0128682	0.000353599	36.392	6.72891e-286		HOXD11_extended (158g)	-0.00293045	0.000528772	-5.542	3.02073e-08		HOXD11_extended (158g)	-0.0197007	0.000610873	-32.2501	2.68489e-220		HOXD11_extended (158g)	-0.00980231	0.000713664	-13.7352	1.23818e-42		HOXD11_extended (158g)	-0.0138231	0.00042364	-32.6294	2.87897e-228
HOXD11 (116g)	0.0114662	0.00035896	31.9427	1.82865e-221		HOXD11 (116g)	-0.00180756	0.000531341	-3.40189	0.000670272		HOXD11 (116g)	-0.0190376	0.000619651	-30.7232	9.30738e-201		HOXD11 (116g)	-0.0100482	0.000721985	-13.9175	1.01964e-43		HOXD11 (116g)	-0.013338	0.0004334	-30.7752	8.50973e-204
NR2F1_extended (24g)	-0.00098547	0.000195491	-5.04099	4.64891e-07		NR2F1_extended (24g)	0.00252477	0.000270548	9.33204	1.12273e-20		NR2F1_extended (24g)	-0.00367614	0.000376869	-9.75443	2.07564e-22		NR2F1_extended (24g)	-0.00172629	0.000431194	-4.00352	6.27534e-05		NR2F1_extended (24g)	-0.00186677	0.000270865	-6.89189	5.64945e-12
NR2F1 (12g)	-0.00145663	0.000196555	-7.41082	1.27668e-13		NR2F1 (12g)	0.00310657	0.000258761	12.0056	4.10432e-33		NR2F1 (12g)	-0.00356677	0.000385311	-9.25686	2.4011e-20		NR2F1 (12g)	-0.00181262	0.000434754	-4.16929	3.07521e-05		NR2F1 (12g)	-0.0021425	0.000283214	-7.56495	4.02727e-14
HOXD10 (12g)	-0.0111643	0.000337662	-33.0634	6.08152e-237		HOXD10 (12g)	0.0129547	0.000467654	27.7014	2.27754e-166		HOXD10 (12g)	-0.00552936	0.000604481	-9.14728	6.61839e-20		HOXD10 (12g)	-0.00162454	0.000685169	-2.37101	0.017754		HOXD10 (12g)	-0.00182907	0.000442931	-4.12947	3.64902e-05
HOXD9_extended (46g)	-0.00343154	0.000368571	-9.3104	1.32786e-20		HOXD9_extended (46g)	0.00545991	0.000546618	9.98854	1.89463e-23		HOXD9_extended (46g)	-0.00614484	0.000654907	-9.38276	7.38208e-21		HOXD9_extended (46g)	-0.00219988	0.000759595	-2.89612	0.00378433		HOXD9_extended (46g)	-0.00202074	0.000464619	-4.34925	1.37201e-05
HOXD10_extended (46g)	0.00148401	0.000336023	4.41639	1.00591e-05		HOXD10_extended (46g)	0.00221731	0.000509608	4.35101	1.36052e-05		HOXD10_extended (46g)	-0.00891998	0.000601867	-14.8205	2.51639e-49		HOXD10_extended (46g)	-0.00261836	0.000703208	-3.72346	0.000197343		HOXD10_extended (46g)	-0.00485904	0.000414124	-11.7333	1.06227e-31
HOXD9 (18g)	-0.00437302	0.000412337	-10.6054	3.01506e-26		HOXD9 (18g)	0.00937549	0.000587499	15.9583	4.79664e-57		HOXD9 (18g)	-0.0112665	0.000753734	-14.9476	3.87671e-50		HOXD9 (18g)	-0.0022378	0.000861531	-2.59747	0.0094018		HOXD9 (18g)	-0.00718389	0.000536361	-13.3938	9.39083e-41
ZEB1_extended (16g)	0.0544222	0.000594142	91.5979	0		ZEB1_extended (16g)	-0.0523351	0.000864415	-60.544	0		ZEB1_extended (16g)	-0.0169236	0.000929639	-18.2045	3.21225e-73		ZEB1_extended (16g)	0.00583098	0.00113811	5.12338	3.04394e-07		ZEB1_extended (16g)	-0.000446778	0.000702823	-0.635691	0.524984
CTCF (16g)	0.084861	0.000501314	169.277	0		CTCF (16g)	-0.08292	0.000831432	-99.7316	0		CTCF (16g)	-0.0077737	0.000438859	-17.7135	1.83427e-69		CTCF (16g)	0.00858102	0.000665859	12.8871	9.04618e-38		CTCF (16g)	-0.00404573	0.000333274	-12.1394	8.31534e-34
CTCF_extended (505g)	0.0364765	0.000207761	175.569	0		CTCF_extended (505g)	-0.0317473	0.000298614	-106.316	0		CTCF_extended (505g)	-0.0145982	0.000296515	-49.2326	0		CTCF_extended (505g)	0.00101466	0.000382633	2.65179	0.00801626		CTCF_extended (505g)	-0.00621378	0.000229249	-27.1049	2.93224e-159
MYBL1_extended (589g)	0.0461831	0.000267106	172.902	0		MYBL1_extended (589g)	-0.0416143	0.000377542	-110.224	0		MYBL1_extended (589g)	-0.0162395	0.00038784	-41.8718	0		MYBL1_extended (589g)	0.00339459	0.000513646	6.60882	4.02489e-11		MYBL1_extended (589g)	-0.00587786	0.000306847	-19.1557	3.78717e-81
MYBL1 (453g)	0.0471666	0.000261894	180.098	0		MYBL1 (453g)	-0.0422695	0.000372005	-113.626	0		MYBL1 (453g)	-0.0162147	0.000375579	-43.1727	0		MYBL1 (453g)	0.00222638	0.000498027	4.4704	7.87334e-06		MYBL1 (453g)	-0.00635306	0.000296978	-21.3924	1.54427e-100
EZH2 (30g)	0.0755173	0.000338193	223.296	0		EZH2 (30g)	-0.0697645	0.000548106	-127.283	0		EZH2 (30g)	-0.00930865	0.000396425	-23.4815	1.17145e-119		EZH2 (30g)	0.000304045	0.000526098	0.577926	0.563324		EZH2 (30g)	-0.0102962	0.000276979	-37.173	1.13201e-293
BRCA1_extended (756g)	0.0572045	0.000193953	294.94	0		BRCA1_extended (756g)	-0.0457334	0.000254629	-179.608	0		BRCA1_extended (756g)	-0.0189835	0.000315428	-60.1834	0		BRCA1_extended (756g)	-0.00551758	0.000390701	-14.1222	5.94372e-45		BRCA1_extended (756g)	-0.0187889	0.000216438	-86.8094	0
BRCA1 (430g)	0.045019	0.000177559	253.544	0		BRCA1 (430g)	-0.0361084	0.000238283	-151.535	0		BRCA1 (430g)	-0.0153473	0.000276167	-55.5724	0		BRCA1 (430g)	-0.00351555	0.000346151	-10.1561	3.82844e-24		BRCA1 (430g)	-0.0145834	0.000200873	-72.5999	0
E2F7_extended (283g)	0.0591105	0.000185066	319.402	0		E2F7_extended (283g)	-0.0528406	0.000287099	-184.05	0		E2F7_extended (283g)	-0.0108633	0.00023518	-46.1912	0		E2F7_extended (283g)	-0.00119593	0.000316734	-3.77581	0.000160199		E2F7_extended (283g)	-0.0105712	0.000160556	-65.8414	0
E2F7 (246g)	0.0590285	0.000186118	317.156	0		E2F7 (246g)	-0.0526154	0.000286355	-183.742	0		E2F7 (246g)	-0.0110739	0.000243353	-45.5054	0		E2F7 (246g)	-0.00120891	0.000325556	-3.71338	0.000205366		E2F7 (246g)	-0.0108297	0.000166427	-65.0718	0
E2F8_extended (190g)	0.0513241	0.000187124	274.279	0		E2F8_extended (190g)	-0.0468354	0.000294781	-158.882	0		E2F8_extended (190g)	-0.00840133	0.000227622	-36.9091	7.07581e-285		E2F8_extended (190g)	0.00101713	0.000311467	3.2656	0.00109514		E2F8_extended (190g)	-0.00783533	0.000157329	-49.8023	0
E2F8 (151g)	0.0544231	0.000196346	277.18	0		E2F8 (151g)	-0.0496613	0.000308728	-160.858	0		E2F8 (151g)	-0.00872043	0.000247714	-35.2036	2.18389e-260		E2F8 (151g)	0.000522975	0.000335457	1.55899	0.119022		E2F8 (151g)	-0.00823496	0.000169349	-48.6273	0
IRF3_extended (966g)	0.0090909	0.000171022	53.1565	0		IRF3_extended (966g)	-0.00287476	0.000204118	-14.0838	7.11157e-45		IRF3_extended (966g)	0.00771173	0.000300717	25.6445	7.8975e-142		IRF3_extended (966g)	-0.00871349	0.000320947	-27.1493	6.15087e-158		IRF3_extended (966g)	-0.0150393	0.000205276	-73.2639	0
IRF3 (351g)	0.011023	0.00016857	65.3914	0		IRF3 (351g)	-0.00462137	0.000206602	-22.3685	9.70315e-110		IRF3 (351g)	0.00503428	0.000297881	16.9003	1.85944e-63		IRF3 (351g)	-0.00786302	0.000317282	-24.7824	1.58916e-132		IRF3 (351g)	-0.0147517	0.000202744	-72.7604	0
POLR3G_extended (71g)	0.058928	0.0004272	137.94	0		POLR3G_extended (71g)	-0.0335823	0.000547479	-61.3399	0		POLR3G_extended (71g)	-0.026916	0.000727427	-37.0017	3.11094e-286		POLR3G_extended (71g)	-0.0241314	0.000809768	-29.8004	7.77983e-189		POLR3G_extended (71g)	-0.0437077	0.000505635	-86.4412	0
RAD21_extended (3818g)	0.0526934	0.000281683	187.067	0		RAD21_extended (3818g)	-0.031245	0.000302744	-103.206	0		RAD21_extended (3818g)	-0.0118498	0.000484499	-24.4578	1.91528e-129		RAD21_extended (3818g)	-0.0213508	0.000515791	-41.3944	0		RAD21_extended (3818g)	-0.0405982	0.000319703	-126.987	0
HDAC2_extended (4300g)	0.046839	0.000429922	108.948	0		HDAC2_extended (4300g)	-0.0226545	0.000499039	-45.3963	0		HDAC2_extended (4300g)	0.000328155	0.000717631	0.457275	0.64748		HDAC2_extended (4300g)	-0.0301857	0.000797921	-37.8304	3.13612e-297		HDAC2_extended (4300g)	-0.0490144	0.000511844	-95.7605	0
SMARCA4_extended (4683g)	0.046137	0.000316682	145.689	0		SMARCA4_extended (4683g)	-0.0243759	0.000348893	-69.8663	0		SMARCA4_extended (4683g)	-0.0185134	0.000549673	-33.6808	2.41334e-239		SMARCA4_extended (4683g)	-0.0215099	0.000597102	-36.0238	5.5127e-271		SMARCA4_extended (4683g)	-0.0389409	0.000390282	-99.7764	0
TFDP1_extended (4546g)	0.0618881	0.000425535	145.436	0		TFDP1_extended (4546g)	-0.0342366	0.000504241	-67.8973	0		TFDP1_extended (4546g)	-0.0253191	0.000745959	-33.9416	6.81595e-243		TFDP1_extended (4546g)	-0.027486	0.000829403	-33.1395	2.78872e-231		TFDP1_extended (4546g)	-0.048809	0.000522928	-93.3378	0
TFDP1 (3464g)	0.0534834	0.000338388	158.053	0		TFDP1 (3464g)	-0.0311327	0.00040597	-76.6873	0		TFDP1 (3464g)	-0.0217226	0.000593859	-36.5788	4.64701e-280		TFDP1 (3464g)	-0.0211997	0.000662226	-32.0127	1.57949e-216		TFDP1 (3464g)	-0.0392733	0.000411917	-95.3428	0
SMC3_extended (222g)	0.0238904	0.000159306	149.966	0		SMC3_extended (222g)	-0.0167118	0.000201397	-82.9794	0		SMC3_extended (222g)	-0.000577722	0.00026813	-2.15463	0.0312073		SMC3_extended (222g)	-0.00697528	0.000298835	-23.3416	4.37759e-118		SMC3_extended (222g)	-0.014827	0.000192769	-76.9161	0
HMG20B (10g)	0.119167	0.000939101	126.895	0		HMG20B (10g)	-0.0631809	0.00129617	-48.7444	0		HMG20B (10g)	-0.0747974	0.00153597	-48.6972	0		HMG20B (10g)	-0.0541407	0.00175561	-30.8386	1.28166e-201		HMG20B (10g)	-0.0909189	0.00105923	-85.8348	0
SOX11_extended (160g)	0.0529948	0.000266796	198.634	0		SOX11_extended (160g)	-0.0428182	0.000355145	-120.566	0		SOX11_extended (160g)	-0.0182683	0.000401979	-45.446	0		SOX11_extended (160g)	0.0158547	0.000470157	33.7222	4.43158e-239		SOX11_extended (160g)	-0.0215627	0.000282182	-76.4143	0
SOX11 (91g)	0.0492555	0.000331988	148.365	0		SOX11 (91g)	-0.036801	0.000430475	-85.4895	0		SOX11 (91g)	-0.021893	0.000521982	-41.942	0		SOX11 (91g)	0.0176947	0.000607905	29.1076	1.61919e-180		SOX11 (91g)	-0.0261086	0.000373933	-69.8217	0
SAP30_extended (1085g)	0.0413222	0.000202119	204.445	0		SAP30_extended (1085g)	-0.0306045	0.00028271	-108.254	0		SAP30_extended (1085g)	-0.0129191	0.000352515	-36.6482	4.54629e-281		SAP30_extended (1085g)	-0.0094723	0.000398544	-23.7673	2.86452e-122		SAP30_extended (1085g)	-0.0181303	0.000238889	-75.8945	0
E2F4_extended (2136g)	0.0283158	0.000191339	147.987	0		E2F4_extended (2136g)	-0.0147966	0.000234832	-63.009	0		E2F4_extended (2136g)	-0.0241147	0.000322742	-74.718	0		E2F4_extended (2136g)	-0.0103549	0.000363685	-28.4723	4.85453e-173		E2F4_extended (2136g)	-0.0205272	0.000225943	-90.8515	0
E2F4 (1550g)	0.0274921	0.000171235	160.552	0		E2F4 (1550g)	-0.0153891	0.000211164	-72.8774	0		E2F4 (1550g)	-0.0215186	0.000287806	-74.7677	0		E2F4 (1550g)	-0.00909154	0.000325549	-27.9268	9.78256e-167		E2F4 (1550g)	-0.018448	0.000201139	-91.7177	0
FOSL1_extended (198g)	0.0501048	0.000215417	232.594	0		FOSL1_extended (198g)	-0.0361691	0.000290074	-124.689	0		FOSL1_extended (198g)	-0.0245802	0.000347136	-70.8086	0		FOSL1_extended (198g)	-0.00895905	0.000398112	-22.5039	4.70698e-110		FOSL1_extended (198g)	-0.0217034	0.000235293	-92.2399	0
MYBL2_extended (1313g)	0.0581345	0.000232956	249.551	0		MYBL2_extended (1313g)	-0.038566	0.000271377	-142.112	0		MYBL2_extended (1313g)	-0.0237137	0.000411895	-57.5722	0		MYBL2_extended (1313g)	-0.015498	0.000449299	-34.4937	1.40144e-249		MYBL2_extended (1313g)	-0.0335259	0.000257771	-130.061	0
MYBL2 (1294g)	0.0569846	0.000231092	246.588	0		MYBL2 (1294g)	-0.0375819	0.000269143	-139.636	0		MYBL2 (1294g)	-0.0236716	0.000409424	-57.8169	0		MYBL2 (1294g)	-0.0154741	0.00044648	-34.6581	7.64629e-252		MYBL2 (1294g)	-0.0331578	0.000256355	-129.343	0
E2F1_extended (1741g)	0.0657637	0.000302447	217.439	0		E2F1_extended (1741g)	-0.0413215	0.000376632	-109.713	0		E2F1_extended (1741g)	-0.0321283	0.000532901	-60.2895	0		E2F1_extended (1741g)	-0.0208936	0.000585667	-35.6749	4.8956e-266		E2F1_extended (1741g)	-0.0405917	0.00033128	-122.53	0
E2F1 (1670g)	0.064136	0.000293393	218.601	0		E2F1 (1670g)	-0.0405047	0.000366108	-110.636	0		E2F1 (1670g)	-0.0313377	0.000516719	-60.6475	0		E2F1 (1670g)	-0.0199808	0.000568205	-35.1648	7.11444e-259		E2F1 (1670g)	-0.0392051	0.000321175	-122.068	0
EZH2_extended (1509g)	0.0661366	0.000221974	297.948	0		EZH2_extended (1509g)	-0.0474328	0.000258049	-183.813	0		EZH2_extended (1509g)	-0.0223898	0.000388122	-57.6876	0		EZH2_extended (1509g)	-0.0136675	0.000438162	-31.1928	4.57557e-206		EZH2_extended (1509g)	-0.0324399	0.000239616	-135.383	0
POLE3_extended (1689g)	0.0499602	0.000183537	272.208	0		POLE3_extended (1689g)	-0.0344205	0.000212833	-161.726	0		POLE3_extended (1689g)	-0.0231029	0.000321609	-71.8353	0		POLE3_extended (1689g)	-0.0109722	0.000354699	-30.9339	8.24899e-203		POLE3_extended (1689g)	-0.0254646	0.000204807	-124.335	0
POLE3 (961g)	0.0533562	0.000182496	292.369	0		POLE3 (961g)	-0.0384374	0.000217916	-176.386	0		POLE3 (961g)	-0.0218102	0.00031971	-68.2186	0		POLE3 (961g)	-0.0104426	0.000356602	-29.2837	1.29014e-182		POLE3 (961g)	-0.0246013	0.00020304	-121.165	0
HMGA2 (102g)	0.0149849	0.000279178	53.675	0		HMGA2 (102g)	-0.00769444	0.000381617	-20.1627	1.0892e-89		HMGA2 (102g)	-0.0199442	0.000462903	-43.0852	0		HMGA2 (102g)	0.000664828	0.000542532	1.22542	0.22044		HMGA2 (102g)	-0.010248	0.000358057	-28.6211	5.06259e-177
FOSL1 (13g)	0.0628426	0.000543609	115.603	0		FOSL1 (13g)	-0.0534256	0.000805488	-66.327	0		FOSL1 (13g)	-0.0249627	0.000831465	-30.0226	4.54288e-192		FOSL1 (13g)	-0.00422891	0.000975825	-4.33368	1.4774e-05		FOSL1 (13g)	-0.0121956	0.000617989	-19.7343	5.7501e-86
USF2_extended (2736g)	-0.0123062	0.000135348	-90.9225	0		USF2_extended (2736g)	0.00943142	0.000158929	59.3436	0		USF2_extended (2736g)	-0.0106427	0.000197729	-53.8248	0		USF2_extended (2736g)	0.00319546	0.000236394	13.5175	2.34325e-41		USF2_extended (2736g)	0.00966733	0.000159267	60.6989	0
MAX_extended (1677g)	-0.0204688	0.000150647	-135.873	0		MAX_extended (1677g)	0.0146105	0.000173393	84.2619	0		MAX_extended (1677g)	-0.00731577	0.000239275	-30.5748	6.66734e-199		MAX_extended (1677g)	0.00672903	0.00027302	24.6466	3.94199e-131		MAX_extended (1677g)	0.0145764	0.000181355	80.375	0
JDP2_extended (72g)	-0.0468588	0.000478819	-97.8633	0		JDP2_extended (72g)	0.0207145	0.000450356	45.996	0		JDP2_extended (72g)	0.015285	0.000786035	19.4458	3.78197e-83		JDP2_extended (72g)	0.0230248	0.000833014	27.6403	1.81183e-163		JDP2_extended (72g)	0.0499705	0.000656696	76.0939	0
MXD4_extended (510g)	-0.0262036	0.000153577	-170.622	0		MXD4_extended (510g)	0.0152189	0.00016902	90.0419	0		MXD4_extended (510g)	0.0057939	0.000256167	22.6177	2.62797e-111		MXD4_extended (510g)	0.0101154	0.000281684	35.9105	2.25544e-269		MXD4_extended (510g)	0.0211021	0.000179065	117.845	0
CEBPB_extended (3097g)	-0.0347882	0.000244906	-142.047	0		CEBPB_extended (3097g)	0.0191494	0.000248505	77.0587	0		CEBPB_extended (3097g)	0.00924458	0.000395824	23.3553	2.02665e-118		CEBPB_extended (3097g)	0.0115185	0.000457016	25.2038	6.76313e-137		CEBPB_extended (3097g)	0.0304416	0.000308008	98.8337	0
NPDC1_extended (81g)	-0.0496168	0.000385234	-128.797	0		NPDC1_extended (81g)	0.0237206	0.000404086	58.7018	0		NPDC1_extended (81g)	0.01708	0.000605865	28.1911	3.41413e-170		NPDC1_extended (81g)	0.0182528	0.000691794	26.3847	1.68116e-149		NPDC1_extended (81g)	0.0499969	0.000476219	104.987	0
CEBPG_extended (492g)	-0.0204447	0.000229345	-89.1436	0		CEBPG_extended (492g)	0.0081972	0.000231272	35.444	1.75746e-268		CEBPG_extended (492g)	0.0135037	0.000384574	35.1135	4.03507e-259		CEBPG_extended (492g)	0.0083175	0.000416951	19.9484	3.09284e-87		CEBPG_extended (492g)	0.0218145	0.000315872	69.0613	0
CEBPG (179g)	-0.0312498	0.000355621	-87.8739	0		CEBPG (179g)	0.0152184	0.000394397	38.5865	2.19292805661649e-316		CEBPG (179g)	0.0241031	0.000632138	38.1295	5.49799e-303		CEBPG (179g)	0.0103766	0.000674106	15.3931	5.32528e-53		CEBPG (179g)	0.0264208	0.000493782	53.5069	0
ATF4_extended (885g)	-0.0315814	0.000269178	-117.325	0		ATF4_extended (885g)	0.013234	0.000248322	53.2939	0		ATF4_extended (885g)	0.0193346	0.0004361	44.3354	0		ATF4_extended (885g)	0.0136183	0.000466683	29.1812	2.15813e-181		ATF4_extended (885g)	0.0326935	0.000356039	91.8256	0
ATF4 (639g)	-0.0312258	0.000267968	-116.528	0		ATF4 (639g)	0.0131212	0.000254602	51.536	0		ATF4 (639g)	0.0197919	0.000440586	44.9218	0		ATF4 (639g)	0.0138205	0.000468035	29.5287	1.49291e-185		ATF4 (639g)	0.0319101	0.000353828	90.1853	0
DDIT3_extended (520g)	-0.0353381	0.000270815	-130.488	0		DDIT3_extended (520g)	0.0173734	0.000284603	61.0446	0		DDIT3_extended (520g)	0.0208834	0.000468137	44.6095	0		DDIT3_extended (520g)	0.0142561	0.000498131	28.6192	9.33134e-175		DDIT3_extended (520g)	0.0310834	0.000353182	88.0097	0
DDIT3 (178g)	-0.0365948	0.000326616	-112.042	0		DDIT3 (178g)	0.0187737	0.00035774	52.4786	0		DDIT3 (178g)	0.0248872	0.000573037	43.4303	0		DDIT3 (178g)	0.0129656	0.00060767	21.3366	2.57853e-99		DDIT3 (178g)	0.0296704	0.000440001	67.4325	0
MSC_extended (12g)	-0.0535498	0.000810188	-66.0956	0		MSC_extended (12g)	0.0253764	0.00104236	24.3452	2.14658e-129		MSC_extended (12g)	0.0317145	0.00145032	21.8672	2.75319e-104		MSC_extended (12g)	0.0198161	0.0016296	12.1601	7.73327e-34		MSC_extended (12g)	0.0497736	0.00106194	46.8705	0
SOX4_extended (65g)	-0.0277128	0.000275842	-100.466	0		SOX4_extended (65g)	0.0114025	0.000223608	50.9934	0		SOX4_extended (65g)	0.0157041	0.000449344	34.949	8.17547e-257		SOX4_extended (65g)	0.0133686	0.000455157	29.3715	1.15118e-183		SOX4_extended (65g)	0.0292584	0.000392085	74.6225	0
SOX4 (34g)	-0.0312684	0.000340227	-91.9045	0		SOX4 (34g)	0.0124063	0.00029556	41.9756	0		SOX4 (34g)	0.0164588	0.000564534	29.1547	1.49635e-181		SOX4 (34g)	0.0158812	0.00057738	27.5056	6.07794e-162		SOX4 (34g)	0.0343268	0.000482331	71.1685	0
IRF7_extended (53g)	-0.0137764	0.0003494	-39.4287	0		IRF7_extended (53g)	0.00527325	0.000436452	12.0821	1.63151e-33		IRF7_extended (53g)	0.00671839	0.000554879	12.1078	1.40346e-33		IRF7_extended (53g)	0.0154949	0.000732935	21.1409	1.44484e-97		IRF7_extended (53g)	0.0135537	0.000461272	29.3833	2.72636e-186
IRF7 (48g)	-0.0141962	0.000357661	-39.6916	0		IRF7 (48g)	0.00544853	0.000446441	12.2044	3.69152e-34		IRF7 (48g)	0.00731369	0.000567124	12.8961	7.71054e-38		IRF7 (48g)	0.0155702	0.000747825	20.8206	9.7549e-95		IRF7 (48g)	0.0138979	0.000475443	29.2314	1.99954e-184
IRF9 (21g)	-0.0050294	0.000274545	-18.319	1.0779e-74		IRF9 (21g)	0.00240524	0.000336194	7.15432	8.64197e-13		IRF9 (21g)	-0.00260698	0.000445593	-5.85059	5.00582e-09		IRF9 (21g)	0.00901883	0.000590586	15.271	3.37897e-52		IRF9 (21g)	0.00473101	0.000384474	12.3051	1.09604e-34
SHOX_extended (13g)	-0.00481038	0.000208964	-23.0202	1.34126e-116		SHOX_extended (13g)	0.00208215	0.000233145	8.93073	4.51861e-19		SHOX_extended (13g)	-0.00118125	0.000322994	-3.65718	0.000255923		SHOX_extended (13g)	0.00558962	0.00041543	13.455	5.40286e-41		SHOX_extended (13g)	0.00536452	0.000310313	17.2874	1.55973e-66
MTA3_extended (31g)	-0.0101092	0.000206805	-48.8829	0		MTA3_extended (31g)	0.00611237	0.000249169	24.531	2.53029e-131		MTA3_extended (31g)	0.0139408	0.000397095	35.107	4.97841e-259		MTA3_extended (31g)	0.00145226	0.000413363	3.51328	0.000444118		MTA3_extended (31g)	0.00408547	0.000282534	14.4601	3.50655e-47
ATF6_extended (177g)	-0.0155596	0.000207585	-74.9551	0		ATF6_extended (177g)	0.00912395	0.00026173	34.8601	5.5405e-260		ATF6_extended (177g)	0.0215627	0.000360937	59.7409	0		ATF6_extended (177g)	0.0029928	0.000395845	7.56052	4.28289e-14		ATF6_extended (177g)	0.00671991	0.000266455	25.2197	1.95334e-138
ATF6 (106g)	-0.0153435	0.000225982	-67.8971	0		ATF6 (106g)	0.00880584	0.000286957	30.6869	5.26745e-203		ATF6 (106g)	0.0185429	0.000400953	46.2471	0		ATF6 (106g)	0.00360681	0.00044395	8.12436	4.90055e-16		ATF6 (106g)	0.00786449	0.000299748	26.237	1.69408e-149
NFE2L2_extended (43g)	-0.0268213	0.000392418	-68.3489	0		NFE2L2_extended (43g)	0.0124949	0.000441228	28.3185	1.18134e-173		NFE2L2_extended (43g)	0.034538	0.000696951	49.5559	0		NFE2L2_extended (43g)	0.0105514	0.000748663	14.0936	8.86818e-45		NFE2L2_extended (43g)	0.0186949	0.000534808	34.9563	8.25618e-261
NFE2L2 (15g)	-0.0235179	0.000496975	-47.3221	0		NFE2L2 (15g)	0.0140374	0.000604999	23.2023	7.75315e-118		NFE2L2 (15g)	0.039902	0.000924378	43.1663	0		NFE2L2 (15g)	0.00225924	0.000968106	2.33367	0.0196283		NFE2L2 (15g)	0.00758928	0.000657806	11.5373	1.04257e-30
RCOR1_extended (38g)	-0.00976069	0.000232041	-42.0645	0		RCOR1_extended (38g)	0.00391166	0.000286242	13.6656	2.32089e-42		RCOR1_extended (38g)	-0.00323526	0.000396315	-8.16335	3.53031e-16		RCOR1_extended (38g)	0.00625584	0.000450784	13.8777	1.76334e-43		RCOR1_extended (38g)	0.0132387	0.000317002	41.7623	0
MLXIP (11g)	-0.0662932	0.00079652	-83.2285	0		MLXIP (11g)	0.0257728	0.000832768	30.9484	2.22679e-206		MLXIP (11g)	0.0240949	0.00133839	18.003	1.1495e-71		MLXIP (11g)	0.0314442	0.00142672	22.0395	1.01897e-105		MLXIP (11g)	0.0784087	0.00107504	72.9357	0
FOXK1_extended (78g)	-0.0439501	0.00046126	-95.2829	0		FOXK1_extended (78g)	0.0156589	0.000401845	38.9675	1.97626258336499e-322		FOXK1_extended (78g)	0.0192428	0.000747025	25.7592	4.70279e-143		FOXK1_extended (78g)	0.0266243	0.000771142	34.5258	5.07684e-250		FOXK1_extended (78g)	0.0526768	0.000630779	83.5108	0
FOXK1 (25g)	-0.04579	0.000523485	-87.4714	0		FOXK1 (25g)	0.0177869	0.000484091	36.7428	7.72197e-288		FOXK1 (25g)	0.0154301	0.000869383	17.7483	9.99946e-70		FOXK1 (25g)	0.0272509	0.000924521	29.4757	6.47784e-185		FOXK1 (25g)	0.053182	0.000727796	73.0727	0
SRF_extended (164g)	-0.015701	0.000218335	-71.9127	0		SRF_extended (164g)	0.00469778	0.000229222	20.4945	1.41054e-92		SRF_extended (164g)	0.00222243	0.000349938	6.35092	2.20538e-10		SRF_extended (164g)	0.0108751	0.000370671	29.3389	2.82737e-183		SRF_extended (164g)	0.0222075	0.000288339	77.0186	0
SRF (149g)	-0.016018	0.000224854	-71.2372	0		SRF (149g)	0.00448936	0.000234682	19.1296	5.48993e-81		SRF (149g)	0.00292423	0.000360713	8.10682	5.61726e-16		SRF (149g)	0.0113257	0.000381841	29.6608	3.81285e-187		SRF (149g)	0.0230756	0.000297486	77.5686	0
BACH1_extended (122g)	-0.0164873	0.000209435	-78.7228	0		BACH1_extended (122g)	0.00969363	0.000255584	37.9274	4.88485e-306		BACH1_extended (122g)	-0.00110287	0.000361791	-3.04837	0.00230506		BACH1_extended (122g)	0.0117259	0.00042107	27.848	7.80718e-166		BACH1_extended (122g)	0.0132805	0.000289829	45.822	0
MAFK_extended (95g)	-0.025166	0.000278443	-90.3813	0		MAFK_extended (95g)	0.0108656	0.000313187	34.6935	1.3942e-257		MAFK_extended (95g)	-0.000269536	0.00044985	-0.599168	0.549071		MAFK_extended (95g)	0.0133745	0.000496803	26.9212	2.12887e-155		MAFK_extended (95g)	0.0301731	0.000353876	85.2646	0
MAFK (38g)	-0.0203512	0.000348183	-58.4499	0		MAFK (38g)	0.00748566	0.000414577	18.0561	2.05381e-72		MAFK (38g)	-0.00319439	0.000578094	-5.52574	3.33869e-08		MAFK (38g)	0.0122857	0.000654273	18.7776	1.21723e-77		MAFK (38g)	0.0281207	0.000464421	60.55	0
TEAD3_extended (12g)	-0.0322471	0.000563145	-57.2624	0		TEAD3_extended (12g)	0.0124742	0.000651929	19.1343	5.02079e-81		TEAD3_extended (12g)	0.00601476	0.000956309	6.28956	3.27666e-10		TEAD3_extended (12g)	0.0174197	0.00105142	16.5678	5.01234e-61		TEAD3_extended (12g)	0.0397465	0.000772344	51.4621	0
FOXS1_extended (32g)	-0.0536551	0.000683234	-78.531	0		FOXS1_extended (32g)	0.0147574	0.000589706	25.025	1.61049e-136		FOXS1_extended (32g)	0.0325506	0.00110521	29.4519	4.0142e-185		FOXS1_extended (32g)	0.0337273	0.00116363	28.9846	4.65478e-179		FOXS1_extended (32g)	0.0710255	0.000964928	73.6071	0
ETV6_extended (53g)	-0.0350872	0.000440992	-79.5642	0		ETV6_extended (53g)	0.0111434	0.000442218	25.1988	2.27014e-138		ETV6_extended (53g)	0.0137565	0.000728547	18.8821	1.45599e-78		ETV6_extended (53g)	0.0221233	0.000766012	28.8811	7.78342e-178		ETV6_extended (53g)	0.0455807	0.000597307	76.3103	0
TBL1XR1_extended (27g)	-0.0388582	0.000616761	-63.0036	0		TBL1XR1_extended (27g)	0.00999028	0.000667066	14.9764	1.73981e-50		TBL1XR1_extended (27g)	0.013764	0.00104166	13.2136	1.2532e-39		TBL1XR1_extended (27g)	0.0384731	0.00114208	33.6867	1.33191e-238		TBL1XR1_extended (27g)	0.0528796	0.000846711	62.4529	0
MEF2A_extended (82g)	-0.0509138	0.00072524	-70.2027	0		MEF2A_extended (82g)	0.0134177	0.000630218	21.2906	1.08285e-99		MEF2A_extended (82g)	0.0275247	0.00117217	23.4817	1.16399e-119		MEF2A_extended (82g)	0.0372463	0.00122058	30.5152	1.35296e-197		MEF2A_extended (82g)	0.0685933	0.00103561	66.2347	0
MEF2A (68g)	-0.0542415	0.00076495	-70.9085	0		MEF2A (68g)	0.0144075	0.000659576	21.8436	8.69759e-105		MEF2A (68g)	0.028916	0.00123134	23.4833	1.12344e-119		MEF2A (68g)	0.0394254	0.0012816	30.7627	1.13662e-200		MEF2A (68g)	0.0730219	0.00109284	66.8182	0
ZNF415 (10g)	-0.00510508	0.000256225	-19.9242	5.90814e-88		ZNF415 (10g)	0.000527102	0.000276324	1.90755	0.0564611		ZNF415 (10g)	0.00370313	0.000423142	8.7515	2.33918e-18		ZNF415 (10g)	0.00472342	0.00046577	10.1411	4.45956e-24		ZNF415 (10g)	0.00820815	0.000371393	22.101	4.15731e-107
BCL6_extended (10g)	-0.00804488	0.000234785	-34.2648	4.23387e-254		BCL6_extended (10g)	0.00196487	0.000176775	11.1151	1.23805e-28		BCL6_extended (10g)	0.00536602	0.000373778	14.3561	2.05586e-46		BCL6_extended (10g)	0.00522329	0.000378368	13.8048	4.79045e-43		BCL6_extended (10g)	0.0110164	0.000367445	29.9811	1.02025e-193
POU2F1_extended (11g)	-0.0108257	0.000295446	-36.6417	9.46313e-290		POU2F1_extended (11g)	0.00483339	0.000330717	14.6149	3.58012e-48		POU2F1_extended (11g)	0.00152545	0.000505531	3.01753	0.00255298		POU2F1_extended (11g)	0.00709579	0.000591859	11.989	6.04917e-33		POU2F1_extended (11g)	0.0116777	0.000437377	26.6993	1.16632e-154
FOXO1_extended (20g)	-0.0228723	0.000367321	-62.2678	0		FOXO1_extended (20g)	0.00645963	0.000278606	23.1855	1.13674e-117		FOXO1_extended (20g)	0.0167995	0.000599384	28.0279	2.64845e-168		FOXO1_extended (20g)	0.012956	0.000598471	21.6486	3.91965e-102		FOXO1_extended (20g)	0.0292198	0.000552103	52.9244	0
FOXO1 (18g)	-0.0252917	0.000405626	-62.3523	0		FOXO1 (18g)	0.00714067	0.0003074	23.2292	4.20318e-118		FOXO1 (18g)	0.0186299	0.000661456	28.1649	6.86283e-170		FOXO1 (18g)	0.0143441	0.000660338	21.7223	8.34059e-103		FOXO1 (18g)	0.0322925	0.000609504	52.9816	0
ESRRA_extended (87g)	-0.00111769	0.000199748	-5.59551	2.21225e-08		ESRRA_extended (87g)	-0.000398121	0.000258751	-1.53863	0.123908		ESRRA_extended (87g)	-0.0108237	0.000331257	-32.6748	7.07514e-226		ESRRA_extended (87g)	0.00331236	0.000380609	8.70279	3.62412e-18		ESRRA_extended (87g)	0.00651194	0.000261071	24.9431	1.68452e-135
ARID3A (31g)	-0.0133219	0.000316738	-42.0598	0		ARID3A (31g)	0.00614393	0.000396714	15.487	7.58366e-54		ARID3A (31g)	-0.0081026	0.000537547	-15.0733	6.00086e-51		ARID3A (31g)	0.0203697	0.00061853	32.9325	1.54242e-228		ARID3A (31g)	0.0144021	0.000423621	33.9977	3.69892e-247
CREB5_extended (177g)	-0.00744408	0.000202462	-36.7678	1.05293e-291		CREB5_extended (177g)	0.00213629	0.000240468	8.8839	6.88375e-19		CREB5_extended (177g)	0.000783814	0.000351937	2.22714	0.0259534		CREB5_extended (177g)	0.00732582	0.000390304	18.7695	1.41185e-77		CREB5_extended (177g)	0.0102731	0.000283383	36.2518	8.51399e-280
CREB5 (54g)	-0.0130098	0.000265233	-49.0503	0		CREB5 (54g)	0.00561792	0.000318766	17.624	4.25475e-69		CREB5 (54g)	-0.000144647	0.000460468	-0.314131	0.753426		CREB5 (54g)	0.0127301	0.000511884	24.869	2.03207e-133		CREB5 (54g)	0.0140851	0.000365217	38.5663	3.05500715479271e-315
PBX3_extended (20g)	-0.00420034	0.000250383	-16.7756	5.66716e-63		PBX3_extended (20g)	-0.000966913	0.000320284	-3.01892	0.00253936		PBX3_extended (20g)	-0.000105223	0.000415956	-0.252966	0.800298		PBX3_extended (20g)	0.00551889	0.000475441	11.6079	5.33655e-31		PBX3_extended (20g)	0.0107269	0.000336655	31.8631	5.37825e-218
RELA_extended (266g)	-0.0110033	0.000146307	-75.2069	0		RELA_extended (266g)	0.00542525	0.000170577	31.8053	1.2753e-217		RELA_extended (266g)	0.000149207	0.000244416	0.610464	0.541564		RELA_extended (266g)	0.00513494	0.000266229	19.2877	9.36926e-82		RELA_extended (266g)	0.011701	0.000192277	60.8551	0
RELA (43g)	-0.00970203	0.000247585	-39.1867	0		RELA (43g)	0.00454529	0.000306239	14.8423	1.27491e-49		RELA (43g)	-0.00224745	0.000428479	-5.24518	1.58366e-07		RELA (43g)	0.00584371	0.00048215	12.1201	1.25357e-33		RELA (43g)	0.0113731	0.000341061	33.3463	4.45978e-238
HOXB5_extended (22g)	-0.00387094	0.000282409	-13.7069	1.12107e-42		HOXB5_extended (22g)	0.00313013	0.000378606	8.26752	1.43551e-16		HOXB5_extended (22g)	0.000485403	0.000506429	0.958483	0.337836		HOXB5_extended (22g)	0.00162772	0.00057012	2.85505	0.00430977		HOXB5_extended (22g)	0.00114379	0.000378935	3.01843	0.00254369
HOXB5 (15g)	-0.00478345	0.000298876	-16.0048	1.69351e-57		HOXB5 (15g)	0.00186911	0.000396032	4.71958	2.3762e-06		HOXB5 (15g)	0.000278516	0.000525278	0.530226	0.595963		HOXB5 (15g)	0.00479479	0.000601398	7.97274	1.68077e-15		HOXB5 (15g)	0.00549327	0.000403601	13.6107	5.05942e-42
HOXB7_extended (25g)	0.00300411	0.000328017	9.1584	5.47759e-20		HOXB7_extended (25g)	-0.00291751	0.00045834	-6.36538	1.9821e-10		HOXB7_extended (25g)	-0.00797501	0.000572895	-13.9205	9.19875e-44		HOXB7_extended (25g)	0.00409201	0.000647821	6.31657	2.76135e-10		HOXB7_extended (25g)	0.00154444	0.000419565	3.68105	0.000232814
HOXB7 (18g)	-9.06145e-05	0.000311881	-0.290542	0.771403		HOXB7 (18g)	-0.000704041	0.000421393	-1.67075	0.0947843		HOXB7 (18g)	-0.00764413	0.000568053	-13.4567	5.00731e-41		HOXB7 (18g)	0.00497131	0.000652012	7.62457	2.6179e-14		HOXB7 (18g)	0.00326697	0.00042341	7.71585	1.2511e-14
HOXB3_extended (18g)	-0.00295839	0.000211586	-13.982	2.47671e-44		HOXB3_extended (18g)	0.00206849	0.000276081	7.49233	6.99193e-14		HOXB3_extended (18g)	-0.0040712	0.000364853	-11.1585	8.57148e-29		HOXB3_extended (18g)	0.00226588	0.000433558	5.22625	1.75656e-07		HOXB3_extended (18g)	0.00293436	0.00029312	10.0108	1.5292e-23
HOXB6 (16g)	9.62655e-05	0.000214139	0.449547	0.653039		HOXB6 (16g)	0.00038627	0.000296261	1.30381	0.192309		HOXB6 (16g)	-0.0043934	0.000370395	-11.8614	2.66545e-32		HOXB6 (16g)	0.00148567	0.000439538	3.38007	0.000726796		HOXB6 (16g)	3.03958e-05	0.000284367	0.106889	0.914878
HOXB4_extended (12g)	-0.00527287	0.00032092	-16.4305	1.7226e-60		HOXB4_extended (12g)	0.00704791	0.000427429	16.4891	9.25745e-61		HOXB4_extended (12g)	-0.0104972	0.000579237	-18.1225	1.384e-72		HOXB4_extended (12g)	0.00149876	0.000686624	2.1828	0.0290681		HOXB4_extended (12g)	-0.000853698	0.000446997	-1.90985	0.0561646
HOXB9 (27g)	-0.00481024	0.000199177	-24.1506	4.63774e-128		HOXB9 (27g)	0.00414159	0.000260337	15.9086	1.0538e-56		HOXB9 (27g)	-0.00110747	0.000367095	-3.01686	0.00255863		HOXB9 (27g)	0.000500579	0.0004146	1.20738	0.227309		HOXB9 (27g)	0.00182932	0.000277341	6.59593	4.319e-11
HOXB8 (25g)	-0.000726812	0.00022441	-3.23876	0.00120134		HOXB8 (25g)	0.000244922	0.000304348	0.804744	0.420975		HOXB8 (25g)	-0.0022917	0.000390909	-5.86249	4.66065e-09		HOXB8 (25g)	0.00120282	0.000444713	2.70472	0.00684513		HOXB8 (25g)	0.00162599	0.000295374	5.50486	3.7346e-08
HOXB6_extended (58g)	0.000313124	0.000226939	1.37977	0.167665		HOXB6_extended (58g)	0.000512163	0.000300695	1.70326	0.0885314		HOXB6_extended (58g)	-0.00311652	0.000407227	-7.65303	2.08882e-14		HOXB6_extended (58g)	-0.000333243	0.000463008	-0.719735	0.471701		HOXB6_extended (58g)	-0.000750992	0.000308274	-2.43612	0.0148534
HOXB9_extended (46g)	-0.00557638	0.000249455	-22.3543	4.24787e-110		HOXB9_extended (46g)	0.00591943	0.000306346	19.3227	1.40031e-82		HOXB9_extended (46g)	-0.00117785	0.000457657	-2.57365	0.0100732		HOXB9_extended (46g)	-0.00139917	0.000508348	-2.7524	0.00592428		HOXB9_extended (46g)	-2.56987e-05	0.000360352	-0.0713157	0.943147
HOXB8_extended (43g)	-0.00379583	0.000218882	-17.3419	3.7158e-67		HOXB8_extended (43g)	0.00329443	0.00028995	11.362	7.6584e-30		HOXB8_extended (43g)	-0.00081666	0.000395719	-2.06373	0.039061		HOXB8_extended (43g)	0.000539544	0.000446247	1.20907	0.226658		HOXB8_extended (43g)	0.0013242	0.000298704	4.43316	9.32951e-06
HOXB2_extended (24g)	-0.0115232	0.000310652	-37.0935	8.81469e-297		HOXB2_extended (24g)	0.00833198	0.000415498	20.053	9.60243e-89		HOXB2_extended (24g)	-0.000733253	0.000548393	-1.33709	0.181213		HOXB2_extended (24g)	0.00243475	0.000622659	3.91025	9.26695e-05		HOXB2_extended (24g)	0.00711358	0.00041729	17.0471	9.28743e-65
HOXC9_extended (19g)	-0.0185924	0.000415588	-44.7377	0		HOXC9_extended (19g)	0.0122048	0.000506462	24.0981	7.5034e-127		HOXC9_extended (19g)	0.00457117	0.000758394	6.02744	1.70692e-09		HOXC9_extended (19g)	0.00426265	0.000834813	5.10611	3.33507e-07		HOXC9_extended (19g)	0.0122685	0.000586953	20.902	4.12753e-96
HIC1_extended (713g)	-0.0116842	0.00018528	-63.0623	0		HIC1_extended (713g)	0.00811762	0.000220029	36.8935	3.99355e-290		HIC1_extended (713g)	-0.00643262	0.000309398	-20.7907	1.3293e-94		HIC1_extended (713g)	0.00403514	0.000356145	11.33	1.28187e-29		HIC1_extended (713g)	0.00958778	0.000258166	37.138	3.86378e-293
HOXC6_extended (45g)	-0.0356819	0.000557984	-63.948	0		HOXC6_extended (45g)	0.0254876	0.000645086	39.5103	0		HOXC6_extended (45g)	-0.00418239	0.000973173	-4.29768	1.73742e-05		HOXC6_extended (45g)	0.00896635	0.00110085	8.14492	4.13903e-16		HOXC6_extended (45g)	0.0230643	0.000811557	28.4198	1.3021e-174
FLI1_extended (32g)	0.00336	0.000176322	19.0561	1.19917e-80		FLI1_extended (32g)	-0.00145532	0.000236545	-6.15242	7.74772e-10		FLI1_extended (32g)	-0.00437351	0.000315568	-13.8592	2.1425e-43		FLI1_extended (32g)	-0.0018225	0.000363393	-5.01523	5.36685e-07		FLI1_extended (32g)	-0.00245325	0.000241783	-10.1465	3.86822e-24
FLI1 (16g)	0.00467006	0.000273258	17.0903	2.79218e-65		FLI1 (16g)	-0.00170882	0.000372083	-4.59258	4.39947e-06		FLI1 (16g)	-0.00584356	0.000489452	-11.939	1.06188e-32		FLI1 (16g)	-0.00317085	0.000563541	-5.62665	1.87532e-08		FLI1 (16g)	-0.00406345	0.000370042	-10.9811	5.54306e-28
GATA4 (16g)	-0.00572243	0.000426281	-13.4241	5.22289e-41		GATA4 (16g)	0.00193395	0.000520111	3.71835	0.000200972		GATA4 (16g)	-0.000655578	0.000757986	-0.864895	0.387111		GATA4 (16g)	0.000188411	0.000838302	0.224753	0.822175		GATA4 (16g)	0.00907213	0.000614803	14.7562	4.73788e-49
HOXA11_extended (12g)	0.0032785	0.000434095	7.55249	4.34904e-14		HOXA11_extended (12g)	-0.00196547	0.000563508	-3.48793	0.000487621		HOXA11_extended (12g)	-0.00315726	0.000792212	-3.98537	6.77101e-05		HOXA11_extended (12g)	-0.00512574	0.000890498	-5.75603	8.80544e-09		HOXA11_extended (12g)	-0.000634467	0.000599076	-1.05908	0.289577
SOX17_extended (38g)	0.00218772	0.000307052	7.12492	1.05666e-12		SOX17_extended (38g)	0.000179973	0.00041365	0.435086	0.663504		SOX17_extended (38g)	-0.00300105	0.000566777	-5.29493	1.2083e-07		SOX17_extended (38g)	-0.00281142	0.000641186	-4.38472	1.17044e-05		SOX17_extended (38g)	-0.00376646	0.000422061	-8.92396	4.83201e-19
SOX17 (22g)	0.00422888	0.000365565	11.5681	6.60251e-31		SOX17 (22g)	-0.000892081	0.000478011	-1.86624	0.06202		SOX17 (22g)	-0.00760657	0.000672862	-11.3048	1.65948e-29		SOX17 (22g)	-0.00484483	0.000758332	-6.3888	1.72886e-10		SOX17 (22g)	-0.00388761	0.00050889	-7.63939	2.26864e-14
GTF3C2_extended (21g)	-0.00154018	0.000282457	-5.45279	4.98416e-08		GTF3C2_extended (21g)	0.00359348	0.000375724	9.56416	1.23259e-21		GTF3C2_extended (21g)	-0.00522449	0.000494563	-10.5639	5.46915e-26		GTF3C2_extended (21g)	-0.00233893	0.000570987	-4.09629	4.22367e-05		GTF3C2_extended (21g)	-0.00236761	0.000383208	-6.17839	6.5858e-10
GTF3C2 (17g)	-0.00210204	0.000346592	-6.06489	1.33072e-09		GTF3C2 (17g)	0.00437429	0.000460355	9.50198	2.23921e-21		GTF3C2 (17g)	-0.0059664	0.000607099	-9.82772	1.01026e-22		GTF3C2 (17g)	-0.00259926	0.000700995	-3.70795	0.00020981		GTF3C2 (17g)	-0.00255204	0.000471059	-5.41766	6.0996e-08
THAP11_extended (422g)	0.00690627	0.000113	61.1176	0		THAP11_extended (422g)	-0.00303681	0.000153794	-19.7459	3.98779e-86		THAP11_extended (422g)	-0.00728166	0.000197743	-36.8238	1.25101e-283		THAP11_extended (422g)	-0.00292712	0.000225147	-13.0009	2.09503e-38		THAP11_extended (422g)	-0.00575097	0.000145008	-39.6596	0
THAP11 (111g)	0.00589747	0.000135277	43.5955	0		THAP11 (111g)	-0.00248775	0.00018346	-13.5602	9.71213e-42		THAP11 (111g)	-0.00625247	0.000238891	-26.1729	1.6272e-147		THAP11 (111g)	-0.00309622	0.000272499	-11.3623	8.89527e-30		THAP11 (111g)	-0.00499107	0.000177949	-28.0477	3.36714e-170
ZNF706 (14g)	0.0396562	0.00068695	57.728	0		ZNF706 (14g)	-0.0141664	0.00081475	-17.3874	2.57917e-67		ZNF706 (14g)	-0.0514266	0.00121011	-42.4974	0		ZNF706 (14g)	-0.0218522	0.00133225	-16.4024	7.30695e-60		ZNF706 (14g)	-0.035996	0.00093492	-38.5017	3.16257023793163e-314
CREM_extended (504g)	0.00518964	0.000131092	39.5877	0		CREM_extended (504g)	-0.00179451	0.000164583	-10.9034	1.28296e-27		CREM_extended (504g)	-0.00676028	0.00022485	-30.0657	1.33913e-192		CREM_extended (504g)	-0.00435525	0.000261028	-16.6849	7.38888e-62		CREM_extended (504g)	-0.00445027	0.000179084	-24.8501	1.61019e-134
TEAD2_extended (867g)	0.014731	0.000216103	68.1668	0		TEAD2_extended (867g)	-0.00694899	0.000277505	-25.0409	1.09136e-136		TEAD2_extended (867g)	-0.0125254	0.000376824	-33.2394	2.15578e-233		TEAD2_extended (867g)	-0.0073654	0.000440204	-16.7318	3.42522e-62		TEAD2_extended (867g)	-0.0119286	0.000287147	-41.5419	0
ETV4_extended (64g)	0.022761	0.000341096	66.7291	0		ETV4_extended (64g)	-0.0101206	0.000451385	-22.4212	3.04747e-110		ETV4_extended (64g)	-0.0180455	0.000590291	-30.5704	7.54967e-199		ETV4_extended (64g)	-0.0130212	0.00067119	-19.4001	1.12479e-82		ETV4_extended (64g)	-0.0199116	0.000438596	-45.3984	0
ETV4 (58g)	0.0223124	0.00032193	69.3082	0		ETV4 (58g)	-0.0094073	0.000423215	-22.2282	2.09733e-108		ETV4 (58g)	-0.0179605	0.000553385	-32.4558	5.4311e-223		ETV4 (58g)	-0.0132974	0.000626834	-21.2135	3.25783e-98		ETV4 (58g)	-0.0204907	0.000411278	-49.822	0
FOXF1_extended (72g)	0.0107411	0.00031769	33.8098	1.55925e-247		FOXF1_extended (72g)	-0.00362377	0.000410608	-8.82538	1.16128e-18		FOXF1_extended (72g)	-0.00757584	0.000588568	-12.8716	1.05476e-37		FOXF1_extended (72g)	-0.00820032	0.000665761	-12.3172	1.14123e-34		FOXF1_extended (72g)	-0.0118968	0.000434042	-27.4094	9.3956e-163
NFE2L3_extended (20g)	0.00806544	0.000654301	12.3268	7.37669e-35		NFE2L3_extended (20g)	0.00225642	0.00082853	2.7234	0.00646587		NFE2L3_extended (20g)	0.00125931	0.00122154	1.03092	0.302594		NFE2L3_extended (20g)	-0.013747	0.00134829	-10.1959	2.55208e-24		NFE2L3_extended (20g)	-0.0210892	0.000899719	-23.4397	4.47599e-120
POU2F2_extended (36g)	0.00523725	0.000354127	14.7892	2.23421e-49		POU2F2_extended (36g)	-0.00206927	0.000473254	-4.37244	1.23368e-05		POU2F2_extended (36g)	-0.00298996	0.000627	-4.76867	1.87285e-06		POU2F2_extended (36g)	-0.00498434	0.000718736	-6.93486	4.25809e-12		POU2F2_extended (36g)	-0.00508306	0.000478023	-10.6335	2.40025e-26
POU2F2 (31g)	0.00467006	0.000341943	13.6574	2.20608e-42		POU2F2 (31g)	-0.00144744	0.000462983	-3.12635	0.00177197		POU2F2 (31g)	-0.00208843	0.000610131	-3.42292	0.000621275		POU2F2 (31g)	-0.00519095	0.000697414	-7.44314	1.04492e-13		POU2F2 (31g)	-0.00547541	0.000456172	-12.0029	4.31773e-33
GATA4_extended (100g)	-0.00426337	0.000293798	-14.5112	1.31161e-47		GATA4_extended (100g)	0.00352281	0.00036179	9.73716	2.29535e-22		GATA4_extended (100g)	0.0046209	0.000552251	8.36738	6.4348e-17		GATA4_extended (100g)	-0.00265442	0.000605582	-4.38325	1.17836e-05		GATA4_extended (100g)	0.000798883	0.000420912	1.89798	0.0577115
PITX1_extended (26g)	0.0140649	0.000691524	20.339	1.47319e-91		PITX1_extended (26g)	-0.0106978	0.000887099	-12.0593	2.14852e-33		PITX1_extended (26g)	-0.00110124	0.00128492	-0.857054	0.39143		PITX1_extended (26g)	-0.00750156	0.00143559	-5.22542	1.76441e-07		PITX1_extended (26g)	-0.0055615	0.000968663	-5.74143	9.50787e-09
PITX1 (22g)	0.00858998	0.00066392	12.9383	3.19265e-38		PITX1 (22g)	-0.00829151	0.000853292	-9.71708	2.79402e-22		PITX1 (22g)	0.00213256	0.00123559	1.72594	0.084379		PITX1 (22g)	-0.00412972	0.00137323	-3.0073	0.00264081		PITX1 (22g)	-0.000378104	0.000928802	-0.407088	0.683947
XBP1_extended (511g)	-0.00776416	0.000367498	-21.1271	1.32253e-98		XBP1_extended (511g)	0.00893427	0.000440397	20.2868	9.16211e-91		XBP1_extended (511g)	0.0468377	0.000623631	75.1048	0		XBP1_extended (511g)	-0.01254	0.000649624	-19.3035	6.95942e-82		XBP1_extended (511g)	-0.0159993	0.000405419	-39.4637	0
XBP1 (318g)	-0.00879752	0.000352917	-24.928	2.98683e-136		XBP1 (318g)	0.0098202	0.000426423	23.0293	3.91872e-116		XBP1 (318g)	0.045394	0.000586745	77.3658	0		XBP1 (318g)	-0.0121243	0.000624569	-19.4122	8.95103e-83		XBP1 (318g)	-0.0152525	0.000388536	-39.2563	0
TAF7_extended (3472g)	0.00206443	0.000172011	12.0017	3.89958e-33		TAF7_extended (3472g)	0.00257108	0.000204599	12.5664	4.16139e-36		TAF7_extended (3472g)	0.0110137	0.000274138	40.1756	0		TAF7_extended (3472g)	-0.00939129	0.000312704	-30.0326	1.16325e-191		TAF7_extended (3472g)	-0.0123182	0.000207217	-59.4461	0
MYC_extended (3287g)	0.0048299	0.000267119	18.0815	7.98122e-73		MYC_extended (3287g)	0.002987	0.000311375	9.59291	9.34094e-22		MYC_extended (3287g)	0.014679	0.000441384	33.2568	1.26203e-233		MYC_extended (3287g)	-0.0142407	0.000490308	-29.0444	9.12116e-180		MYC_extended (3287g)	-0.0198146	0.000327682	-60.469	0
TWIST2 (20g)	-0.000632647	0.000322206	-1.96349	0.0495957		TWIST2 (20g)	0.00504886	0.000410911	12.287	1.34113e-34		TWIST2 (20g)	-0.00830259	0.000562319	-14.7649	5.67847e-49		TWIST2 (20g)	-0.00522598	0.000651485	-8.02164	1.13224e-15		TWIST2 (20g)	-0.00607598	0.000443398	-13.7032	1.43446e-42
GABPB1_extended (2180g)	0.00725539	0.000114303	63.4753	0		GABPB1_extended (2180g)	-0.00185178	0.00013925	-13.2983	3.25225e-40		GABPB1_extended (2180g)	-0.0038257	0.000193419	-19.7793	6.36691e-86		GABPB1_extended (2180g)	-0.00584249	0.000210653	-27.7352	1.50997e-164		GABPB1_extended (2180g)	-0.00981122	0.000145765	-67.3087	0
GABPB1 (592g)	0.00253274	0.000104165	24.3146	9.10591e-130		GABPB1 (592g)	0.00126121	0.000127697	9.87652	5.8023e-23		GABPB1 (592g)	-0.00350609	0.000180982	-19.3726	1.51418e-82		GABPB1 (592g)	-0.00397683	0.000200498	-19.8348	2.78399e-86		GABPB1 (592g)	-0.00663203	0.000139387	-47.5801	0
ATF1_extended (88g)	0.00566315	0.000137095	41.3082	0		ATF1_extended (88g)	-0.00318643	0.000185373	-17.1893	7.69258e-66		ATF1_extended (88g)	-0.000440025	0.000246069	-1.78821	0.0737628		ATF1_extended (88g)	-0.00254382	0.000277539	-9.16562	5.65601e-20		ATF1_extended (88g)	-0.00499497	0.000179506	-27.8262	1.34725e-167
ATF1 (37g)	0.00689569	0.0002348	29.3684	7.6516e-188		ATF1 (37g)	-0.00457062	0.000322413	-14.1763	1.93324e-45		ATF1 (37g)	2.80185e-05	0.000423647	0.0661366	0.94727		ATF1 (37g)	-0.00291648	0.00047375	-6.15615	7.67245e-10		ATF1 (37g)	-0.00470718	0.000307796	-15.2932	1.5512e-52
MAFF_extended (16g)	-0.00501616	0.000495457	-10.1243	4.56746e-24		MAFF_extended (16g)	0.00409563	0.000643319	6.36641	1.96892e-10		MAFF_extended (16g)	0.0106587	0.000897817	11.8718	2.35719e-32		MAFF_extended (16g)	0.00226814	0.00101388	2.23709	0.0252976		MAFF_extended (16g)	-0.0021883	0.000684593	-3.1965	0.00139296
HES7 (10g)	0.00831933	0.00038914	21.3788	6.54764e-101		HES7 (10g)	-0.00477087	0.000537364	-8.87827	7.23977e-19		HES7 (10g)	0.0155722	0.000711616	21.8829	1.97425e-104		HES7 (10g)	-0.00593261	0.000791896	-7.49166	7.23894e-14		HES7 (10g)	-0.0122745	0.000487837	-25.1611	8.23385e-138
NFYC_extended (117g)	0.00706297	0.000105998	66.6331	0		NFYC_extended (117g)	-0.00461251	0.000143381	-32.1696	1.73813e-222		NFYC_extended (117g)	-0.000642812	0.000190711	-3.3706	0.00075203		NFYC_extended (117g)	-0.00253867	0.000209322	-12.128	1.13935e-33		NFYC_extended (117g)	-0.00486317	0.000135302	-35.9431	3.23109e-275
NFYC (64g)	0.00882596	0.000147973	59.6457	0		NFYC (64g)	-0.00536006	0.000202648	-26.4501	4.6647e-152		NFYC (64g)	-0.00122269	0.000267009	-4.57919	4.70728e-06		NFYC (64g)	-0.00384165	0.000293433	-13.0921	6.43182e-39		NFYC (64g)	-0.00670257	0.000188217	-35.6109	2.51385e-270
E4F1_extended (13g)	0.00332878	0.000182584	18.2315	5.2991e-74		E4F1_extended (13g)	-0.00265859	0.000254987	-10.4264	2.12095e-25		E4F1_extended (13g)	-0.00192618	0.000305397	-6.30712	2.92674e-10		E4F1_extended (13g)	-7.3703e-05	0.000353617	-0.208426	0.8349		E4F1_extended (13g)	-0.000874291	0.000233428	-3.74544	0.00018052
TCF3_extended (10g)	0.00333607	0.000170492	19.5673	6.52611e-85		TCF3_extended (10g)	-0.00152752	0.00024377	-6.26625	3.75917e-10		TCF3_extended (10g)	-0.00425881	0.00029235	-14.5675	9.96737e-48		TCF3_extended (10g)	-0.00137469	0.000348545	-3.94406	8.05319e-05		TCF3_extended (10g)	-0.00238459	0.000220728	-10.8033	3.86567e-27
IRF2_extended (25g)	-0.0151523	0.000282912	-53.5583	0		IRF2_extended (25g)	0.0127834	0.00036088	35.4228	3.60139e-268		IRF2_extended (25g)	0.00264868	0.000516742	5.12573	3.00271e-07		IRF2_extended (25g)	0.00337002	0.000575422	5.85662	4.83788e-09		IRF2_extended (25g)	0.00374821	0.000388569	9.64619	5.62124e-22
IRF2 (15g)	-0.00784264	0.000395336	-19.8379	3.25365e-87		IRF2 (15g)	0.00789256	0.000498215	15.8417	3.02817e-56		IRF2 (15g)	0.0029298	0.000739782	3.96035	7.52035e-05		IRF2 (15g)	0.000265103	0.000809177	0.327621	0.743204		IRF2 (15g)	-0.00121919	0.000550223	-2.21581	0.0267141
BCL3_extended (33g)	0.00505988	0.000566313	8.93478	4.22747e-19		BCL3_extended (33g)	0.000662916	0.000742073	0.89333	0.371689		BCL3_extended (33g)	-0.0013017	0.00105731	-1.23114	0.218292		BCL3_extended (33g)	-0.00777613	0.00116815	-6.65681	2.91049e-11		BCL3_extended (33g)	-0.0109472	0.000769694	-14.2228	1.039e-45
BCL3 (21g)	0.0105796	0.000786033	13.4595	3.23931e-41		BCL3 (21g)	-0.00193499	0.00104492	-1.8518	0.0640662		BCL3 (21g)	-0.00191826	0.00145071	-1.32229	0.186092		BCL3 (21g)	-0.0107511	0.0016131	-6.66489	2.7552e-11		BCL3 (21g)	-0.0168123	0.00105452	-15.9432	6.47265e-57
RELB_extended (168g)	-0.00292285	0.000226332	-12.914	4.37146e-38		RELB_extended (168g)	0.00325885	0.000291294	11.1875	5.50929e-29		RELB_extended (168g)	0.000678493	0.000421103	1.61123	0.107152		RELB_extended (168g)	0.000509578	0.00047167	1.08037	0.279998		RELB_extended (168g)	-0.00116025	0.000314399	-3.69039	0.000224434
RELB (148g)	-0.00364163	0.000242838	-14.9961	1.02654e-50		RELB (148g)	0.00375601	0.000312843	12.0061	4.0792e-33		RELB (148g)	0.00092994	0.000451902	2.05784	0.039624		RELB (148g)	0.00103887	0.000508806	2.04179	0.0411929		RELB (148g)	-0.000866548	0.000337428	-2.56809	0.0102323
NFKB2_extended (53g)	-0.00418012	0.000424407	-9.84931	7.27127e-23		NFKB2_extended (53g)	0.00581024	0.000542419	10.7117	1.02582e-26		NFKB2_extended (53g)	0.00918893	0.000814711	11.2788	2.22618e-29		NFKB2_extended (53g)	-0.00689125	0.000878898	-7.84078	4.82461e-15		NFKB2_extended (53g)	-0.00527275	0.000589219	-8.94871	3.86571e-19
NFKB2 (45g)	-0.00485086	0.000454924	-10.663	1.62851e-26		NFKB2 (45g)	0.00726531	0.0005843	12.4342	2.17257e-35		NFKB2 (45g)	0.0066924	0.000870214	7.69052	1.56117e-14		NFKB2 (45g)	-0.00768995	0.000946056	-8.12842	4.7398e-16		NFKB2 (45g)	-0.00602515	0.00063509	-9.48708	2.60195e-21
NFKB1_extended (179g)	-0.00692755	0.000206024	-33.6249	6.87634e-245		NFKB1_extended (179g)	0.00566118	0.000266665	21.2296	3.87973e-99		NFKB1_extended (179g)	-0.00155669	0.000382095	-4.07409	4.64445e-05		NFKB1_extended (179g)	0.00106587	0.000424184	2.51275	0.0119915		NFKB1_extended (179g)	0.00324331	0.000287779	11.2702	2.20485e-29
NFKB1 (153g)	-0.00796451	0.000228251	-34.8937	2.59721e-263		NFKB1 (153g)	0.00642625	0.000295808	21.7244	1.11694e-103		NFKB1 (153g)	-0.000977485	0.000425879	-2.29522	0.021735		NFKB1 (153g)	0.00100836	0.000472185	2.13553	0.0327364		NFKB1 (153g)	0.00369202	0.000318757	11.5825	6.17378e-31
REL_extended (59g)	-0.0138609	0.000272324	-50.8985	0		REL_extended (59g)	0.0111133	0.000359493	30.9139	6.23424e-206		REL_extended (59g)	2.12069e-06	0.000523214	0.0040532	0.996766		REL_extended (59g)	0.00226178	0.000590799	3.82833	0.000129618		REL_extended (59g)	0.00585825	0.000384503	15.2359	3.69974e-52
REL (43g)	-0.0156476	0.000338388	-46.2417	0		REL (43g)	0.0126609	0.000453788	27.9005	1.05518e-168		REL (43g)	0.000705011	0.000653983	1.07803	0.281041		REL (43g)	0.0023412	0.000738639	3.16961	0.00152996		REL (43g)	0.00615099	0.000473844	12.981	2.14683e-38
MLX_extended (213g)	-0.0060619	0.000125676	-48.2344	0		MLX_extended (213g)	0.00540006	0.000163245	33.0795	7.35181e-235		MLX_extended (213g)	0.000576622	0.000225358	2.5587	0.0105168		MLX_extended (213g)	0.00049687	0.000255893	1.94171	0.0521942		MLX_extended (213g)	0.0012205	0.000172768	7.06436	1.66019e-12
NFYB_extended (713g)	-0.0108807	0.000100207	-108.583	0		NFYB_extended (713g)	0.00656009	0.000120017	54.6598	0		NFYB_extended (713g)	0.00424609	0.000175768	24.1574	2.15057e-126		NFYB_extended (713g)	0.00259564	0.000198073	13.1045	5.47572e-39		NFYB_extended (713g)	0.00796633	0.0001331	59.8521	0
CREB3_extended (524g)	-0.0288493	0.000328125	-87.9216	0		CREB3_extended (524g)	0.0199686	0.000369704	54.0125	0		CREB3_extended (524g)	0.0188508	0.000534903	35.2415	6.37989e-261		CREB3_extended (524g)	4.20235e-05	0.000651427	0.0645099	0.948565		CREB3_extended (524g)	0.0141812	0.000465046	30.4942	3.34637e-200
CREB3 (336g)	-0.0278799	0.000315518	-88.3625	0		CREB3 (336g)	0.0192963	0.000358023	53.8968	0		CREB3 (336g)	0.0186921	0.000518195	36.0715	9.92894e-273		CREB3 (336g)	0.00072167	0.000629525	1.14637	0.251662		CREB3 (336g)	0.0133635	0.000446327	29.941	3.2489e-193
ETV5_extended (426g)	-0.00546333	0.000149471	-36.5511	2.38174e-288		ETV5_extended (426g)	0.00113686	0.000180244	6.30733	2.8868e-10		ETV5_extended (426g)	-0.0032558	0.000250016	-13.0223	1.51617e-38		ETV5_extended (426g)	0.00781197	0.000281232	27.7776	4.96018e-165		ETV5_extended (426g)	0.00926835	0.000201767	45.936	0
ETV5 (266g)	-0.00586744	0.000166561	-35.227	2.93863e-268		ETV5 (266g)	0.00209528	0.000203598	10.2913	8.65412e-25		ETV5 (266g)	-0.00371549	0.000284413	-13.0637	8.86409e-39		ETV5 (266g)	0.00531645	0.000320921	16.5662	5.14066e-61		ETV5 (266g)	0.00877888	0.000228381	38.4397	2.98203448932749e-313
GATA6 (24g)	-0.0348534	0.000529009	-65.8844	0		GATA6 (24g)	0.0202513	0.00062115	32.6029	2.43612e-228		GATA6 (24g)	0.0105345	0.000919461	11.4573	2.93301e-30		GATA6 (24g)	0.00890647	0.00101113	8.80847	1.42766e-18		GATA6 (24g)	0.0282336	0.000754469	37.4219	1.78983e-297
CREB3L1_extended (569g)	-0.0256735	0.000239216	-107.323	0		CREB3L1_extended (569g)	0.0169004	0.000278181	60.7533	0		CREB3L1_extended (569g)	0.00810884	0.000398997	20.3231	1.54163e-90		CREB3L1_extended (569g)	0.00339601	0.000465144	7.30098	3.02249e-13		CREB3L1_extended (569g)	0.016844	0.000327723	51.397	0
CREB3L1 (498g)	-0.0254883	0.000234066	-108.893	0		CREB3L1 (498g)	0.0166003	0.000272264	60.9714	0		CREB3L1 (498g)	0.00888819	0.000389746	22.8051	4.29092e-113		CREB3L1 (498g)	0.00348192	0.000455864	7.63806	2.35883e-14		CREB3L1 (498g)	0.0168166	0.000320242	52.5121	0
GATA6_extended (292g)	-0.021111	0.000274241	-76.9799	0		GATA6_extended (292g)	0.0127114	0.000327597	38.8019	8.41294981738475e-320		GATA6_extended (292g)	0.0089254	0.000491609	18.1555	7.69814e-73		GATA6_extended (292g)	0.004847	0.00053933	8.98708	2.88488e-19		GATA6_extended (292g)	0.0153024	0.000386669	39.575	0
HOXC8_extended (132g)	-0.0216876	0.000398841	-54.3765	0		HOXC8_extended (132g)	0.0146255	0.000482825	30.2915	5.94446e-198		HOXC8_extended (132g)	0.00435287	0.000696151	6.25277	4.14751e-10		HOXC8_extended (132g)	0.00565097	0.000795773	7.10123	1.30067e-12		HOXC8_extended (132g)	0.0135669	0.000566337	23.9555	2.89567e-125
ARID3A_extended (312g)	-0.0109363	0.000195761	-55.8659	0		ARID3A_extended (312g)	0.00586971	0.000231151	25.3934	1.85469e-140		ARID3A_extended (312g)	-0.00258004	0.000330944	-7.79601	6.83119e-15		ARID3A_extended (312g)	0.0108003	0.000370194	29.1748	2.5719e-181		ARID3A_extended (312g)	0.00998955	0.000271026	36.8583	6.74557e-289
CEBPD_extended (27g)	-0.0177974	0.000304342	-58.4782	0		CEBPD_extended (27g)	0.0131786	0.000362489	36.3559	5.24513e-282		CEBPD_extended (27g)	0.00367623	0.000551266	6.6687	2.67588e-11		CEBPD_extended (27g)	0.00292468	0.00061426	4.7613	1.94417e-06		CEBPD_extended (27g)	0.0087813	0.000437541	20.0696	8.00789e-89
MSX2_extended (10g)	-0.00741482	0.000325286	-22.7948	2.23314e-114		MSX2_extended (10g)	0.00409644	0.000385276	10.6325	2.39761e-26		MSX2_extended (10g)	0.00304761	0.000582572	5.2313	1.70707e-07		MSX2_extended (10g)	0.00105137	0.000632032	1.66347	0.0962424		MSX2_extended (10g)	0.00643872	0.000469498	13.7141	1.23674e-42
SREBF1_extended (25g)	-0.00990713	0.000332784	-29.7705	6.46831e-193		SREBF1_extended (25g)	0.00815718	0.000416021	19.6076	5.85562e-85		SREBF1_extended (25g)	-0.00132082	0.000620459	-2.12877	0.0332903		SREBF1_extended (25g)	0.000903606	0.000687767	1.31383	0.188928		SREBF1_extended (25g)	0.00433708	0.000472962	9.17004	5.11951e-20
SREBF2_extended (86g)	-0.00828757	0.000281307	-29.4609	5.27661e-189		SREBF2_extended (86g)	0.00546291	0.000333545	16.3783	5.64052e-60		SREBF2_extended (86g)	0.00625857	0.000527252	11.8702	2.40308e-32		SREBF2_extended (86g)	0.0014417	0.000554587	2.59959	0.00934396		SREBF2_extended (86g)	0.00404642	0.000400862	10.0943	6.57601e-24
SREBF2 (47g)	-0.0106625	0.000311992	-34.1757	8.30107e-253		SREBF2 (47g)	0.00643451	0.00036309	17.7215	7.70756e-70		SREBF2 (47g)	0.00946585	0.000590126	16.0404	2.12384e-57		SREBF2 (47g)	0.0004987	0.000608639	0.819369	0.412591		SREBF2 (47g)	0.00645394	0.000446103	14.4674	3.15871e-47
UBTF_extended (19g)	0.0169388	0.000390518	43.3752	0		UBTF_extended (19g)	-0.00774128	0.000517593	-14.9563	2.34833e-50		UBTF_extended (19g)	-0.0151979	0.000703455	-21.6047	6.97682e-102		UBTF_extended (19g)	-0.00642808	0.000813801	-7.89884	3.04001e-15		UBTF_extended (19g)	-0.0145516	0.000523316	-27.8065	2.29163e-167
SMARCA5 (11g)	0.009272	0.000768286	12.0684	1.74271e-33		SMARCA5 (11g)	-0.00234749	0.00101238	-2.31879	0.0204143		SMARCA5 (11g)	-0.0180312	0.00137462	-13.1172	4.42045e-39		SMARCA5 (11g)	-0.000403409	0.00157657	-0.255877	0.79805		SMARCA5 (11g)	-0.00978596	0.00104443	-9.36964	7.93592e-21
BCLAF1_extended (4876g)	0.0103555	0.000239062	43.317	0		BCLAF1_extended (4876g)	-0.0055975	0.000285278	-19.6212	4.49834e-85		BCLAF1_extended (4876g)	-0.00668549	0.00040124	-16.6621	9.49791e-62		BCLAF1_extended (4876g)	-0.000971349	0.000476669	-2.03779	0.0415915		BCLAF1_extended (4876g)	-0.00855488	0.000342721	-24.9616	1.07449e-135
BCLAF1 (2361g)	0.00551744	0.000119772	46.0661	0		BCLAF1 (2361g)	-0.00230611	0.000139481	-16.5335	4.46852e-61		BCLAF1 (2361g)	-0.00472178	0.000203135	-23.2446	2.44158e-117		BCLAF1 (2361g)	-0.00103324	0.000234903	-4.39856	1.09835e-05		BCLAF1 (2361g)	-0.00560192	0.000171417	-32.6802	5.90655e-229
CREB3L2_extended (328g)	-0.00638574	0.000174503	-36.5939	5.20257e-289		CREB3L2_extended (328g)	0.00268696	0.000222996	12.0494	2.42158e-33		CREB3L2_extended (328g)	-0.00251781	0.000302838	-8.31405	1.008e-16		CREB3L2_extended (328g)	0.00552358	0.000348269	15.8601	4.01024e-56		CREB3L2_extended (328g)	0.00813046	0.000237479	34.2365	1.58168e-250
REST_extended (329g)	0.000290137	0.000191763	1.513	0.130287		REST_extended (329g)	-0.000979863	0.000243718	-4.02047	5.8254e-05		REST_extended (329g)	-0.00267045	0.000333657	-8.00359	1.30139e-15		REST_extended (329g)	0.00391721	0.000391069	10.0167	1.56685e-23		REST_extended (329g)	0.00154116	0.000268816	5.73313	9.98421e-09
SMAD5 (130g)	-0.013025	0.000282721	-46.0703	0		SMAD5 (130g)	0.00618264	0.000350036	17.6629	2.15465e-69		SMAD5 (130g)	-0.00692013	0.000489246	-14.1445	4.08093e-45		SMAD5 (130g)	0.0115247	0.000568924	20.257	7.4151e-90		SMAD5 (130g)	0.0154984	0.000387252	40.0216	0
KDM5A (187g)	-0.01509	0.000267427	-56.4265	0		KDM5A (187g)	0.00838584	0.000333895	25.1152	1.76904e-137		KDM5A (187g)	-0.00260383	0.00046665	-5.57983	2.45145e-08		KDM5A (187g)	0.00937337	0.000542698	17.2718	4.17368e-66		KDM5A (187g)	0.0142117	0.000369254	38.4876	5.27827643686323e-314
YY1 (1172g)	-0.0053808	0.000133165	-40.4072	0		YY1 (1172g)	0.00216286	0.00016593	13.0348	1.0399e-38		YY1 (1172g)	-0.00313251	0.000228624	-13.7015	1.84774e-42		YY1 (1172g)	0.0054943	0.000260321	21.1058	2.96326e-97		YY1 (1172g)	0.00722653	0.00018063	40.0073	0
NR3C1_extended (624g)	-0.010808	0.000182494	-59.224	0		NR3C1_extended (624g)	0.0066244	0.000227402	29.1308	1.79078e-183		NR3C1_extended (624g)	-0.000602621	0.000327653	-1.8392	0.0659063		NR3C1_extended (624g)	0.00511732	0.000372925	13.7221	1.4793e-42		NR3C1_extended (624g)	0.00869853	0.00025522	34.0825	2.36908e-248
NR3C1 (65g)	-0.0111325	0.000339452	-32.7954	3.40084e-233		NR3C1 (65g)	0.00901008	0.000415533	21.6832	2.69042e-103		NR3C1 (65g)	-0.00261454	0.000616996	-4.23753	2.27413e-05		NR3C1 (65g)	0.00561135	0.00070192	7.99429	1.41262e-15		NR3C1 (65g)	0.00444261	0.00049362	9.00006	2.42864e-19
GTF2F1_extended (2113g)	-0.00686188	0.000155274	-44.1921	0		GTF2F1_extended (2113g)	0.00649085	0.000193037	33.625	1.98454e-242		GTF2F1_extended (2113g)	-0.00479233	0.000252225	-19.0002	1.63339e-79		GTF2F1_extended (2113g)	0.00425429	0.000303723	14.0071	2.95297e-44		GTF2F1_extended (2113g)	0.00145382	0.00021627	6.72224	1.83198e-11
GTF2F1 (1305g)	-0.00618696	0.000144255	-42.8892	0		GTF2F1 (1305g)	0.00587742	0.000180321	32.5943	3.19319e-228		GTF2F1 (1305g)	-0.00414942	0.000237708	-17.456	1.56387e-67		GTF2F1 (1305g)	0.00337188	0.000284754	11.8414	3.48722e-32		GTF2F1 (1305g)	0.00131239	0.000201144	6.52462	6.96091e-11
KLF3_extended (12g)	-0.0122123	0.000539336	-22.6432	6.77682e-113		KLF3_extended (12g)	0.0109395	0.000666768	16.4068	3.54921e-60		KLF3_extended (12g)	-0.0109719	0.000950962	-11.5377	1.16626e-30		KLF3_extended (12g)	0.00709283	0.00111916	6.33765	2.40982e-10		KLF3_extended (12g)	0.00501038	0.000774766	6.46696	1.02029e-10
ELK3_extended (18g)	-0.0174227	0.000707514	-24.6253	4.95695e-133		ELK3_extended (18g)	0.0121264	0.000910561	13.3175	2.52016e-40		ELK3_extended (18g)	-0.00556977	0.00130865	-4.25613	2.09331e-05		ELK3_extended (18g)	0.01158	0.00148345	7.80612	6.34659e-15		ELK3_extended (18g)	0.01138	0.00099547	11.4318	3.50804e-30
ELK3 (15g)	-0.0176479	0.00076048	-23.2063	1.89398e-118		ELK3 (15g)	0.0117569	0.000983054	11.9595	7.12713e-33		ELK3 (15g)	-0.00650085	0.00140098	-4.6402	3.51174e-06		ELK3 (15g)	0.0134274	0.00159487	8.41912	4.18698e-17		ELK3 (15g)	0.0126233	0.00106575	11.8445	2.86103e-32
ARNT2_extended (19g)	0.000146207	0.000176763	0.827134	0.408165		ARNT2_extended (19g)	-0.00166055	0.000242739	-6.84091	8.05186e-12		ARNT2_extended (19g)	-0.00219075	0.000257207	-8.51745	1.79294e-17		ARNT2_extended (19g)	0.00304978	0.000317335	9.6106	8.51912e-22		ARNT2_extended (19g)	0.00353269	0.000221317	15.9622	4.79003e-57
ARNT2 (18g)	0.000787014	0.000168563	4.66896	3.03581e-06		ARNT2 (18g)	-0.00198653	0.000235924	-8.42021	3.95855e-17		ARNT2 (18g)	-0.00195334	0.000241857	-8.07644	7.20039e-16		ARNT2 (18g)	0.00224398	0.000293596	7.64307	2.26926e-14		ARNT2 (18g)	0.00291982	0.00020611	14.1663	2.3106e-45
SP1_extended (37g)	-0.00494298	0.000164147	-30.1132	2.72006e-197		SP1_extended (37g)	0.00205435	0.000199893	10.2772	1.00052e-24		SP1_extended (37g)	-0.00291689	0.000274038	-10.6441	2.33306e-26		SP1_extended (37g)	0.00425187	0.000324133	13.1177	4.61189e-39		SP1_extended (37g)	0.00670091	0.000229336	29.2187	2.86069e-184
SP1 (21g)	-0.00540307	0.000199969	-27.0195	1.54728e-159		SP1 (21g)	0.000927945	0.000234157	3.96291	7.42486e-05		SP1 (21g)	-0.000885415	0.000320385	-2.7636	0.00572416		SP1 (21g)	0.00543255	0.00037902	14.3331	3.05246e-46		SP1 (21g)	0.00940031	0.000282016	33.3325	6.91799e-238
FOXJ3_extended (20g)	-0.0002945	0.000272896	-1.07917	0.280519		FOXJ3_extended (20g)	-0.00328764	0.000364405	-9.02196	1.9779e-19		FOXJ3_extended (20g)	-0.000682353	0.000429029	-1.59046	0.111754		FOXJ3_extended (20g)	0.0049411	0.000492431	10.0341	1.31495e-23		FOXJ3_extended (20g)	0.00736109	0.000349119	21.0847	9.49105e-98
SF1 (16g)	0.0135191	0.000487368	27.7391	5.75572e-168		SF1 (16g)	-0.0136921	0.000631311	-21.6884	2.40799e-103		SF1 (16g)	-0.0243703	0.000815225	-29.8939	1.71068e-190		SF1 (16g)	0.0159515	0.000947951	16.8274	7.08748e-63		SF1 (16g)	0.00484975	0.000650449	7.45601	9.23748e-14
ELF2_extended (20g)	-0.00298632	0.000340989	-8.75781	2.05715e-18		ELF2_extended (20g)	-8.74951e-05	0.000446614	-0.195908	0.844684		ELF2_extended (20g)	-0.00791201	0.000593082	-13.3405	2.35068e-40		ELF2_extended (20g)	0.00507157	0.000684121	7.41327	1.30825e-13		ELF2_extended (20g)	0.00868358	0.000459386	18.9026	4.39387e-79
ELF2 (19g)	-0.00246878	0.000348163	-7.09089	1.3517e-12		ELF2 (19g)	-0.000296499	0.000457466	-0.648134	0.516905		ELF2 (19g)	-0.0083724	0.000605753	-13.8215	3.5931e-43		ELF2 (19g)	0.00506059	0.000700072	7.22867	5.14934e-13		ELF2 (19g)	0.00812478	0.000468801	17.331	7.39321e-67
CREB1 (20g)	-0.0122457	0.00032175	-38.0598	4.32052810494286e-312		CREB1 (20g)	0.00719477	0.00039274	18.3194	1.7951e-74		CREB1 (20g)	-0.00277124	0.000538125	-5.1498	2.64245e-07		CREB1 (20g)	0.00744354	0.000646565	11.5124	1.60462e-30		CREB1 (20g)	0.0108934	0.000454489	23.9685	2.13569e-125
TAF1_extended (53g)	-0.00499726	0.000165037	-30.2797	1.95366e-199		TAF1_extended (53g)	0.00334096	0.000206646	16.1675	1.70178e-58		TAF1_extended (53g)	-0.00303047	0.000283844	-10.6765	1.65118e-26		TAF1_extended (53g)	0.00346599	0.00034136	10.1535	3.93167e-24		TAF1_extended (53g)	0.00405365	0.000231372	17.52	2.83378e-68
TAF1 (28g)	-0.00687245	0.00017633	-38.9748	0		TAF1 (28g)	0.00507523	0.000210334	24.1294	3.58429e-127		TAF1 (28g)	-0.00270414	0.000310922	-8.69718	3.77047e-18		TAF1 (28g)	0.00318755	0.000371252	8.58593	1.0025e-17		TAF1 (28g)	0.00434166	0.00025881	16.7755	8.80635e-63
E2F3_extended (52g)	-0.00181296	0.000162218	-11.1761	5.82031e-29		E2F3_extended (52g)	-0.000278389	0.000206349	-1.34911	0.177313		E2F3_extended (52g)	-0.00305493	0.000261125	-11.6991	1.79422e-31		E2F3_extended (52g)	0.00367611	0.000316427	11.6175	4.77497e-31		E2F3_extended (52g)	0.00502848	0.000220098	22.8466	3.06413e-114
E2F3 (39g)	-5.35863e-05	0.00016557	-0.323647	0.746207		E2F3 (39g)	-0.00120933	0.000215231	-5.61877	1.94386e-08		E2F3 (39g)	-0.00352717	0.000263518	-13.3849	1.30401e-40		E2F3 (39g)	0.00279998	0.000321874	8.699	3.74638e-18		E2F3 (39g)	0.00347892	0.000222977	15.6021	1.35256e-54
ELK4_extended (31g)	-0.004469	0.000174299	-25.6398	5.67546e-144		ELK4_extended (31g)	0.00272157	0.000217153	12.533	6.33153e-36		ELK4_extended (31g)	-0.00509671	0.000288605	-17.6598	4.65693e-69		ELK4_extended (31g)	0.00283781	0.000348174	8.15055	3.95193e-16		ELK4_extended (31g)	0.00515947	0.000244582	21.095	7.66986e-98
HOXA9_extended (160g)	0.00183615	0.000193015	9.513	1.93861e-21		HOXA9_extended (160g)	-0.0010245	0.000243229	-4.2121	2.53899e-05		HOXA9_extended (160g)	-0.0112075	0.00032923	-34.0416	2.93045e-244		HOXA9_extended (160g)	0.00331852	0.000391958	8.46652	2.79712e-17		HOXA9_extended (160g)	0.00118408	0.000266082	4.45006	8.62541e-06
HCFC1_extended (276g)	0.00262589	0.000142733	18.3972	2.57997e-75		HCFC1_extended (276g)	-0.00214757	0.000189713	-11.3201	1.23386e-29		HCFC1_extended (276g)	-0.0106387	0.000235336	-45.2065	0		HCFC1_extended (276g)	0.00238793	0.000279023	8.55821	1.27378e-17		HCFC1_extended (276g)	0.00200777	0.000183805	10.9233	1.04483e-27
SP3_extended (108g)	-0.00522188	0.00023097	-22.6085	1.47301e-112		SP3_extended (108g)	0.00243122	0.000294863	8.24525	1.72885e-16		SP3_extended (108g)	-0.00846612	0.000398768	-21.2307	1.66364e-98		SP3_extended (108g)	0.00604192	0.00046519	12.988	2.47405e-38		SP3_extended (108g)	0.00796211	0.000313031	25.4355	9.50264e-141
RB1_extended (456g)	0.00543946	0.000281965	19.2913	1.35071e-82		RB1_extended (456g)	-0.00928213	0.000378866	-24.4998	5.34598e-131		RB1_extended (456g)	-0.00880493	0.000440937	-19.9687	1.62173e-87		RB1_extended (456g)	0.00902634	0.000545195	16.5562	6.05454e-61		RB1_extended (456g)	0.00977386	0.000354617	27.5618	1.62132e-164
RB1 (233g)	0.00555658	0.0002781	19.9805	1.93542e-88		RB1 (233g)	-0.00926737	0.000371856	-24.9219	1.99137e-135		RB1 (233g)	-0.00867232	0.000435548	-19.9113	4.95233e-87		RB1 (233g)	0.00852046	0.000535208	15.9199	1.57231e-56		RB1 (233g)	0.00954925	0.000351303	27.1824	3.81287e-160
FOXP1_extended (18g)	-0.010243	0.000774022	-13.2335	6.64803e-40		FOXP1_extended (18g)	-0.0145759	0.000930637	-15.6623	5.02699e-55		FOXP1_extended (18g)	-0.0017959	0.00112231	-1.60017	0.109582		FOXP1_extended (18g)	0.143017	0.00121304	117.9	0		FOXP1_extended (18g)	0.0216701	0.000886581	24.4423	2.9222e-130
ZNF121 (16g)	0.0157642	0.000465257	33.8827	1.40142e-248		ZNF121 (16g)	-0.0184868	0.000586747	-31.5073	1.11374e-213		ZNF121 (16g)	-0.0107082	0.000712009	-15.0394	9.93162e-51		ZNF121 (16g)	0.0685389	0.000775633	88.3651	0		ZNF121 (16g)	-0.00766423	0.000534261	-14.3455	1.81527e-46
HOXA3_extended (37g)	-0.00750753	0.000228655	-32.8335	1.00165e-233		HOXA3_extended (37g)	0.00218713	0.000285781	7.65315	2.03234e-14		HOXA3_extended (37g)	0.000908915	0.000405832	2.23963	0.02513		HOXA3_extended (37g)	0.0115901	0.000467252	24.8049	9.32928e-133		HOXA3_extended (37g)	0.00914936	0.000314885	29.0562	2.76132e-182
HOXA3 (13g)	-0.00239939	0.000272437	-8.80714	1.3276e-18		HOXA3 (13g)	0.00142343	0.000352532	4.03774	5.41303e-05		HOXA3 (13g)	-0.00407268	0.000471627	-8.63539	6.46753e-18		HOXA3 (13g)	0.00358725	0.000558936	6.418	1.42865e-10		HOXA3 (13g)	0.0027931	0.000375724	7.43391	1.0916e-13
HOXA6_extended (34g)	-0.00505189	0.000176952	-28.5496	1.0205e-177		HOXA6_extended (34g)	0.00399295	0.000217545	18.3546	9.4746e-75		HOXA6_extended (34g)	-0.00231838	0.000318199	-7.28596	3.36179e-13		HOXA6_extended (34g)	0.0020716	0.000372147	5.56661	2.64874e-08		HOXA6_extended (34g)	0.0027635	0.000257292	10.7407	7.60124e-27
HOXA5_extended (27g)	-0.00582719	0.000226554	-25.721	7.24391e-145		HOXA5_extended (27g)	0.00419143	0.000276638	15.1513	1.26522e-51		HOXA5_extended (27g)	-0.0028785	0.00040513	-7.10513	1.25921e-12		HOXA5_extended (27g)	0.00544789	0.000476234	11.4395	3.69629e-30		HOXA5_extended (27g)	0.0034363	0.000325202	10.5667	4.88898e-26
HOXA5 (10g)	-0.00385182	0.000346306	-11.1226	1.05978e-28		HOXA5 (10g)	0.00386567	0.000442395	8.73805	2.51876e-18		HOXA5 (10g)	-0.0039207	0.00062412	-6.28196	3.44065e-10		HOXA5 (10g)	0.000508074	0.000722892	0.702835	0.482171		HOXA5 (10g)	0.00121782	0.000486741	2.50199	0.0123568
KLF4_extended (39g)	-0.0589122	0.0006221	-94.6989	0		KLF4_extended (39g)	0.0326389	0.000760016	42.9451	0		KLF4_extended (39g)	0.018544	0.00112624	16.4654	2.35e-60		KLF4_extended (39g)	0.0259019	0.0012616	20.5311	3.25571e-92		KLF4_extended (39g)	0.0483757	0.000836157	57.8548	0
KLF4 (20g)	-0.0739831	0.00079177	-93.4401	0		KLF4 (20g)	0.0369584	0.000957284	38.6076	1.01581784115727e-316		KLF4 (20g)	0.0370873	0.00142366	26.0507	3.43342e-146		KLF4 (20g)	0.0329377	0.00158099	20.8336	7.49908e-95		KLF4 (20g)	0.0652359	0.00105354	61.9206	0
RORA (11g)	-0.0848152	0.00100539	-84.3601	0		RORA (11g)	0.0406355	0.00111661	36.3919	1.51221e-282		RORA (11g)	0.0255176	0.00178422	14.3019	4.44156e-46		RORA (11g)	0.0399051	0.00198523	20.101	1.58343e-88		RORA (11g)	0.0842931	0.00140483	60.0022	0
THRB (11g)	-0.0298886	0.000458032	-65.2544	0		THRB (11g)	0.0140533	0.000538727	26.0861	5.18711e-148		THRB (11g)	0.0106744	0.000846279	12.6134	2.78529e-36		THRB (11g)	0.0154655	0.000925995	16.7015	5.62985e-62		THRB (11g)	0.0293719	0.000637685	46.0601	0
SHOX2_extended (25g)	-0.0333998	0.000560481	-59.5913	0		SHOX2_extended (25g)	0.0227071	0.000664477	34.1728	3.82033e-250		SHOX2_extended (25g)	-0.00215675	0.00102684	-2.10036	0.0357145		SHOX2_extended (25g)	0.00905971	0.00116706	7.76286	8.92124e-15		SHOX2_extended (25g)	0.0234951	0.000822286	28.5729	1.91923e-176
TBX15_extended (45g)	-0.0494799	0.000608679	-81.2907	0		TBX15_extended (45g)	0.0247562	0.000718125	34.4734	2.00352e-254		TBX15_extended (45g)	0.0112147	0.00109498	10.242	1.56439e-24		TBX15_extended (45g)	0.0258282	0.00123318	20.9444	7.95906e-96		TBX15_extended (45g)	0.0473432	0.000840756	56.3102	0
EMX2_extended (32g)	-0.0616161	0.000835432	-73.7536	0		EMX2_extended (32g)	0.0354429	0.0010085	35.1443	4.20551e-264		EMX2_extended (32g)	0.0103534	0.00154697	6.69267	2.27331e-11		EMX2_extended (32g)	0.0252104	0.00174365	14.4584	5.13111e-47		EMX2_extended (32g)	0.0512091	0.00117652	43.526	0
TCF4 (27g)	-0.0591508	0.000785029	-75.3486	0		TCF4 (27g)	0.035353	0.000913061	38.7191	1.73342931843401e-318		TCF4 (27g)	0.00625763	0.00140235	4.46226	8.17218e-06		TCF4 (27g)	0.0225848	0.00160163	14.1011	7.98685e-45		TCF4 (27g)	0.0477622	0.001133	42.1554	0
FOXN3 (92g)	-0.0241134	0.000259282	-93.0005	0		FOXN3 (92g)	0.0118509	0.000301567	39.2978	0		FOXN3 (92g)	0.00466022	0.000453155	10.2839	1.016e-24		FOXN3 (92g)	0.0154517	0.000515434	29.978	5.37997e-191		FOXN3 (92g)	0.0231123	0.000351939	65.6713	0
JUNB_extended (241g)	-0.0506435	0.000530828	-95.4047	0		JUNB_extended (241g)	0.0314577	0.000647243	48.6026	0		JUNB_extended (241g)	0.0121167	0.000996922	12.1541	8.02144e-34		JUNB_extended (241g)	0.0183283	0.00110027	16.6581	1.14759e-61		JUNB_extended (241g)	0.0359807	0.000733905	49.0264	0
JUNB (131g)	-0.0622732	0.000625459	-99.5641	0		JUNB (131g)	0.0378709	0.000768272	49.2936	0		JUNB (131g)	0.0199761	0.00116965	17.0787	9.42583e-65		JUNB (131g)	0.0213026	0.00129284	16.4774	2.17539e-60		JUNB (131g)	0.0446769	0.000855966	52.1947	0
FOSB_extended (255g)	-0.0552194	0.000613073	-90.07	0		FOSB_extended (255g)	0.031127	0.000748138	41.606	0		FOSB_extended (255g)	0.00891797	0.00111939	7.96683	1.7508e-15		FOSB_extended (255g)	0.0253331	0.00125378	20.2055	2.04456e-89		FOSB_extended (255g)	0.0468004	0.000833104	56.1759	0
FOSB (88g)	-0.0607755	0.000637019	-95.406	0		FOSB (88g)	0.035392	0.000770236	45.9495	0		FOSB (88g)	0.0143032	0.00117447	12.1784	5.97969e-34		FOSB (88g)	0.0243588	0.00130258	18.7004	4.99717e-77		FOSB (88g)	0.0481846	0.000871891	55.2645	0
TCF4_extended (400g)	-0.0259978	0.000238677	-108.924	0		TCF4_extended (400g)	0.0145623	0.000282812	51.4911	0		TCF4_extended (400g)	0.00425198	0.000424096	10.026	1.40317e-23		TCF4_extended (400g)	0.0120033	0.000473205	25.366	1.34622e-138		TCF4_extended (400g)	0.0222127	0.000314283	70.6773	0
ID2 (250g)	-0.0249726	0.000226177	-110.412	0		ID2 (250g)	0.0130905	0.00026358	49.6642	0		ID2 (250g)	0.0083264	0.000401791	20.7232	5.19562e-94		ID2 (250g)	0.0109231	0.000442946	24.66	2.87258e-131		ID2 (250g)	0.022105	0.000296477	74.5589	0
JUN_extended (1430g)	-0.00676213	0.000142604	-47.419	0		JUN_extended (1430g)	0.00433473	0.000177999	24.3526	1.80104e-129		JUN_extended (1430g)	-3.83675e-05	0.00026992	-0.142144	0.886969		JUN_extended (1430g)	0.0024991	0.000296076	8.44075	3.48383e-17		JUN_extended (1430g)	0.00505953	0.000199379	25.3764	4.10433e-140
FOXO3 (21g)	-0.0333637	0.000538591	-61.9462	0		FOXO3 (21g)	0.0137776	0.000575436	23.9429	2.88644e-125		FOXO3 (21g)	0.00833048	0.000930711	8.95066	3.96448e-19		FOXO3 (21g)	0.0199902	0.0010354	19.3068	6.54658e-82		FOXO3 (21g)	0.0378229	0.000785081	48.1771	0
JUN (38g)	-0.02074	0.000364412	-56.9136	0		JUN (38g)	0.0137511	0.000455575	30.1841	1.36912e-196		JUN (38g)	-0.00456588	0.000669418	-6.82067	9.42717e-12		JUN (38g)	0.00940733	0.000743142	12.6589	1.63963e-36		JUN (38g)	0.015563	0.000500559	31.0911	7.1308e-208
KLF10_extended (24g)	-0.077703	0.000964379	-80.5731	0		KLF10_extended (24g)	0.0434012	0.00119136	36.4299	4.05311e-283		KLF10_extended (24g)	0.0128592	0.00174793	7.35682	1.98629e-13		KLF10_extended (24g)	0.0357097	0.00197946	18.0401	7.05419e-72		KLF10_extended (24g)	0.0666686	0.00131624	50.6507	0
KLF10 (18g)	-0.0757744	0.00102984	-73.5791	0		KLF10 (18g)	0.0421355	0.00125155	33.6667	5.16942e-243		KLF10 (18g)	0.00585291	0.00185974	3.14717	0.00165201		KLF10 (18g)	0.0379697	0.00210289	18.0559	5.33521e-72		KLF10 (18g)	0.0669955	0.00141919	47.207	0
HES1_extended (35g)	-0.0407859	0.000683964	-59.6316	0		HES1_extended (35g)	0.0257248	0.000854442	30.1071	1.28545e-195		HES1_extended (35g)	-0.00545346	0.00122064	-4.46772	7.96669e-06		HES1_extended (35g)	0.0228648	0.00142327	16.065	1.60137e-57		HES1_extended (35g)	0.0313173	0.000947028	33.0691	2.92302e-234
HES1 (32g)	-0.0422973	0.000676329	-62.5395	0		HES1 (32g)	0.0268571	0.000842268	31.8866	1.05616e-218		HES1 (32g)	-0.00453318	0.00121105	-3.74317	0.000182432		HES1 (32g)	0.0232749	0.0014071	16.541	7.75124e-61		HES1 (32g)	0.0317758	0.000935742	33.9578	1.34526e-246
EGR1 (79g)	-0.0487962	0.000848037	-57.5401	0		EGR1 (79g)	0.0265368	0.00105016	25.2694	3.98232e-139		EGR1 (79g)	-0.00797902	0.00152217	-5.24187	1.61231e-07		EGR1 (79g)	0.0436352	0.00174035	25.0727	1.57199e-135		EGR1 (79g)	0.0436962	0.00117485	37.1931	5.59213e-294
ATF3 (76g)	-0.0443454	0.000676048	-65.595	0		ATF3 (76g)	0.0261312	0.000831416	31.4297	1.16781e-212		ATF3 (76g)	0.00318862	0.00125522	2.54029	0.0110865		ATF3 (76g)	0.0225702	0.00139732	16.1524	4.00228e-58		ATF3 (76g)	0.0357455	0.000943824	37.8731	2.01086e-304
EGR3 (22g)	-0.0730071	0.0012444	-58.6687	0		EGR3 (22g)	0.0446136	0.00152745	29.2079	2.03069e-184		EGR3 (22g)	-0.00362503	0.00227681	-1.59215	0.111373		EGR3 (22g)	0.0407033	0.00256668	15.8583	4.12309e-56		EGR3 (22g)	0.0573179	0.00174748	32.8004	1.36951e-230
FOS (15g)	-0.0958847	0.00141095	-67.9576	0		FOS (15g)	0.0637725	0.00177971	35.833	3.26068e-274		FOS (15g)	-0.00267107	0.00258627	-1.03279	0.301721		FOS (15g)	0.0395211	0.00289775	13.6385	4.59363e-42		FOS (15g)	0.0660153	0.00194098	34.0113	2.38471e-247
MAFB_extended (23g)	-0.0177975	0.000367991	-48.3639	0		MAFB_extended (23g)	0.0114363	0.00044575	25.6564	2.64842e-143		MAFB_extended (23g)	-0.00055565	0.000663352	-0.83764	0.402247		MAFB_extended (23g)	0.00966892	0.000762579	12.6792	1.26849e-36		MAFB_extended (23g)	0.0126077	0.000523833	24.0681	2.06021e-126
NFIC_extended (21g)	-0.0111163	0.000564085	-19.7068	4.28246e-86		NFIC_extended (21g)	0.00907156	0.000737588	12.2989	1.15801e-34		NFIC_extended (21g)	-0.0260944	0.00101118	-25.8058	1.48867e-143		NFIC_extended (21g)	0.0104643	0.00116094	9.01366	2.26789e-19		NFIC_extended (21g)	0.0112773	0.000756118	14.9148	4.56006e-50
KLF16_extended (71g)	-0.00638671	0.000215743	-29.6034	8.45197e-191		KLF16_extended (71g)	0.00313975	0.000270837	11.5927	5.39106e-31		KLF16_extended (71g)	-0.00672436	0.000365116	-18.417	7.0912e-75		KLF16_extended (71g)	0.0045646	0.000425944	10.7164	1.10096e-26		KLF16_extended (71g)	0.00880299	0.000299272	29.4146	1.12149e-186
KLF16 (11g)	-0.0157476	0.000470241	-33.4883	6.06276e-243		KLF16 (11g)	0.0106997	0.000580694	18.4257	2.59979e-75		KLF16 (11g)	-0.00561423	0.000824859	-6.80628	1.04158e-11		KLF16 (11g)	0.00517892	0.000948464	5.46033	4.83966e-08		KLF16 (11g)	0.0124777	0.000674301	18.5047	6.84112e-76
STAT3 (12g)	-0.0215199	0.000431107	-49.9177	0		STAT3 (12g)	0.00978009	0.000510672	19.1514	3.63079e-81		STAT3 (12g)	0.00404969	0.000759621	5.3312	9.9055e-08		STAT3 (12g)	0.0106039	0.000848335	12.4997	1.19985e-35		STAT3 (12g)	0.023362	0.000608368	38.4011	1.19911619661417e-312
ELF1_extended (29g)	-0.019944	0.000306891	-64.9872	0		ELF1_extended (29g)	0.012612	0.000375208	33.6133	2.89403e-242		ELF1_extended (29g)	0.000473338	0.000549552	0.861317	0.389078		ELF1_extended (29g)	0.00889817	0.000633823	14.0389	1.89944e-44		ELF1_extended (29g)	0.0147237	0.00043243	34.0488	7.06869e-248
SMAD9 (60g)	-0.00871437	0.000207591	-41.9786	0		SMAD9 (60g)	0.00395886	0.000261505	15.1387	1.52837e-51		SMAD9 (60g)	-0.00291642	0.000364292	-8.00572	1.27906e-15		SMAD9 (60g)	0.00712355	0.000418385	17.0263	2.59747e-64		SMAD9 (60g)	0.0103345	0.000283697	36.4281	1.98687e-282
RREB1_extended (51g)	-0.0131403	0.000267519	-49.1191	0		RREB1_extended (51g)	0.00214472	0.000321907	6.66256	2.74726e-11		RREB1_extended (51g)	0.00188511	0.000404705	4.65797	3.22231e-06		RREB1_extended (51g)	0.0404211	0.000490082	82.4781	0		RREB1_extended (51g)	0.0146226	0.000328979	44.4484	0
TEAD1_extended (114g)	-0.0405934	0.000642615	-63.1692	0		TEAD1_extended (114g)	0.0158985	0.000782795	20.31	5.76559e-91		TEAD1_extended (114g)	-0.00158585	0.00110203	-1.43902	0.150167		TEAD1_extended (114g)	0.0293141	0.00123992	23.642	4.96341e-121		TEAD1_extended (114g)	0.0508824	0.000845958	60.1477	0
TEAD1 (48g)	-0.0556567	0.000889833	-62.5474	0		TEAD1 (48g)	0.0196496	0.00108352	18.135	5.00395e-73		TEAD1 (48g)	0.00286303	0.00153017	1.87105	0.0613591		TEAD1 (48g)	0.0398438	0.00170174	23.4136	8.68138e-119		TEAD1 (48g)	0.0731195	0.00116102	62.9786	0
YY1_extended (5047g)	-0.0132739	0.000207357	-64.0149	0		YY1_extended (5047g)	0.00608478	0.000258905	23.5019	8.14224e-121		YY1_extended (5047g)	-0.00142258	0.000351246	-4.0501	5.14671e-05		YY1_extended (5047g)	0.0091137	0.000404298	22.542	2.0536e-110		YY1_extended (5047g)	0.0150008	0.000276293	54.2931	0
KDM5A_extended (1458g)	-0.0239969	0.000306067	-78.4041	0		KDM5A_extended (1458g)	0.0128253	0.00037792	33.9366	8.37853e-247		KDM5A_extended (1458g)	-0.00114144	0.000522911	-2.18285	0.029063		KDM5A_extended (1458g)	0.0146334	0.000607898	24.0721	2.62008e-125		KDM5A_extended (1458g)	0.022811	0.00040689	56.0619	0
CHD2_extended (318g)	-0.024032	0.000276711	-86.8488	0		CHD2_extended (318g)	0.0142441	0.000339237	41.9887	0		CHD2_extended (318g)	-0.000788622	0.000481391	-1.63821	0.101399		CHD2_extended (318g)	0.0116339	0.000554061	20.9974	2.70635e-96		CHD2_extended (318g)	0.0202199	0.000373924	54.0749	0
ZMIZ1_extended (705g)	-0.0186637	0.000249494	-74.8064	0		ZMIZ1_extended (705g)	0.011259	0.000304278	37.0025	8.74939e-292		ZMIZ1_extended (705g)	-0.00505457	0.000436389	-11.5827	6.93618e-31		ZMIZ1_extended (705g)	0.00961326	0.00050437	19.0599	6.62783e-80		ZMIZ1_extended (705g)	0.0166574	0.000339917	49.0042	0
ZMIZ1 (495g)	-0.0183634	0.000249828	-73.5041	0		ZMIZ1 (495g)	0.0112484	0.000305662	36.8001	1.04658e-288		ZMIZ1 (495g)	-0.005981	0.000437283	-13.6777	2.55596e-42		ZMIZ1 (495g)	0.00955179	0.000505261	18.9047	1.17545e-78		ZMIZ1 (495g)	0.0163202	0.000339888	48.0164	0
ZNF281_extended (1466g)	-0.0359296	0.000338361	-106.187	0		ZNF281_extended (1466g)	0.0173734	0.000391334	44.3954	0		ZNF281_extended (1466g)	0.00523643	0.000586088	8.93454	4.5836e-19		ZNF281_extended (1466g)	0.0198373	0.000648688	30.5807	2.0864e-198		ZNF281_extended (1466g)	0.036537	0.000429711	85.0269	0
ZC3H11A_extended (1802g)	-0.0321947	0.000363229	-88.6347	0		ZC3H11A_extended (1802g)	0.014588	0.000431678	33.7936	8.61692e-245		ZC3H11A_extended (1802g)	0.00220971	0.000618083	3.5751	0.000351256		ZC3H11A_extended (1802g)	0.0208929	0.000695026	30.0606	5.27968e-192		ZC3H11A_extended (1802g)	0.0351017	0.000467743	75.0447	0
BHLHE40_extended (2349g)	-0.0433136	0.00043361	-99.8908	0		BHLHE40_extended (2349g)	0.0204518	0.000511579	39.9778	0		BHLHE40_extended (2349g)	0.00865614	0.000746824	11.5906	6.33067e-31		BHLHE40_extended (2349g)	0.0253556	0.000835571	30.3453	1.69651e-195		BHLHE40_extended (2349g)	0.0439992	0.000555441	79.215	0
EGR1_extended (2935g)	-0.0453856	0.000484805	-93.6162	0		EGR1_extended (2935g)	0.021524	0.000589669	36.5017	3.36934e-284		EGR1_extended (2935g)	0.0068534	0.000844161	8.1186	5.10042e-16		EGR1_extended (2935g)	0.0299397	0.000953702	31.3932	1.33414e-208		EGR1_extended (2935g)	0.0457885	0.000621785	73.6404	0
FOS_extended (2295g)	-0.0414744	0.000429506	-96.5631	0		FOS_extended (2295g)	0.0201195	0.000515456	39.0325	1.97626258336499e-323		FOS_extended (2295g)	0.00668225	0.000750549	8.90314	6.07653e-19		FOS_extended (2295g)	0.025036	0.000845264	29.6192	1.2115e-186		FOS_extended (2295g)	0.0412423	0.000554295	74.4049	0
FOXN3_extended (705g)	-0.0292086	0.000286462	-101.963	0		FOXN3_extended (705g)	0.0154251	0.000340938	45.2431	0		FOXN3_extended (705g)	0.00151218	0.000500708	3.02007	0.00253161		FOXN3_extended (705g)	0.0150029	0.000562959	26.6501	2.09428e-152		FOXN3_extended (705g)	0.0279083	0.000374324	74.5563	0
FOXO3_extended (427g)	-0.0273336	0.000280231	-97.5395	0		FOXO3_extended (427g)	0.0147609	0.000335629	43.9797	0		FOXO3_extended (427g)	0.0011917	0.000495519	2.40496	0.016187		FOXO3_extended (427g)	0.0144176	0.000556954	25.8866	4.0289e-144		FOXO3_extended (427g)	0.0253323	0.000370847	68.3093	0
HIF1A (270g)	-0.0306183	0.000365807	-83.7007	0		HIF1A (270g)	0.015715	0.000445673	35.2612	8.31649e-266		HIF1A (270g)	0.00537528	0.000645849	8.32281	9.36572e-17		HIF1A (270g)	0.016813	0.000735522	22.8586	2.01752e-113		HIF1A (270g)	0.0287031	0.00049321	58.1965	0
ATF3_extended (655g)	-0.028707	0.000361811	-79.3425	0		ATF3_extended (655g)	0.0157198	0.000443855	35.4165	4.45963e-268		ATF3_extended (655g)	0.00257842	0.000650312	3.96489	7.3788e-05		ATF3_extended (655g)	0.0151924	0.000739031	20.5571	1.93493e-92		ATF3_extended (655g)	0.0256143	0.000491787	52.0842	0
EGR3_extended (584g)	-0.0336057	0.000406698	-82.6306	0		EGR3_extended (584g)	0.0192083	0.000496816	38.6628	1.35722006801432e-317		EGR3_extended (584g)	0.00276633	0.00074198	3.72831	0.000193519		EGR3_extended (584g)	0.0168634	0.000841162	20.0477	4.48022e-88		EGR3_extended (584g)	0.0284226	0.000559033	50.8424	0
CUX1_extended (2235g)	-0.0386612	0.000275585	-140.288	0		CUX1_extended (2235g)	0.0197265	0.000314819	62.6597	0		CUX1_extended (2235g)	0.003868	0.000437655	8.83802	1.08698e-18		CUX1_extended (2235g)	0.019409	0.000478433	40.5679	0		CUX1_extended (2235g)	0.0380191	0.000309952	122.661	0
CUX1 (332g)	-0.0221206	0.000216308	-102.264	0		CUX1 (332g)	0.0106727	0.000259522	41.1242	0		CUX1 (332g)	-0.000925332	0.000353748	-2.6158	0.00891133		CUX1 (332g)	0.0148221	0.000399928	37.062	6.10577e-286		CUX1 (332g)	0.0233341	0.000264684	88.1585	0
MXI1_extended (1006g)	-0.0471808	0.00042086	-112.106	0		MXI1_extended (1006g)	0.0180551	0.000378539	47.697	0		MXI1_extended (1006g)	0.0243453	0.000689368	35.3154	5.79325e-262		MXI1_extended (1006g)	0.026557	0.000712997	37.247	1.21633e-288		MXI1_extended (1006g)	0.0528532	0.000552715	95.6246	0
STAT1_extended (2192g)	-0.0458614	0.000464961	-98.635	0		STAT1_extended (2192g)	0.0195858	0.000531835	36.8268	4.11702e-289		STAT1_extended (2192g)	0.0128996	0.000789414	16.3408	1.75983e-59		STAT1_extended (2192g)	0.0302167	0.000883574	34.1982	1.55182e-245		STAT1_extended (2192g)	0.0492493	0.000592613	83.1053	0
STAT1 (632g)	-0.0510392	0.000535412	-95.3269	0		STAT1 (632g)	0.0194184	0.000585938	33.1407	1.05387e-235		STAT1 (632g)	0.0205513	0.000893475	23.0015	5.55154e-115		STAT1 (632g)	0.0346323	0.000996009	34.771	2.10601e-253		STAT1 (632g)	0.0579453	0.000688519	84.1593	0
ZFX_extended (341g)	-0.0202272	0.00024296	-83.253	0		ZFX_extended (341g)	0.00747711	0.000280394	26.6665	1.73233e-154		ZFX_extended (341g)	0.0034445	0.000409675	8.4079	4.56687e-17		ZFX_extended (341g)	0.0263039	0.000451891	58.2084	0		ZFX_extended (341g)	0.0218622	0.000318346	68.6743	0
STAT2_extended (506g)	-0.020843	0.000308704	-67.5176	0		STAT2_extended (506g)	0.00746447	0.000364109	20.5007	1.24434e-92		STAT2_extended (506g)	0.00182505	0.000476391	3.83099	0.000128174		STAT2_extended (506g)	0.0298583	0.000605973	49.2734	0		STAT2_extended (506g)	0.0229832	0.000400423	57.3974	0
STAT2 (389g)	-0.021088	0.000309863	-68.0557	0		STAT2 (389g)	0.00757447	0.000366335	20.6764	3.51991e-94		STAT2 (389g)	0.00241501	0.000482097	5.00938	5.52596e-07		STAT2 (389g)	0.0291285	0.000611833	47.6086	0		STAT2 (389g)	0.0232818	0.00040178	57.9468	0
PML_extended (75g)	-0.0229128	0.000249281	-91.9157	0		PML_extended (75g)	0.0134244	0.000291152	46.108	0		PML_extended (75g)	0.0048764	0.000432992	11.2621	2.68509e-29		PML_extended (75g)	0.0084885	0.000491477	17.2714	4.20117e-66		PML_extended (75g)	0.0183377	0.000349466	52.4736	0
KLF13_extended (69g)	-0.0217776	0.000292412	-74.4757	0		KLF13_extended (69g)	0.0135478	0.000360442	37.5868	9.43278e-301		KLF13_extended (69g)	-0.00325432	0.000511422	-6.36329	2.03526e-10		KLF13_extended (69g)	0.00993009	0.000590077	16.8285	6.95863e-63		KLF13_extended (69g)	0.0178761	0.000400707	44.6115	0
POLR2A_extended (3069g)	-0.0198438	0.00023118	-85.8369	0		POLR2A_extended (3069g)	0.0132714	0.000282623	46.9579	0		POLR2A_extended (3069g)	-0.0135918	0.000385026	-35.301	9.25024e-262		POLR2A_extended (3069g)	0.00874433	0.00042896	20.385	5.93234e-91		POLR2A_extended (3069g)	0.0179406	0.000285093	62.929	0
POLR2A (2867g)	-0.0182276	0.000218267	-83.5106	0		POLR2A (2867g)	0.0120557	0.000267529	45.0632	0		POLR2A (2867g)	-0.0128008	0.000363642	-35.2016	2.32843e-260		POLR2A (2867g)	0.00845487	0.000405291	20.8612	4.29138e-95		POLR2A (2867g)	0.0167973	0.000269084	62.4241	0
ATF6B_extended (12g)	-0.00559378	0.000461282	-12.1266	8.60106e-34		ATF6B_extended (12g)	0.00961853	0.000600811	16.0092	2.13588e-57		ATF6B_extended (12g)	-0.00991992	0.000844711	-11.7436	1.06692e-31		ATF6B_extended (12g)	-0.00187052	0.000951522	-1.96582	0.0493405		ATF6B_extended (12g)	-0.00545994	0.000638605	-8.54979	1.30968e-17
RARG_extended (16g)	-0.00776869	0.000307677	-25.2495	1.03288e-139		RARG_extended (16g)	0.00658994	0.000374835	17.5809	9.01248e-69		RARG_extended (16g)	-0.00285217	0.000560924	-5.08478	3.72726e-07		RARG_extended (16g)	0.0015657	0.000640945	2.4428	0.0145872		RARG_extended (16g)	0.00336446	0.000450106	7.4748	8.0114e-14
RARG (14g)	-0.00803406	0.000343008	-23.4224	1.29091e-120		RARG (14g)	0.00686365	0.000421069	16.3005	1.99256e-59		RARG (14g)	-0.00319306	0.000625545	-5.10444	3.36051e-07		RARG (14g)	0.00151985	0.000714761	2.12638	0.0334906		RARG (14g)	0.00347703	0.000500832	6.9425	3.95603e-12
MSX1_extended (85g)	-0.00901509	0.000230837	-39.0539	0		MSX1_extended (85g)	0.00784649	0.000281247	27.8989	1.10343e-168		MSX1_extended (85g)	-0.00801378	0.000416007	-19.2636	1.18558e-81		MSX1_extended (85g)	0.00402656	0.000490835	8.20348	2.55311e-16		MSX1_extended (85g)	0.00452056	0.000335205	13.486	2.7281e-41
MSX1 (56g)	-0.00860443	0.000256256	-33.5774	3.26786e-244		MSX1 (56g)	0.00841669	0.000310475	27.1091	1.62087e-159		MSX1 (56g)	-0.00903263	0.00045976	-19.6464	8.217e-85		MSX1 (56g)	0.00205358	0.000541443	3.79278	0.000149642		MSX1 (56g)	0.00309138	0.000375219	8.23887	1.83141e-16
EN1_extended (30g)	-0.0156137	0.000785693	-19.8725	1.64462e-87		EN1_extended (30g)	0.01423	0.00106144	13.4064	7.69582e-41		EN1_extended (30g)	-0.0156872	0.00143033	-10.9675	7.07879e-28		EN1_extended (30g)	0.00131374	0.00163802	0.802033	0.422549		EN1_extended (30g)	0.00843662	0.0010684	7.89651	2.9975e-15
EN1 (18g)	-0.00108988	0.000638874	-1.70594	0.0880264		EN1 (18g)	0.00789737	0.000860378	9.17896	4.68271e-20		EN1 (18g)	-0.0136771	0.00114757	-11.9183	1.35799e-32		EN1 (18g)	-0.007919	0.001312	-6.03582	1.62458e-09		EN1 (18g)	-0.00909166	0.000866227	-10.4957	1.03533e-25
HOXD8_extended (21g)	-0.00941874	0.000210452	-44.7548	0		HOXD8_extended (21g)	0.00763053	0.000240559	31.72	1.72441e-216		HOXD8_extended (21g)	-0.00253734	0.000386335	-6.56772	5.28629e-11		HOXD8_extended (21g)	0.00191718	0.000451144	4.24959	2.15655e-05		HOXD8_extended (21g)	0.00459216	0.000322485	14.2399	8.15553e-46
TCF7_extended (28g)	-0.00916706	0.000340791	-26.8994	3.771e-158		TCF7_extended (28g)	0.00655136	0.000424307	15.4401	1.55998e-53		TCF7_extended (28g)	-0.00685205	0.0006115	-11.2053	5.07904e-29		TCF7_extended (28g)	0.00792617	0.000718591	11.0302	3.64259e-28		TCF7_extended (28g)	0.00649226	0.000486473	13.3456	1.78563e-40
PRRX2 (76g)	-0.0188325	0.000385612	-48.8379	0		PRRX2 (76g)	0.0113808	0.000470786	24.174	1.25001e-127		PRRX2 (76g)	-0.00257801	0.000698094	-3.69293	0.000222514		PRRX2 (76g)	0.00902146	0.000799602	11.2824	2.19338e-29		PRRX2 (76g)	0.0160483	0.000550675	29.1429	2.4144e-183
DLX1_extended (63g)	-0.0192145	0.000400542	-47.9712	0		DLX1_extended (63g)	0.0137247	0.0004869	28.188	4.21751e-172		DLX1_extended (63g)	-0.00512855	0.000749396	-6.84358	8.03935e-12		DLX1_extended (63g)	0.00638784	0.000847374	7.5384	5.07205e-14		DLX1_extended (63g)	0.0130289	0.000577696	22.5532	2.08746e-111
HOXC10_extended (272g)	-0.0229342	0.000307284	-74.6351	0		HOXC10_extended (272g)	0.0143429	0.000362039	39.617	0		HOXC10_extended (272g)	-0.00373223	0.000546866	-6.82475	9.16379e-12		HOXC10_extended (272g)	0.00973824	0.000620587	15.692	5.46741e-55		HOXC10_extended (272g)	0.0189431	0.000430173	44.0358	0
HOXC10 (188g)	-0.0242924	0.000290833	-83.5269	0		HOXC10 (188g)	0.0149984	0.000341269	43.9489	0		HOXC10 (188g)	-0.00214353	0.000516117	-4.15318	3.29805e-05		HOXC10 (188g)	0.0108468	0.000586975	18.4791	2.78214e-75		HOXC10 (188g)	0.0197433	0.000403744	48.9006	0
PRRX2_extended (574g)	-0.0194192	0.000295398	-65.7392	0		PRRX2_extended (574g)	0.0123465	0.000365083	33.8183	3.86766e-245		PRRX2_extended (574g)	-0.00787942	0.000527066	-14.9496	3.76284e-50		PRRX2_extended (574g)	0.00804843	0.000601939	13.3708	1.65531e-40		PRRX2_extended (574g)	0.0172815	0.000401488	43.0437	0
DLX2_extended (527g)	-0.00587948	0.000263212	-22.3375	6.1685e-110		DLX2_extended (527g)	0.00538192	0.00034547	15.5785	1.84591e-54		DLX2_extended (527g)	-0.0132438	0.000468741	-28.2539	6.36057e-171		DLX2_extended (527g)	0.00242432	0.000535541	4.52686	6.03983e-06		DLX2_extended (527g)	0.00520686	0.000354369	14.6933	1.19008e-48
FOXC2_extended (63g)	-0.0138472	0.000571565	-24.2268	7.50029e-129		FOXC2_extended (63g)	-0.00105349	0.000662278	-1.59071	0.111687		FOXC2_extended (63g)	0.00133466	0.000988087	1.35075	0.176797		FOXC2_extended (63g)	0.0214195	0.00110989	19.2987	7.61431e-82		FOXC2_extended (63g)	0.0289232	0.000802403	36.0458	9.78268e-277
FOXC2 (14g)	0.00408311	0.000766641	5.32597	1.00884e-07		FOXC2 (14g)	-0.0172786	0.000934994	-18.4799	9.6683e-76		FOXC2 (14g)	-0.012357	0.00131661	-9.38551	7.19364e-21		FOXC2 (14g)	0.0296029	0.00150418	19.6805	5.41717e-85		FOXC2 (14g)	0.027621	0.00105858	26.0924	6.70129e-148
UQCRB (106g)	-0.00949307	0.000164506	-57.7064	0		UQCRB (106g)	0.00678597	0.000206871	32.8029	4.58155e-231		UQCRB (106g)	-0.00707294	0.00028272	-25.0175	3.22411e-135		UQCRB (106g)	0.00401929	0.000328602	12.2315	3.2513e-34		UQCRB (106g)	0.00780092	0.000217965	35.7897	5.92279e-273
ZNF358_extended (69g)	-0.0232508	0.000360833	-64.4364	0		ZNF358_extended (69g)	0.0115869	0.000444679	26.0568	1.09256e-147		ZNF358_extended (69g)	-0.00633098	0.000622047	-10.1777	3.02048e-24		ZNF358_extended (69g)	0.0117073	0.000691091	16.9404	1.08851e-63		ZNF358_extended (69g)	0.0265573	0.000467323	56.8286	0
ZBTB7A (266g)	-0.0209694	0.000288589	-72.6617	0		ZBTB7A (266g)	0.00936786	0.000331927	28.2227	1.63478e-172		ZBTB7A (266g)	-0.00715835	0.000480924	-14.8846	9.81721e-50		ZBTB7A (266g)	0.0143865	0.000531755	27.0548	6.97357e-157		ZBTB7A (266g)	0.0260057	0.000370548	70.1816	0
JUND_extended (1475g)	-0.0233279	0.000233108	-100.073	0		JUND_extended (1475g)	0.0115975	0.00026003	44.6007	0		JUND_extended (1475g)	-0.00126573	0.000392615	-3.22384	0.00126768		JUND_extended (1475g)	0.0125991	0.000422379	29.8288	3.52346e-189		JUND_extended (1475g)	0.0246953	0.000289805	85.2135	0
ZBTB7A_extended (1173g)	-0.0206114	0.000270374	-76.2329	0		ZBTB7A_extended (1173g)	0.00776911	0.000299551	25.9359	2.341e-146		ZBTB7A_extended (1173g)	-0.00712434	0.000432035	-16.4902	1.57043e-60		ZBTB7A_extended (1173g)	0.0174924	0.000469811	37.2328	1.96441e-288		ZBTB7A_extended (1173g)	0.0280975	0.000330485	85.0188	0
CEBPB (59g)	-0.0463916	0.000603146	-76.9159	0		CEBPB (59g)	0.0227121	0.00063645	35.6856	4.92356e-272		CEBPB (59g)	0.006133	0.00105389	5.81941	6.03276e-09		CEBPB (59g)	0.0202002	0.00116246	17.3772	6.96868e-67		CEBPB (59g)	0.0481486	0.000850368	56.6209	0
MAFG_extended (20g)	-0.0454745	0.000823413	-55.2269	0		MAFG_extended (20g)	0.0185506	0.000812241	22.8388	2.85057e-114		MAFG_extended (20g)	0.0079708	0.00139387	5.71847	1.09646e-08		MAFG_extended (20g)	0.0228703	0.00148699	15.3803	6.47626e-53		MAFG_extended (20g)	0.0544195	0.00119387	45.5825	0
DLX2 (73g)	-0.00734354	0.000355977	-20.6293	4.00869e-94		DLX2 (73g)	0.00452274	0.000491954	9.19342	4.09558e-20		DLX2 (73g)	-0.0094941	0.000645098	-14.7173	1.13716e-48		DLX2 (73g)	0.00676857	0.000740126	9.14515	6.82798e-20		DLX2 (73g)	0.00820628	0.000468598	17.5124	3.23506e-68
FOXD1_extended (33g)	-0.0208785	0.000515226	-40.523	0		FOXD1_extended (33g)	0.00699308	0.000589344	11.8659	2.17835e-32		FOXD1_extended (33g)	-0.0048664	0.000863841	-5.63345	1.79987e-08		FOXD1_extended (33g)	0.0193008	0.000966315	19.9736	1.89494e-87		FOXD1_extended (33g)	0.0292785	0.000721815	40.5624	0
RUNX2_extended (30g)	-0.0231157	0.000358232	-64.527	0		RUNX2_extended (30g)	0.0101181	0.000382547	26.4492	4.77137e-152		RUNX2_extended (30g)	0.00760998	0.000620462	12.265	2.08176e-34		RUNX2_extended (30g)	0.0137509	0.00070705	19.4483	4.52167e-83		RUNX2_extended (30g)	0.0242395	0.000521066	46.5191	0
RUNX2 (15g)	-0.0256286	0.000430172	-59.5777	0		RUNX2 (15g)	0.0103309	0.000455243	22.6931	7.37547e-113		RUNX2 (15g)	0.00710583	0.000736832	9.64376	6.09641e-22		RUNX2 (15g)	0.0154613	0.000837194	18.468	3.40039e-75		RUNX2 (15g)	0.0293699	0.000628489	46.7309	0
DBP_extended (33g)	-0.0330434	0.000351062	-94.1241	0		DBP_extended (33g)	0.0145391	0.000351045	41.4167	0		DBP_extended (33g)	0.0177888	0.000619221	28.7277	1.77598e-176		DBP_extended (33g)	0.0160443	0.00065359	24.5479	4.02563e-130		DBP_extended (33g)	0.0329757	0.00048867	67.4804	0
DBP (20g)	-0.0263533	0.000318568	-82.7245	0		DBP (20g)	0.010976	0.000287755	38.1434	0		DBP (20g)	0.011833	0.000546496	21.6524	2.5609e-102		DBP (20g)	0.0133079	0.000573943	23.1868	1.39727e-116		DBP (20g)	0.0284501	0.000461656	61.6261	0
HOXA7_extended (80g)	-0.0133264	0.000201414	-66.1643	0		HOXA7_extended (80g)	0.00715911	0.000231507	30.924	4.61519e-206		HOXA7_extended (80g)	0.0013351	0.000357138	3.73833	0.000185974		HOXA7_extended (80g)	0.00740121	0.000399343	18.5335	1.03994e-75		HOXA7_extended (80g)	0.012076	0.000283017	42.6688	0
HOXA7 (42g)	-0.013913	0.000245457	-56.6822	0		HOXA7 (42g)	0.00722971	0.000287689	25.1303	1.22074e-137		HOXA7 (42g)	0.00079898	0.000437359	1.82683	0.0677464		HOXA7 (42g)	0.00798291	0.000485591	16.4396	4.01161e-60		HOXA7 (42g)	0.0133246	0.000344359	38.694	2.97231275921902e-317
HOXA4_extended (45g)	-0.0190677	0.000244127	-78.1057	0		HOXA4_extended (45g)	0.00746004	0.000229457	32.5117	4.2113e-227		HOXA4_extended (45g)	0.00784866	0.000401592	19.5439	5.84089e-84		HOXA4_extended (45g)	0.0100115	0.000432161	23.1663	2.21049e-116		HOXA4_extended (45g)	0.0218665	0.000349625	62.5428	0
HOXA4 (23g)	-0.0175673	0.000279755	-62.7953	0		HOXA4 (23g)	0.00636859	0.000302383	21.0613	1.28862e-97		HOXA4 (23g)	0.00576704	0.000468271	12.3156	1.12106e-34		HOXA4 (23g)	0.010601	0.000520796	20.3554	1.06477e-90		HOXA4 (23g)	0.0214876	0.000390642	55.006	0
EP300_extended (39g)	-0.00915827	0.000172456	-53.1049	0		EP300_extended (39g)	0.00263631	0.000171745	15.3501	6.19395e-53		EP300_extended (39g)	0.0035543	0.000281396	12.631	2.23285e-36		EP300_extended (39g)	0.00860796	0.000323436	26.6141	5.20475e-152		EP300_extended (39g)	0.0118119	0.000246178	47.981	0
EP300 (19g)	-0.00913178	0.00025735	-35.4839	4.21622e-272		EP300 (19g)	0.00190901	0.000268551	7.10856	1.20437e-12		EP300 (19g)	0.00433945	0.000421373	10.2983	8.75766e-25		EP300 (19g)	0.0113681	0.000499111	22.7768	1.21839e-112		EP300 (19g)	0.0124615	0.000365932	34.0542	5.93794e-248
IRF1_extended (146g)	-0.020273	0.000258361	-78.4679	0		IRF1_extended (146g)	0.00881957	0.000273723	32.2207	3.57169e-223		IRF1_extended (146g)	0.0153754	0.000445437	34.5175	8.26831e-251		IRF1_extended (146g)	0.0104616	0.0004906	21.3241	3.33622e-99		IRF1_extended (146g)	0.0187336	0.000365134	51.3061	0
IRF1 (118g)	-0.0209288	0.000259375	-80.6891	0		IRF1 (118g)	0.00950603	0.000287371	33.0793	7.40374e-235		IRF1 (118g)	0.0157322	0.000451998	34.8058	8.15111e-255		IRF1 (118g)	0.010071	0.000500352	20.1279	9.34852e-89		IRF1 (118g)	0.0186373	0.000361587	51.543	0
FOSL2_extended (41g)	-0.0147228	0.00040996	-35.9128	1.40821e-278		FOSL2_extended (41g)	0.00406702	0.000513503	7.92015	2.47117e-15		FOSL2_extended (41g)	-0.00539897	0.000702579	-7.6845	1.636e-14		FOSL2_extended (41g)	0.0203346	0.000829894	24.5026	1.16767e-129		FOSL2_extended (41g)	0.0216189	0.00054655	39.5552	0
RXRA_extended (37g)	-0.0406003	0.000544314	-74.5898	0		RXRA_extended (37g)	0.0154097	0.000611188	25.2127	1.60926e-138		RXRA_extended (37g)	0.00369214	0.000908878	4.06231	4.88501e-05		RXRA_extended (37g)	0.0247601	0.00100308	24.6842	1.62337e-131		RXRA_extended (37g)	0.0513691	0.000715493	71.7954	0
KLF2_extended (251g)	-0.0446081	0.000575964	-77.4495	0		KLF2_extended (251g)	0.017789	0.000656157	27.1109	1.54588e-159		KLF2_extended (251g)	0.00487424	0.000990113	4.92291	8.62201e-07		KLF2_extended (251g)	0.0300473	0.00108988	27.5695	1.15133e-162		KLF2_extended (251g)	0.0533984	0.000753849	70.8343	0
KLF2 (240g)	-0.0451483	0.000578751	-78.01	0		KLF2 (240g)	0.0181978	0.000658158	27.6495	9.19097e-166		KLF2 (240g)	0.00454629	0.000993769	4.57479	4.80716e-06		KLF2 (240g)	0.0301972	0.00109416	27.5987	5.37715e-163		KLF2 (240g)	0.0537835	0.000757558	70.9959	0
FOXC1_extended (200g)	-0.0331781	0.000456866	-72.621	0		FOXC1_extended (200g)	0.0126472	0.00048996	25.8127	5.24279e-145		FOXC1_extended (200g)	0.00781398	0.00078481	9.95652	2.81414e-23		FOXC1_extended (200g)	0.0241595	0.000867326	27.8551	6.46732e-166		FOXC1_extended (200g)	0.0391377	0.000628995	62.2226	0
IRX3_extended (154g)	-0.0305347	0.00053973	-56.574	0		IRX3_extended (154g)	0.00962289	0.000616279	15.6145	1.05655e-54		IRX3_extended (154g)	0.00659911	0.000911514	7.23972	4.72649e-13		IRX3_extended (154g)	0.0318082	0.00105607	30.1194	1.0075e-192		IRX3_extended (154g)	0.0384701	0.000737506	52.1625	0
IRX3 (130g)	-0.0308889	0.000571313	-54.0666	0		IRX3 (130g)	0.00967524	0.000659073	14.6801	1.38321e-48		IRX3 (130g)	0.00530631	0.000966336	5.49117	4.06123e-08		IRX3 (130g)	0.0334211	0.00112462	29.7178	7.79847e-188		IRX3 (130g)	0.0392148	0.000780547	50.2402	0
GLIS2_extended (39g)	-0.0259858	0.000362694	-71.6465	0		GLIS2_extended (39g)	0.0124101	0.000425403	29.1726	5.50794e-184		GLIS2_extended (39g)	-0.00358566	0.000608192	-5.89561	3.81747e-09		GLIS2_extended (39g)	0.0147034	0.000692244	21.2402	1.88285e-98		GLIS2_extended (39g)	0.029296	0.000487884	60.0471	0
KLF6_extended (29g)	-0.0506788	0.000921527	-54.9944	0		KLF6_extended (29g)	0.0190643	0.00112328	16.9719	3.05526e-64		KLF6_extended (29g)	-0.00789428	0.00163152	-4.8386	1.32127e-06		KLF6_extended (29g)	0.0353122	0.00179631	19.6582	8.29958e-85		KLF6_extended (29g)	0.0677841	0.00122154	55.4908	0
DLX5_extended (17g)	-0.0336921	0.000647555	-52.0298	0		DLX5_extended (17g)	0.0142565	0.000692617	20.5836	2.32275e-93		DLX5_extended (17g)	0.01054	0.00111996	9.41101	5.65402e-21		DLX5_extended (17g)	0.0260917	0.00129856	20.0928	1.85853e-88		DLX5_extended (17g)	0.0351036	0.00094834	37.0158	2.77646e-291
FOXC1 (15g)	-0.0561138	0.00110101	-50.9657	0		FOXC1 (15g)	0.0201185	0.0010643	18.9031	3.87066e-79		FOXC1 (15g)	0.0197321	0.00185762	10.6223	2.94453e-26		FOXC1 (15g)	0.0431592	0.00206631	20.8871	2.5419e-95		FOXC1 (15g)	0.0662811	0.00164537	40.2833	0
MAF_extended (43g)	-0.0438441	0.000724425	-60.5226	0		MAF_extended (43g)	0.0179593	0.000797855	22.5095	4.34502e-111		MAF_extended (43g)	0.0125391	0.00124885	10.0405	1.21207e-23		MAF_extended (43g)	0.0348911	0.00145753	23.9386	5.67529e-124		MAF_extended (43g)	0.0472433	0.00103174	45.7898	0
MAF (29g)	-0.0432321	0.000717775	-60.2308	0		MAF (29g)	0.0166379	0.000822507	20.2283	2.94961e-90		MAF (29g)	0.0140225	0.00125242	11.1964	5.61406e-29		MAF (29g)	0.0335456	0.00144488	23.2168	7.15595e-117		MAF (29g)	0.0487349	0.000999035	48.7819	0

## Sheet: Supplementary Data 7 
Supplementary Data 7: Differentially expressed Proteins calculated by DESeq2 on MSC EVs Proteome level. ( p values were derived using the two-tailed Wald test and adjusted using Benjamini-Hochberg FDR correction; p.adj＜0.05; absolute Log2FoldChange>1)
Proteins	baseMean	log2FoldChange	lfcSE	stat	pvalue	padj	Type
ITGB1	5.57642e+06	2.87713	0.267139	10.7702	4.76154e-27	9.08977e-24	Up in UC-EVs
ITGA1	681572	2.92736	0.325137	9.00348	2.18683e-19	1.39155e-16	Up in UC-EVs
PHLDA1	59118	3.12004	0.353196	8.83373	1.01243e-18	4.83181e-16	Up in UC-EVs
ITGA2	4.65266e+06	4.90535	0.584302	8.39522	4.65007e-17	1.7754e-14	Up in UC-EVs
CD82	524345	2.99201	0.379049	7.89345	2.93943e-15	8.01626e-13	Up in UC-EVs
CLIC1	4.2316e+06	3.28391	0.434117	7.56457	3.89149e-14	8.25429e-12	Up in UC-EVs
ITGA4	768573	3.59696	0.496712	7.24153	4.43635e-13	7.69908e-11	Up in UC-EVs
CDCP1	1.7425e+06	3.32605	0.49521	6.71645	1.86206e-11	2.22168e-09	Up in UC-EVs
JUP	310190	2.62381	0.406245	6.4587	1.05608e-10	1.02056e-08	Up in UC-EVs
NT5E	6.88316e+06	2.89694	0.464782	6.23291	4.57854e-10	3.64185e-08	Up in UC-EVs
TPBG	676139	2.96838	0.479664	6.18846	6.07554e-10	4.63928e-08	Up in UC-EVs
SLC7A11	10959.1	3.38169	0.559458	6.04458	1.498e-09	1.02132e-07	Up in UC-EVs
COTL1	157125	1.77167	0.303513	5.83721	5.3083e-09	2.81488e-07	Up in UC-EVs
PVR	112595	2.15664	0.379925	5.67648	1.37493e-08	6.90721e-07	Up in UC-EVs
SLC16A3	3.06945e+06	2.23691	0.395548	5.65521	1.55659e-08	7.61929e-07	Up in UC-EVs
THY1	503155	2.44325	0.437381	5.58608	2.32247e-08	1.1084e-06	Up in UC-EVs
PLAU	78370.9	2.45222	0.47486	5.1641	2.41597e-07	8.23588e-06	Up in UC-EVs
CEMIP2	449788	2.06148	0.40013	5.15202	2.577e-07	8.6307e-06	Up in UC-EVs
RFTN1	344781	2.06821	0.403126	5.13042	2.89092e-07	9.51513e-06	Up in UC-EVs
PRDX6	693425	2.43374	0.477773	5.09394	3.50698e-07	1.09751e-05	Up in UC-EVs
BDKRB2	39753	2.52383	0.496706	5.08113	3.75194e-07	1.1369e-05	Up in UC-EVs
PLXNB2	258508	1.52032	0.30667	4.9575	7.14043e-07	2.00457e-05	Up in UC-EVs
CTNNA1	745619	2.00698	0.40643	4.93806	7.89024e-07	2.18297e-05	Up in UC-EVs
UBASH3B	10205.8	2.67448	0.543523	4.92064	8.62613e-07	2.31934e-05	Up in UC-EVs
NEGR1	124392	2.54922	0.521749	4.88592	1.02949e-06	2.69219e-05	Up in UC-EVs
CHP1	101326	1.53571	0.31721	4.84131	1.28984e-06	3.20102e-05	Up in UC-EVs
EPHB2	119588	2.347	0.484806	4.84111	1.29114e-06	3.20102e-05	Up in UC-EVs
SLC4A7	151689	1.94324	0.401657	4.83806	1.31113e-06	3.2089e-05	Up in UC-EVs
CNN2	16617.8	3.04654	0.638624	4.77047	1.83797e-06	4.21435e-05	Up in UC-EVs
WASF2	14593.3	2.38621	0.503821	4.73623	2.17727e-06	4.86903e-05	Up in UC-EVs
NME1	541661	1.90624	0.413374	4.61142	3.99919e-06	8.48273e-05	Up in UC-EVs
CD276	305164	1.93656	0.426032	4.54557	5.47868e-06	0.000108866	Up in UC-EVs
EVA1B	74592.4	2.13776	0.473121	4.51842	6.23023e-06	0.000118935	Up in UC-EVs
MMP14	958730	2.46935	0.561076	4.4011	1.07703e-05	0.000183577	Up in UC-EVs
CTNND1	549002	2.05111	0.472047	4.34514	1.39184e-05	0.000229054	Up in UC-EVs
ANTXR2	114511	2.7733	0.642098	4.31912	1.56655e-05	0.000248212	Up in UC-EVs
TNS1	227318	2.12625	0.492395	4.31817	1.57326e-05	0.000248212	Up in UC-EVs
CD200	87123.7	1.83674	0.426438	4.30717	1.65356e-05	0.000256638	Up in UC-EVs
GSTP1	845117	1.66415	0.38663	4.30425	1.67556e-05	0.000257955	Up in UC-EVs
TGM2	582605	2.30191	0.537528	4.2824	1.84891e-05	0.000280359	Up in UC-EVs
DCBLD2	23719	2.29102	0.539862	4.24371	2.19858e-05	0.000330033	Up in UC-EVs
CASK	196624	1.48234	0.350415	4.23024	2.33447e-05	0.000345466	Up in UC-EVs
NRDC	24161.6	2.02734	0.480033	4.22334	2.40709e-05	0.000353472	Up in UC-EVs
PTTG1IP	86221	3.63538	0.872768	4.16534	3.10889e-05	0.000446231	Up in UC-EVs
PTPRF	74676.6	1.64706	0.395928	4.16	3.18251e-05	0.000447751	Up in UC-EVs
DPP4	293193	2.3548	0.567311	4.15081	3.31294e-05	0.000461635	Up in UC-EVs
LRIG1	75152.4	2.06187	0.500771	4.1174	3.83172e-05	0.000526241	Up in UC-EVs
MAPRE1	11474.5	1.74612	0.424438	4.11396	3.88921e-05	0.000530321	Up in UC-EVs
KRIT1	66053.7	1.30809	0.320705	4.0788	4.52683e-05	0.000612888	Up in UC-EVs
NIBAN2	345519	1.29982	0.319193	4.07219	4.65724e-05	0.000626103	Up in UC-EVs
ZDHHC5	111116	1.33271	0.329192	4.04844	5.15596e-05	0.000688302	Up in UC-EVs
PAPPA	298365	2.68051	0.667792	4.01399	5.97006e-05	0.000785989	Up in UC-EVs
BANF1	23825.7	2.75829	0.688816	4.0044	6.21757e-05	0.000812969	Up in UC-EVs
ICAM1	232843	1.95024	0.488251	3.99435	6.48726e-05	0.000829791	Up in UC-EVs
LHFPL2	28462	1.66294	0.418828	3.97046	7.17342e-05	0.000883487	Up in UC-EVs
EHD2	1.00372e+06	1.7938	0.458139	3.91542	9.02483e-05	0.00107678	Up in UC-EVs
ITGA5	1.11683e+06	1.57173	0.404915	3.88164	0.000103756	0.00120774	Up in UC-EVs
NRP1	550217	2.72157	0.701067	3.88203	0.000103586	0.00120774	Up in UC-EVs
SNTB2	100183	1.27926	0.330988	3.86497	0.000111101	0.00128541	Up in UC-EVs
NOTCH2	288397	1.72901	0.448388	3.85606	0.00011523	0.00132514	Up in UC-EVs
MYO10	382939	2.53106	0.65765	3.84864	0.000118776	0.00135775	Up in UC-EVs
CD9	352605	3.48511	0.920716	3.78522	0.000153574	0.00170021	Up in UC-EVs
LYN	27173.3	1.85668	0.490613	3.7844	0.000154079	0.00170021	Up in UC-EVs
ADGRE5	98256	2.00982	0.533087	3.77014	0.000163153	0.00176966	Up in UC-EVs
FARP1	361373	2.03196	0.551231	3.68623	0.000227603	0.00234862	Up in UC-EVs
BTN2A1	50768	2.0452	0.556384	3.67587	0.000237037	0.00242547	Up in UC-EVs
RPS3A	42442.7	1.13683	0.309617	3.67173	0.000240915	0.00244632	Up in UC-EVs
NAMPT	155765	1.90611	0.521753	3.65328	0.000258907	0.00261423	Up in UC-EVs
DYNLL2	6542.26	1.8047	0.496361	3.63586	0.00027705	0.00274773	Up in UC-EVs
WASHC1	18640.8	2.27307	0.6253	3.63517	0.000277796	0.00274773	Up in UC-EVs
NECTIN2	198655	1.84264	0.510361	3.61046	0.000305658	0.00294698	Up in UC-EVs
NCSTN	80108	1.97969	0.550127	3.5986	0.000319932	0.00306909	Up in UC-EVs
LYPLA1	31053.3	1.49177	0.417502	3.57307	0.000352814	0.00331784	Up in UC-EVs
RPL7A	386412	1.77175	0.49858	3.55359	0.000380017	0.00355614	Up in UC-EVs
EEF2	2.01207e+06	1.58668	0.447965	3.54197	0.000397157	0.00366267	Up in UC-EVs
GLO1	46237.9	1.57696	0.446525	3.53163	0.000413002	0.00379048	Up in UC-EVs
ZYX	327188	1.63901	0.465888	3.51804	0.000434754	0.00397103	Up in UC-EVs
CSNK2B	13676.1	2.34908	0.669063	3.511	0.000446421	0.00403894	Up in UC-EVs
GFPT2	63006.3	1.48974	0.426798	3.49051	0.000482097	0.00430057	Up in UC-EVs
TGFB1I1	284296	1.69087	0.488885	3.45863	0.000542934	0.00477632	Up in UC-EVs
TNFRSF12A	42948.6	2.38132	0.692785	3.43732	0.0005875	0.0050979	Up in UC-EVs
TSPAN9	129614	1.44613	0.421816	3.42834	0.000607281	0.00522207	Up in UC-EVs
PHLDA2	20768.8	2.11494	0.617776	3.42347	0.00061828	0.00529281	Up in UC-EVs
ARPC5	242554	1.02873	0.30168	3.41002	0.000649588	0.005536	Up in UC-EVs
GARS1	37726	1.0584	0.310815	3.40525	0.000661039	0.00560855	Up in UC-EVs
SLC12A2	218846	1.38879	0.408194	3.40228	0.000668254	0.00561981	Up in UC-EVs
ARPC4	1.04205e+06	1.12149	0.330191	3.39648	0.000682577	0.00569013	Up in UC-EVs
ATP1A1	2.69112e+06	1.55357	0.457722	3.39413	0.000688471	0.00571431	Up in UC-EVs
BZW2	36784.9	1.42592	0.420706	3.38934	0.000700617	0.00578995	Up in UC-EVs
NSDHL	17541.2	1.97022	0.583357	3.37738	0.000731797	0.00597009	Up in UC-EVs
RPS27A	1.74211e+06	1.08675	0.321941	3.37562	0.000736494	0.00598284	Up in UC-EVs
MPZL1	270650	2.51599	0.748563	3.36109	0.000776357	0.00625344	Up in UC-EVs
KPNA2	53794.7	1.59138	0.474186	3.35601	0.00079075	0.00634261	Up in UC-EVs
DSG2	102050	2.2913	0.683457	3.35251	0.00080083	0.00636994	Up in UC-EVs
ATP1B1	149682	1.6726	0.501017	3.3384	0.000842624	0.0065925	Up in UC-EVs
GPR89B	6186.15	2.32292	0.695494	3.33996	0.000837912	0.0065925	Up in UC-EVs
FSCN1	299645	1.23071	0.370392	3.32274	0.000891382	0.0069455	Up in UC-EVs
UCHL1	419318	1.43848	0.433959	3.31478	0.000917141	0.00711716	Up in UC-EVs
LPXN	59754.6	1.9301	0.583688	3.30673	0.000943903	0.00729518	Up in UC-EVs
TMEM165	20863.7	1.76024	0.533	3.30251	0.000958227	0.00737603	Up in UC-EVs
NRP2	528262	2.90144	0.882991	3.28593	0.00101647	0.00770018	Up in UC-EVs
SLC1A5	4.49478e+06	1.07304	0.328762	3.26388	0.00109897	0.00813154	Up in UC-EVs
CD59	1.77882e+06	1.83037	0.561232	3.26135	0.00110885	0.00815351	Up in UC-EVs
NPTN	1.01059e+06	1.08559	0.333102	3.25904	0.0011179	0.00817651	Up in UC-EVs
SHOC2	10525.9	1.462	0.450445	3.24567	0.00117175	0.00847297	Up in UC-EVs
RDX	120578	1.12031	0.346541	3.23283	0.00122569	0.00876348	Up in UC-EVs
H3C15	1.23427e+06	1.93919	0.605887	3.20058	0.0013715	0.00969703	Up in UC-EVs
SLC38A1	95090.1	1.19806	0.374471	3.19934	0.00137742	0.00969988	Up in UC-EVs
MSN	1.78012e+06	1.28645	0.404163	3.18299	0.00145761	0.0101926	Up in UC-EVs
ARL3	130655	1.2925	0.406846	3.17689	0.00148866	0.010334	Up in UC-EVs
WDR1	913099	1.17103	0.369943	3.16544	0.00154849	0.0106816	Up in UC-EVs
PPP1R7	22813.5	1.32449	0.419119	3.16017	0.00157676	0.0107886	Up in UC-EVs
PRDX1	591534	1.3027	0.412784	3.15589	0.00160008	0.0109091	Up in UC-EVs
GSTO1	158576	2.28245	0.724991	3.14824	0.00164256	0.011041	Up in UC-EVs
SLC39A14	423565	2.0965	0.667279	3.14187	0.00167875	0.0111663	Up in UC-EVs
EIF4A1	341513	1.13367	0.361816	3.13329	0.00172861	0.0113089	Up in UC-EVs
RPS11	10826.1	1.2922	0.41257	3.13208	0.00173573	0.0113089	Up in UC-EVs
IARS1	67593.4	1.14238	0.365919	3.12195	0.00179657	0.011626	Up in UC-EVs
CD55	427659	2.80002	0.899798	3.11183	0.00185928	0.0119107	Up in UC-EVs
RHEB	244739	1.24793	0.402822	3.09798	0.00194844	0.0123986	Up in UC-EVs
BZW1	160112	0.912531	0.294657	3.09693	0.00195539	0.0124014	Up in UC-EVs
PGM3	75681.3	1.53771	0.498149	3.08684	0.00202296	0.0127453	Up in UC-EVs
HSD17B10	29143.5	1.18018	0.382973	3.08164	0.00205864	0.0129274	Up in UC-EVs
GFPT1	220760	1.22549	0.397935	3.07962	0.00207268	0.0129729	Up in UC-EVs
RPL24	88680.7	1.56872	0.509672	3.07791	0.00208458	0.0130048	Up in UC-EVs
CLIC4	304972	1.00351	0.326898	3.06979	0.00214209	0.0131912	Up in UC-EVs
ANXA1	1.67689e+06	1.45849	0.47605	3.06374	0.00218591	0.0133747	Up in UC-EVs
SERPINB2	62737.8	1.99565	0.654636	3.04849	0.00229996	0.0139829	Up in UC-EVs
RPS2	383368	1.16486	0.383046	3.04106	0.00235748	0.0142871	Up in UC-EVs
ATP1B3	599182	1.44925	0.477718	3.03369	0.00241586	0.0145946	Up in UC-EVs
PDCD1LG2	49811.9	1.93982	0.640741	3.02746	0.00246617	0.0148048	Up in UC-EVs
ASAP2	7623.66	1.76385	0.583568	3.02253	0.00250672	0.0149291	Up in UC-EVs
NCS1	24366	1.73778	0.575026	3.02209	0.00251035	0.0149291	Up in UC-EVs
HSP90B1	578603	0.886599	0.294005	3.0156	0.00256476	0.0151583	Up in UC-EVs
RIC8A	13563.4	1.78869	0.593879	3.01187	0.00259641	0.015298	Up in UC-EVs
MYADM	309150	1.43097	0.481124	2.97422	0.0029373	0.0170954	Up in UC-EVs
PLS3	729382	1.1735	0.394792	2.97244	0.0029544	0.0171427	Up in UC-EVs
MPDU1	38218.3	1.1854	0.401165	2.9549	0.0031277	0.0180386	Up in UC-EVs
BASP1	619653	2.04732	0.696279	2.94038	0.00327811	0.0186803	Up in UC-EVs
NRAS	354069	0.929632	0.316307	2.93901	0.0032926	0.018707	Up in UC-EVs
GDI2	794269	1.01663	0.347294	2.92728	0.00341941	0.0192556	Up in UC-EVs
ISG15	169305	2.11069	0.722644	2.92078	0.00349153	0.0196039	Up in UC-EVs
H1-5	19157.9	2.24523	0.77248	2.90652	0.00365471	0.0203407	Up in UC-EVs
SLC7A2	38492.7	2.48255	0.854672	2.90469	0.0036762	0.0204008	Up in UC-EVs
SLC38A2	80572.5	1.7511	0.603523	2.90146	0.00371428	0.0205523	Up in UC-EVs
LRRC57	48022.5	1.4387	0.496819	2.89583	0.00378153	0.020864	Up in UC-EVs
PACSIN2	109662	1.27656	0.44287	2.88247	0.00394565	0.0215824	Up in UC-EVs
RPS16	631922	1.12369	0.390947	2.87427	0.00404958	0.0220246	Up in UC-EVs
TWF1	40620.4	1.41144	0.4921	2.8682	0.0041281	0.0223245	Up in UC-EVs
RPL6	69214.6	1.34251	0.468984	2.8626	0.00420176	0.0225948	Up in UC-EVs
SLC5A6	24601.2	2.23344	0.785966	2.84165	0.00448801	0.0238652	Up in UC-EVs
CD274	9202.47	1.9338	0.686394	2.81734	0.00484236	0.0253432	Up in UC-EVs
FERMT2	563813	1.00273	0.35611	2.81579	0.00486582	0.0253432	Up in UC-EVs
PFN1	2.18309e+06	0.790612	0.28082	2.81537	0.00487216	0.0253432	Up in UC-EVs
RPL18A	272003	1.27319	0.45203	2.81662	0.00485323	0.0253432	Up in UC-EVs
MT2A	161018	1.53867	0.546968	2.81308	0.00490692	0.0254546	Up in UC-EVs
GNG12	1.09357e+06	1.23163	0.437983	2.81206	0.00492259	0.0254668	Up in UC-EVs
EMILIN1	303857	1.01979	0.364576	2.79719	0.00515489	0.0265248	Up in UC-EVs
FKBP4	28279.7	1.12059	0.402215	2.78604	0.00533561	0.027282	Up in UC-EVs
SLC25A6	36625.2	1.01078	0.362875	2.78548	0.00534493	0.027282	Up in UC-EVs
LRRC8A	60431.6	0.945411	0.341159	2.77117	0.00558549	0.0284338	Up in UC-EVs
MYO1C	639251	1.44494	0.523119	2.76216	0.00574203	0.0290757	Up in UC-EVs
CACNA2D1	450076	1.37337	0.500442	2.74431	0.00606389	0.030463	Up in UC-EVs
PPP2R5E	26210.1	1.21	0.442442	2.73481	0.00624162	0.0310812	Up in UC-EVs
PXDN	671602	1.92217	0.702994	2.73426	0.00625206	0.0310812	Up in UC-EVs
RPL13A	61439.3	1.11554	0.407804	2.73547	0.00622904	0.0310812	Up in UC-EVs
EPHA2	193930	1.19138	0.43669	2.7282	0.00636813	0.0314942	Up in UC-EVs
SLC3A2	643626	0.974877	0.357588	2.72626	0.0064057	0.0315982	Up in UC-EVs
RPL4	398704	1.41983	0.524482	2.70711	0.00678724	0.0331377	Up in UC-EVs
TGFBR1	24888	1.43084	0.528818	2.70573	0.00681549	0.0331907	Up in UC-EVs
PLXNA1	162658	1.08262	0.405494	2.66989	0.00758771	0.0360322	Up in UC-EVs
GNB1	1.19631e+06	0.799434	0.299609	2.66825	0.00762465	0.0361178	Up in UC-EVs
SBDS	17429.5	1.93718	0.72892	2.65761	0.00786967	0.0370029	Up in UC-EVs
PAPSS2	54913.5	1.38337	0.523126	2.64444	0.00818274	0.0379147	Up in UC-EVs
FARSB	11496.3	1.8627	0.704652	2.64343	0.00820704	0.0379352	Up in UC-EVs
PTK7	425141	1.16747	0.443598	2.63182	0.00849291	0.0386944	Up in UC-EVs
IGSF8	291304	1.17978	0.449951	2.62203	0.00874081	0.0396347	Up in UC-EVs
ITGA3	1.783e+06	1.72562	0.659177	2.61784	0.00884895	0.0400299	Up in UC-EVs
GJA1	353048	1.21372	0.466271	2.60303	0.00924037	0.0413112	Up in UC-EVs
TBCA	101126	1.11085	0.428163	2.59444	0.0094744	0.0418672	Up in UC-EVs
ATRN	35674	1.30556	0.504521	2.58772	0.00966138	0.0424967	Up in UC-EVs
ARF4	1.32074e+06	1.02565	0.39652	2.58662	0.00969234	0.0425349	Up in UC-EVs
TM9SF3	29657.6	1.4827	0.5744	2.5813	0.00984303	0.0430971	Up in UC-EVs
SNAP23	160365	1.24144	0.481806	2.57664	0.00997658	0.0434824	Up in UC-EVs
EDNRA	39347.4	2.32047	0.902445	2.57132	0.0101313	0.043956	Up in UC-EVs
CLMP	38152.6	0.891288	0.349113	2.55301	0.0106796	0.0454063	Up in UC-EVs
FASN	339983	1.12546	0.440814	2.55314	0.0106756	0.0454063	Up in UC-EVs
SMAD5	28138.1	1.54514	0.60508	2.55362	0.010661	0.0454063	Up in UC-EVs
RPS26	164917	1.06569	0.419677	2.53931	0.0111072	0.0471191	Up in UC-EVs
AFP	370457	-9.24428	0.990354	-9.33433	1.01634e-20	9.70098e-18	Up in BM-Evs
SLC4A1	347091	-7.38425	0.925665	-7.97724	1.49639e-15	4.76101e-13	Up in BM-Evs
HEATR5A	18252.1	-4.5294	0.575265	-7.87358	3.44627e-15	8.22366e-13	Up in BM-Evs
A2M	4.50823e+06	-3.58614	0.491226	-7.30038	2.86947e-13	5.47782e-11	Up in BM-Evs
BDKRB1	67438.9	-4.15745	0.581842	-7.14533	8.97798e-13	1.42825e-10	Up in BM-Evs
CD36	156481	-2.7394	0.393264	-6.96582	3.26493e-12	4.45197e-10	Up in BM-Evs
CORO1A	83053.3	-2.68425	0.38485	-6.97481	3.0629e-12	4.45197e-10	Up in BM-Evs
C9	6.04571e+06	-7.27005	1.04841	-6.93435	4.08096e-12	5.1937e-10	Up in BM-Evs
SRM	27435	-3.42022	0.516483	-6.62214	3.54025e-11	3.97549e-09	Up in BM-Evs
TEK	130387	-2.10296	0.319403	-6.58403	4.57877e-11	4.85604e-09	Up in BM-Evs
ALDH9A1	274075	-2.1247	0.329062	-6.45683	1.0692e-10	1.02056e-08	Up in BM-Evs
EIF4A2	42009	-3.76462	0.584033	-6.4459	1.14917e-10	1.04465e-08	Up in BM-Evs
APOB	2.26863e+06	-2.45498	0.386343	-6.35441	2.09234e-10	1.81558e-08	Up in BM-Evs
APOA1	513359	-3.48419	0.558323	-6.24045	4.36311e-10	3.62138e-08	Up in BM-Evs
C6	828810	-6.43746	1.0435	-6.16909	6.86838e-10	5.04297e-08	Up in BM-Evs
SLC38A5	124659	-2.26075	0.368157	-6.14073	8.2143e-10	5.80781e-08	Up in BM-Evs
PMVK	31418.3	-6.10044	1.01157	-6.03063	1.63317e-09	1.07508e-07	Up in BM-Evs
ALB	6.19659e+06	-2.96423	0.498584	-5.94531	2.75941e-09	1.75591e-07	Up in BM-Evs
ACAN	37731	-3.29092	0.556664	-5.91187	3.38252e-09	2.01147e-07	Up in BM-Evs
CDH1	4337.35	-3.76117	0.636696	-5.90732	3.47714e-09	2.01147e-07	Up in BM-Evs
GRIA2	327230	-6.96901	1.17838	-5.91407	3.3375e-09	2.01147e-07	Up in BM-Evs
PRKCB	115735	-3.828	0.651676	-5.8741	4.25158e-09	2.38714e-07	Up in BM-Evs
TG	79246.9	-3.8639	0.659062	-5.86273	4.55319e-09	2.48344e-07	Up in BM-Evs
C5	475462	-4.54225	0.789386	-5.75416	8.70722e-09	4.49245e-07	Up in BM-Evs
TFAP2A	92798	-4.34146	0.779156	-5.572	2.51828e-08	1.17254e-06	Up in BM-Evs
SPP2	151565	-4.38169	0.793268	-5.52359	3.32145e-08	1.50968e-06	Up in BM-Evs
EPB41	40062.6	-3.66733	0.665397	-5.51149	3.55802e-08	1.57959e-06	Up in BM-Evs
SRRM2	17469.2	-4.04397	0.737277	-5.485	4.1346e-08	1.79385e-06	Up in BM-Evs
HPX	708083	-2.91776	0.533247	-5.47169	4.45765e-08	1.89104e-06	Up in BM-Evs
PNP	660173	-2.86469	0.524485	-5.46192	4.71016e-08	1.95472e-06	Up in BM-Evs
RELN	176219	-2.08211	0.382007	-5.45044	5.02444e-08	2.04078e-06	Up in BM-Evs
PTGFRN	216906	-3.47318	0.646312	-5.37385	7.70741e-08	3.0653e-06	Up in BM-Evs
B4GALT1	38560	-3.45508	0.647429	-5.33661	9.46999e-08	3.67021e-06	Up in BM-Evs
FBLN1	722501	-2.21074	0.414471	-5.33389	9.61292e-08	3.67021e-06	Up in BM-Evs
SEC24D	72859.1	-2.85365	0.535782	-5.32614	1.00322e-07	3.75521e-06	Up in BM-Evs
JCHAIN	224913	-2.32712	0.437409	-5.32024	1.03628e-07	3.80435e-06	Up in BM-Evs
SNX3	14687.6	-2.64738	0.509765	-5.19333	2.06564e-07	7.44019e-06	Up in BM-Evs
GP1BB	434758	-3.77478	0.729658	-5.17336	2.29925e-07	8.12829e-06	Up in BM-Evs
NUCB1	89520.1	-2.76032	0.534268	-5.16654	2.38468e-07	8.23588e-06	Up in BM-Evs
SERPINB8	116212	-3.43153	0.669496	-5.12554	2.96685e-07	9.5995e-06	Up in BM-Evs
C8B	324460	-5.65789	1.10922	-5.10077	3.38278e-07	1.07629e-05	Up in BM-Evs
C7	235456	-6.07591	1.19479	-5.08534	3.6696e-07	1.12988e-05	Up in BM-Evs
PIP4K2B	41127.1	-3.04796	0.604077	-5.04565	4.51982e-07	1.34818e-05	Up in BM-Evs
FTH1	61192.5	-2.15012	0.427092	-5.03433	4.79534e-07	1.40836e-05	Up in BM-Evs
COL1A2	1.17467e+07	-4.05361	0.810199	-5.00323	5.63781e-07	1.63069e-05	Up in BM-Evs
SERPINC1	83752.2	-2.01274	0.404845	-4.97162	6.63961e-07	1.89179e-05	Up in BM-Evs
GNG5	16624.8	-3.76099	0.764191	-4.92153	8.58709e-07	2.31934e-05	Up in BM-Evs
PRDX4	131003	-3.75769	0.764769	-4.9135	8.94645e-07	2.37205e-05	Up in BM-Evs
TGFB1	39524.1	-1.822	0.374047	-4.87105	1.11006e-06	2.86366e-05	Up in BM-Evs
KRT2	90171.5	-1.6295	0.335624	-4.85512	1.20314e-06	3.0624e-05	Up in BM-Evs
HP	170662	-2.26215	0.468352	-4.83001	1.36525e-06	3.29906e-05	Up in BM-Evs
NDUFS1	11811	-3.42234	0.713346	-4.79758	1.60592e-06	3.8036e-05	Up in BM-Evs
PZP	1.19244e+06	-3.17017	0.660922	-4.79659	1.61389e-06	3.8036e-05	Up in BM-Evs
RBP4	92776.2	-2.16869	0.454778	-4.76868	1.8544e-06	4.21435e-05	Up in BM-Evs
RHAG	150738	-2.36726	0.496127	-4.77147	1.82886e-06	4.21435e-05	Up in BM-Evs
RAB1B	20772.5	-3.10326	0.655424	-4.73473	2.19348e-06	4.86903e-05	Up in BM-Evs
LAMP2	6444.13	-2.09809	0.448583	-4.67715	2.90889e-06	6.38284e-05	Up in BM-Evs
ITGA2B	526313	-3.4618	0.740628	-4.67414	2.95192e-06	6.40366e-05	Up in BM-Evs
CARMIL1	21657.8	-4.36471	0.943458	-4.62629	3.72274e-06	7.98508e-05	Up in BM-Evs
KANK3	96891.8	-2.28776	0.496676	-4.60614	4.10212e-06	8.60545e-05	Up in BM-Evs
BMP1	31778.9	-2.26682	0.493142	-4.59669	4.29246e-06	8.90686e-05	Up in BM-Evs
PLA2G2D	17995.3	-4.4315	0.966114	-4.58693	4.49817e-06	9.23333e-05	Up in BM-Evs
F2RL3	41244.2	-2.97375	0.650368	-4.5724	4.82163e-06	9.79201e-05	Up in BM-Evs
IGFBP3	61778.3	-3.24008	0.713188	-4.54309	5.54351e-06	0.000108866	Up in BM-Evs
ITGB3	1.68056e+06	-2.50305	0.551101	-4.5419	5.57489e-06	0.000108866	Up in BM-Evs
YWHAB	114195	-2.21236	0.487156	-4.54138	5.58872e-06	0.000108866	Up in BM-Evs
GABARAPL2	73746.5	-1.95365	0.430851	-4.5344	5.77671e-06	0.000111391	Up in BM-Evs
TOMM22	36076.9	-5.23665	1.15956	-4.51605	6.30039e-06	0.000119084	Up in BM-Evs
ABI3BP	83697.5	-3.03615	0.675506	-4.49464	6.9689e-06	0.000130428	Up in BM-Evs
RELT	162380	-3.51084	0.785457	-4.4698	7.82912e-06	0.000145105	Up in BM-Evs
MAMDC2	102818	-2.40806	0.54002	-4.45921	8.22635e-06	0.000151001	Up in BM-Evs
HBA1	7.97589e+06	-3.63088	0.815261	-4.45364	8.44259e-06	0.000153494	Up in BM-Evs
PDE9A	19106.8	-2.22899	0.501186	-4.44743	8.6904e-06	0.000155047	Up in BM-Evs
UNC13D	93670.9	-2.48912	0.559513	-4.44873	8.63815e-06	0.000155047	Up in BM-Evs
AMY2A	58492.7	-2.32737	0.525147	-4.43184	9.34336e-06	0.000165153	Up in BM-Evs
CARM1	15883	-1.66925	0.377148	-4.42598	9.6004e-06	0.000168139	Up in BM-Evs
STX7	32576.5	-2.4103	0.545399	-4.41933	9.90062e-06	0.000171821	Up in BM-Evs
UGGT1	51879.8	-4.84076	1.09811	-4.40825	1.0421e-05	0.000179223	Up in BM-Evs
PARVB	192249	-2.17823	0.495346	-4.39738	1.09564e-05	0.000185095	Up in BM-Evs
FLOT2	378755	-2.78815	0.634329	-4.39543	1.10551e-05	0.000185125	Up in BM-Evs
SERPINF1	148934	-2.40238	0.547573	-4.38733	1.14752e-05	0.000190489	Up in BM-Evs
UBE2K	13212.3	-1.77016	0.408471	-4.33362	1.46676e-05	0.000239319	Up in BM-Evs
S1PR1	78278.5	-2.1114	0.48887	-4.31893	1.56788e-05	0.000248212	Up in BM-Evs
TUBB4A	11922.3	-2.49826	0.578281	-4.32016	1.55918e-05	0.000248212	Up in BM-Evs
FERMT3	421436	-2.36312	0.547716	-4.3145	1.59967e-05	0.00025031	Up in BM-Evs
GPS1	13782.6	-2.86679	0.669466	-4.28221	1.85046e-05	0.000280359	Up in BM-Evs
ALAD	49128.9	-1.51188	0.356387	-4.24225	2.2129e-05	0.000330033	Up in BM-Evs
F9	103194	-2.82964	0.673717	-4.20004	2.66865e-05	0.00038889	Up in BM-Evs
IGHA1	17196.8	-3.2332	0.771083	-4.19307	2.75207e-05	0.000398008	Up in BM-Evs
ALDH8A1	43680.9	-1.61064	0.387222	-4.15947	3.18985e-05	0.000447751	Up in BM-Evs
VIM	2.42704e+06	-2.40186	0.577029	-4.16246	3.1484e-05	0.000447751	Up in BM-Evs
HBG2	90100.9	-1.95699	0.472322	-4.14334	3.42281e-05	0.000473489	Up in BM-Evs
RAPH1	31953.4	-2.47205	0.613864	-4.02703	5.64856e-05	0.000748826	Up in BM-Evs
SDC4	52550.2	-3.05521	0.763768	-4.00018	6.32933e-05	0.000821951	Up in BM-Evs
LOX	11404	-2.16172	0.540835	-3.99699	6.41523e-05	0.000827478	Up in BM-Evs
PTPRC	51124.1	-3.37576	0.845387	-3.99315	6.5201e-05	0.000829791	Up in BM-Evs
LAMB2	454768	-2.78817	0.700548	-3.97999	6.89185e-05	0.000859904	Up in BM-Evs
PKHD1L1	26107	-2.72074	0.683585	-3.98011	6.8884e-05	0.000859904	Up in BM-Evs
TUBA4A	1.96332e+06	-2.34346	0.588741	-3.98047	6.87792e-05	0.000859904	Up in BM-Evs
CHM	152694	-3.24519	0.815725	-3.97828	6.94144e-05	0.000860468	Up in BM-Evs
EML2	28799.4	-2.77767	0.705999	-3.93439	8.34087e-05	0.00102069	Up in BM-Evs
FN1	4.38566e+07	-2.89625	0.736903	-3.9303	8.48413e-05	0.00103161	Up in BM-Evs
GALK1	171051	-1.84991	0.471282	-3.92527	8.66322e-05	0.00104671	Up in BM-Evs
C1GALT1	7618.26	-2.80918	0.715941	-3.92375	8.71812e-05	0.00104672	Up in BM-Evs
GSN	485392	-1.69963	0.435518	-3.90254	9.519e-05	0.00112868	Up in BM-Evs
DDAH2	112920	-1.68187	0.432661	-3.88728	0.000101376	0.00119461	Up in BM-Evs
FAM177A1	12490.4	-1.67387	0.435399	-3.84446	0.000120819	0.00137288	Up in BM-Evs
MGLL	77737.9	-1.78042	0.463938	-3.83762	0.000124233	0.00140332	Up in BM-Evs
PDIA4	265286	-3.47424	0.911375	-3.81209	0.000137796	0.00154737	Up in BM-Evs
APOE	2.50618e+06	-1.85787	0.488183	-3.80568	0.000141415	0.00157872	Up in BM-Evs
DARS2	101685	-4.59865	1.2161	-3.78147	0.000155908	0.00171051	Up in BM-Evs
PDS5B	27365.7	-4.04028	1.0709	-3.77279	0.000161435	0.00176102	Up in BM-Evs
ARHGAP1	31304.5	-2.00107	0.532533	-3.75766	0.000171512	0.00184981	Up in BM-Evs
OIT3	37218.6	-1.35194	0.360188	-3.75342	0.000174441	0.00187083	Up in BM-Evs
CRIM1	7964.97	-3.58685	0.961858	-3.72908	0.000192178	0.00204955	Up in BM-Evs
CORO1B	171289	-1.31452	0.35281	-3.72585	0.000194657	0.00206445	Up in BM-Evs
MST1	9587.44	-2.23774	0.603445	-3.70828	0.000208676	0.0022009	Up in BM-Evs
GPX3	136001	-2.25014	0.607236	-3.70554	0.000210945	0.0022126	Up in BM-Evs
[truncated: 144 more rows]

## Sheet: Supplementary Data 8
Supplementary Data 8 : Pseudobulk DEGs of each BM-MSC subcluster, calculated by DESeq2. ( p values were derived using the two-tailed Wald test and adjusted using Benjamini-Hochberg FDR correction; p.adjust＜0.05)
[truncated: 5,123 more rows]

[truncated: 6 more sheets: Supplementary Data 9, Supplementary Data 10, Supplementary Data 11, Supplementary Data 12, Supplementary Data 13, Sheet1]
