# Supplementary material for: Multi-omics analysis of human mesenchymal stem cells shows cell aging that alters immunomodulatory activity through the downregulation of PD-L1
Source: Nat Commun. 2023 Jul 20;14:4373. doi: 10.1038/s41467-023-39958-5 (PMC10359415; doi:10.1038/s41467-023-39958-5)
Supplement: Supplementary file 6 — Source Data [file 41467_2023_39958_MOESM6_ESM.xlsx]

## Sheet: Fig. 3
Fig. 3b
	Fraction of cells (%)
	Adult						Perinatal
C1	6.98537	12.156	7.93397	1.85185	8.95573	15.4072	28.868	13.0411	12.2305	19.6958	29.4609	20.0235
C2	4.90418	6.45478	4.36635	1.40993	4.15681	9.31768	10.6772	7.57576	7.56451	7.28502	14.5283	10.5647
C3	7.95384	10.059	4.92545	2.71465	8.78675	7.19002	18.6357	10.579	11.9477	15.5651	17.062	16
C4	22.687	23.6239	19.8083	10.6692	22.3724	15.4806	23.2081	21.4827	26.2283	24.9343	18.0324	23.2471
C5	8.11869	12.9096	13.0192	15.1094	10.071	4.32869	4.05339	15.882	10.7812	11.303	6.38814	7.41176
C6	8.61323	7.07733	8.14696	9.06987	8.51639	16.1042	4.15225	7.14286	7.03429	5.80173	4.12399	5.97647
C7	40.7377	27.7195	41.7998	59.1751	37.1409	32.1717	10.4053	24.2965	24.2135	15.4149	10.4043	16.7765
Fig. 3c
	AD-MSC															BM-MSC															PM-MSC															UC-MSC
24h	0.282	0.288	0.272	0.285	0.283	0.254	0.235	0.234	0.23	0.236	0.254	0.225	0.239	0.229	0.228	0.264	0.282	0.246	0.249	0.263	0.268	0.233	0.232	0.256	0.353	0.407	0.418	0.365	0.435	0.357	0.256	0.242	0.253	0.234	0.258	0.464	0.468	0.437	0.436	0.378	0.398	0.409	0.436	0.386	0.371	0.333	0.338	0.316	0.291
48h	0.294	0.315	0.332	0.263	0.34	0.199	0.192	0.195	0.208	0.234	0.233	0.254	0.305	0.274	0.295	0.229	0.229	0.259	0.251	0.248	0.267	0.24	0.242	0.246	0.259	0.659	0.654	0.614	0.592	0.659	0.378	0.379	0.37	0.319	0.344	0.756	0.763	0.657	0.723	0.618	0.625	0.646	0.631	0.593	0.572	0.648	0.665	0.557	0.555
72h	0.491	0.484	0.5	0.504	0.492	0.341	0.318	0.299	0.331	0.316	0.385	0.377	0.347	0.394	0.36	0.4	0.398	0.38	0.379	0.42	0.305	0.294	0.299	0.297	0.334	0.905	0.972	0.832	0.861	0.86	0.852	0.72	0.646	0.677	0.517	1.42	1.668	1.449	1.291	1.223	1.483	1.388	1.164	1.328	1.259	1.303	1.237	1.229	1.078
96h	0.804	0.814	0.757	0.702	0.686	0.474	0.414	0.422	0.418	0.387	0.617	0.664	0.605	0.567	0.546	0.508	0.529	0.514	0.475	0.534	0.275	0.298	0.288	0.298	0.298	0.72	0.636	0.765	0.667	0.599	1.247	1.146	1.125	1.018	1.123	1.953	1.895	1.672	1.599	1.621	2.072	1.816	1.899	1.808	1.853	1.538	1.673	1.532	1.502
120h	1.065	0.821	0.814	0.748	0.797	0.479	0.487	0.465	0.494	0.477	0.603	0.656	0.571	0.566	0.575	0.684	0.631	0.622	0.632	0.621	0.405	0.311	0.311	0.318	0.288	0.686	0.717	0.662	0.575	0.672		1.859	1.327	1.337	1.25	1.783	1.655	1.541	1.509	1.567	2.187	2.006	1.893	1.915	1.907	1.907	1.794	1.688	1.675
148h	1.14	1.22	0.879	0.835	0.984	0.643	0.698	0.563	0.652	0.567	0.851	0.862	0.757	0.723	0.684	0.882	0.734	0.751	0.696	0.662	0.416	0.454	0.405	0.312	0.443	0.91	0.804	0.73	0.729	0.775	1.653	1.562	1.637	1.666	1.68	1.458	1.483	1.503	1.492	1.585	2.064	2.048	2.03	2.014	2.026	2.007	1.908	1.898	1.879
[truncated: 11 more columns]

## Sheet: Supplementary. 3
Sup Fig. 3a
	Fraction of cells (%)
	AD			BM			PM			UC
C1	6.98537	12.156	7.93397	1.85185	8.95573	15.4072	28.868	13.0411	12.2305	19.6958	29.4609	20.0235
C2	4.90418	6.45478	4.36635	1.40993	4.15681	9.31768	10.6772	7.57576	7.56451	7.28502	14.5283	10.5647
C3	7.95384	10.059	4.92545	2.71465	8.78675	7.19002	18.6357	10.579	11.9477	15.5651	17.062	16
C4	22.687	23.6239	19.8083	10.6692	22.3724	15.4806	23.2081	21.4827	26.2283	24.9343	18.0324	23.2471
C5	8.11869	12.9096	13.0192	15.1094	10.071	4.32869	4.05339	15.882	10.7812	11.303	6.38814	7.41176
C6	8.61323	7.07733	8.14696	9.06987	8.51639	16.1042	4.15225	7.14286	7.03429	5.80173	4.12399	5.97647
C7	40.7377	27.7195	41.7998	59.1751	37.1409	32.1717	10.4053	24.2965	24.2135	15.4149	10.4043	16.7765
Sup Fig. 3e
RT-qPCR, relative expression
	HMGA2					DNMT1					EZH2
	AD-MSC	BM-MSC	PM-MSC	UC-MSC		AD-MSC	BM-MSC	PM-MSC	UC-MSC		AD-MSC	BM-MSC	PM-MSC	UC-MSC
	0.197542	0.61581	6.66284	21.4059		0.531945	0.971788	3.89336	3.84852		0.654093	0.712095	7.52032	10.6951
	0.0887313	0.533837	4.88807	12.6866		0.505359	0.952384	3.88523	2.87052		0.312727	0.674724	7.41015	8.98754
	0.0706717	0.439574	4.44601	12.2678		0.492975	0.802818	3.24369	2.30142		0.304623	0.596297	5.13595	7.39729
	0.0689549	0.43134	3.66069	8.25643		0.492061	0.73336	2.88726	1.75246		0.270051	0.567037	4.84914	3.98436
	0.0646878	0.41897	2.14304	5.42188		0.321948	0.593113	1.80946	1.35543		0.239453	0.451512	3.53115	3.25785
	0.0495429	0.261016		4.95286		0.193335	0.339753				0.237151	0.395949	1.48874	1.71117
		0.144984		4.40526		0.144943					0.203435	0.362814	0.956493	1.64941
											0.159444	0.0773319		1.41045
											0.154396
	NANOG					SOX2					OCT4
	AD-MSC	BM-MSC	PM-MSC	UC-MSC		AD-MSC	BM-MSC	PM-MSC	UC-MSC		AD-MSC	BM-MSC	PM-MSC	UC-MSC
	1.19873	1.7717	8.37621	5.29682		0.303619	0.969214	8.02002	13.6173		1.12391	1.26759	7.07675	5.76808
	1.018	1.38034	3.16571	4.70044		0.224537	0.905941	6.97414	13.2619		0.957459	1.24512	5.36826	2.06261
	0.657612	1.21925	2.73826	4.64036		0.106461	0.229159	1.95378	6.76793		0.717113	0.753249	4.9889	1.61885
	0.451579	0.316646	2.59181	4.19187		0.101315			2.60193		0.0813636	0.678955	4.07481	1.46406
	0.113493	0.270889	1.81083	2.23626		0.0194479					0.049192	0.594458	2.22651	1.08847
	0.0939678	0.216872	1.11177	1.39629							0.0403926	0.316544
	0.0573478	0.14197

## Sheet: Fig. 4
Fig. 4b									Fig. 4e
	Average Normalized Expression of PD-L1
	C1	C2	C3	C4	C5	C6	C7
AD1	0.00676078	0.00806341	0.0105521	0.00348102	0.00531406	0.00326424	0.00198572
AD2	0.0322436	0.030597	0.0237171	0.0178156	0.0128098	0.0126696	0.00700476
AD3	0.0146262	0.00877641	0.00690813	0.00402186	0.00730714	0.00367449	0.000718569
BM1	0.0220677	0.0203102	0.00572198	0.0228271	0.0115287	0.00942047	0.0083746
BM2	0.0211477	0.0137244	0.0151889	0.00742166	0.00747584	0.00455338	0.00686571
BM3	0.0526528	0.00473373	0.0175614	0.00946319	0.0263075	0.0153397	0.0071936
PM1	0.0795469	0.0491908	0.0462638	0.0440696	0.0648293	0.0526104	0.0382109
PM2	0.120056	0.0821807	0.0576402	0.0565428	0.0539322	0.0754243	0.0505926
PM3	0.0599363	0.030552	0.0207038	0.0272917	0.0131306	0.0270327	0.0127682
UC1	0.0543849	0.0472351	0.0232886	0.0222106	0.027733	0.0163331	0.0187533
UC2	0.123546	0.089704	0.0619166	0.0738204	0.0623915	0.0833783	0.0707182
UC3	0.070761	0.0475948	0.0308881	0.0344575	0.0203342	0.0276519	0.0240848
Fig. 4f
	Relative Cell Counts (%)
	T	NC 1:5	H2O2 1:5	DOXO 1:5	NC+B 1:5	H2O2+B 1:5	DOXO+B 1:5	NC 1:10	H2O2 1:10	DOXO 1:10	NC+B 1:10	H2O2+B 1:10	DOXO+B 1:10
	36	16.75	20.375	24.875	24	26	28.625	21.25	24.25	27.625	29.125	30.625	31.375
	36.375	17	23.5	23.375	22.25	26	25.875	18.875	25.375	27.375	24.5	27	29.5
	40.625	18.25	21.875	26.625	24.125	31.125	29.125	24.25	29	33.75	32.875	34.625	36.125
	40.75	14.75	15.375	19.875	21.625	19.125	22.25	17.75	22.625	22.25	24.25	26.125	25.625
	31.875	14.875	20.5	22.625	22.125	25.75	25.5	18.375	23.625	25.625	24.125	27.375	29.125
Fig. 4g
	Relative Concentration of TNF-a (%)
	T	NC 1:5	H2O2 1:5	DOXO 1:5	NC+B 1:5	H2O2+B 1:5	DOXO+B 1:5	NC 1:10	H2O2 1:10	DOXO 1:10	NC+B 1:10	H2O2+B 1:10	DOXO+B 1:10
	100	2.54098	23.1148	48.2787	15.2459	27.541	49.4263	20.082	49.1803	84.1804	39.0164	50.4099	86.3935
	100	17.7143	29.2381	30.6667	25.9048	31.2381	33.6191	28.0952	35.2381	40.2857	34.3809	38.4762	41.9048
	100	7.22496	12.1511	37.0279	12.6437	15.9277	39.5731	13.3826	30.1314	54.7619	22.0854	33.3333	60.0164
	100	16.9951	36.5353	49.2611	23.3169	40.2299	53.2841	32.3481	52.2167	57.4713	40.8867	55.665	58.3744
	100	12.6151	33.6096	47.6059	25.9669	35.8195	52.3941	37.9374	55.9853	55.8011	49.1713	60.8656	61.418
	100	24.0636	47.2191	43.9274	35.4143	48.6947	46.538	48.4676	70.4881	66.7423	68.899	76.0499	71.1691
	100	13.4106	33.7748	37.0033	29.2219	35.0993	39.0728	32.1192	67.4669	68.7086	44.1225	69.5364	69.4536
	Relative Concentration of IFN-r (%)
	T	NC 1:5	H2O2 1:5	DOXO 1:5	NC+B 1:5	H2O2+B 1:5	DOXO+B 1:5	NC 1:10	H2O2 1:10	DOXO 1:10	NC+B 1:10	H2O2+B 1:10	DOXO+B 1:10
	100	29.0913	76.9985	65.5543	40.1018	79.4872	70.4563	59.0309	87.6885	79.6757	67.5528	94.0422	81.8439
	100	4.72994	19.7315	50.0468	22.6819	27.7084	58.2423	39.2445	58.133	75.8508	65.0172	76.6625	80.7056
	100	9.57207	17.6802	60.473	27.2523	28.1532	73.7613	16.2162	33.5586	79.7297	35.2477	39.1892	92.7928
	100	27.4701	55.7592	67.5637	51.3781	56.3963	68.4867	53.7832	68.6947	82.5923	65.3666	74.61	85.4394
	100	24.8315	41.0209	39.5889	37.7022	42.9751	43.3457	45.3673	73.3154	53.6388	61.0175	79.2958	63.6456
	100	27.8745	48.0265	34.1996	41.3582	55.4303	47.9284	48.5168	80.4364	73.4984	68.4727	82.7409	87.1537
	100	21.4487	43.4047	37.3309	38.1905	49.7886	48.7176	60.062	82.5254	73.9572	72.3647	83.0327	76.9729
Fig. 4i
		PD-L1 positive MSC (%)
	Adult	40.9	40.3	27.36	11.9	23.5	45	18.6	26.8	29.6	22.9	24.1
	Perinatal	70.9	77.8	91.1	85.9	52.3	57.8	76.2	58.5	85.1	89.5
Fig. 4k
	Relative Counts (%)
	T	UC 1:5	BM 1:5	UC+B 1:5	BM+B 1:5	UC 1:10	BM 1:10	UC+B 1:10	BM+B 1:10
	100	45.0549	54.9451	65.9341	69.2308	56.5934	64.8352	79.1209	85.7143
	100	48.5714	62.2857	62.8571	69.1429	59.9543	72.5714	86.8571	92
	100	50.5952	66.0714	60.7143	72.619	61.3095	73.8095	73.8095	79.1667
	100	40.9326	59.0674	60.1036	63.7306	61.658	71.5026	77.7202	81.8653

## Sheet: Supplementary. 4
Sup Fig. 4a
	Average Normalized Expression of PD-L1
	AD	BM	PM	UC
	0.00401827	0.0108378	0.0558534	0.0302887
	0.016981	0.00915011	0.0663723	0.0880879
	0.00423161	0.0172044	0.0256822	0.0393498
Sup Fig. 4c						Sup Fig. 4d
	PD-L1 positive UC-MSC (%)
	Control	H2O2	Doxorubicin
	95.8	58.4	50.9
	97.3	72.2	69.4
	94.2	48	60.6
	90.9	45.4	76.3
	90.4	54	75.6
Sup Fig. 4e
	PD-L1 Protein bands quatification				P53 Protein bands quatification				P21 Protein bands quatification
	NC	H2O2	DOXO		NC	H2O2	DOXO		NC	H2O2	DOXO
	2.6156	0.671513	0.340463		0.620076	1.19914	1.04794		0.620076	1.19914	1.04794
	2.19053	0.406958	0.760121		0.495491	1.11883	1.24021		0.495491	1.11883	1.24021
	1.82929	0.854588	0.913926		0.29668	0.450885	0.521179		0.29668	0.450885	0.521179
	1.52591	0.554824	0.550746		0.678658	1.11526	1.08138		0.678658	1.11526	1.08138
	1.13296	0.326415	0.521864		0.672011	0.859013	0.797069		0.672011	0.859013	0.797069
Sup Fig. 4f
	PD-L1 positive UC-MSC (%)
	Passage 3	Passage 30
	72.7	23.7
	67.2	47.4
	91.9	68.1
	60.4	34.5
	77.3	18.3
	72.9	28.9
Sup Fig. 4h
	Relative proliferation rate (CFSE%)
	T	NC 1:5	H2O2 1:5	DOXO 1:5	NC+B 1:5	H2O2+B 1:5	DOXO+B 1:5	NC 1:10	H2O2 1:10	DOXO 1:10	NC+B 1:10	H2O2+B 1:10	DOXO+B 1:10
	100	43.7805	77.0732	79.3902	59.8171	80.2439	84.6951	71.7073	84.6341	89.8171	81.7683	87.8659	92.0122
	100	14.5902	50	55.6466	31.9672	55.2823	60.0182	42.9873	77.0492	67.9417	57.0127	84.2441	73.133
	100	5.52374	68.2263	67.3184	26.6061	73.3939	71.7877	64.0363	80.2374	82.7514	79.3296	85.405	86.1732
	100	7.19462	16.6569	25.9497	26.6511	30.3331	35.4763	37.8141	61.543	63.4717	58.9129	70.6604	71.128
	100	30.4413	49.439	58.1152	44.9514	57.2176	66.2678	49.5886	77.8609	75.0187	64.3231	84.368	77.4869
Sup Fig. 4j						Sup Fig. 4k
	PD-L1 positive MSC (%)
	AD	BM	PM	UC
	40.9	18.6	70.9	57.8
	40.3	26.8	77.8	76.2
	27.36	29.6	91.1	58.5
	11.9	22.9	85.9	85.1
	23.5	24.1	52.3	89.5
	45
Sup Fig. 4l
	PD-L1 Protein bands quatification				P53 Protein bands quatification				P21 Protein bands quatification
	Adult	Perinatal			Adult	Perinatal			Adult	Perinatal
	0.147782	1.41262			0.147782	1.41262			1.68319	0.886883
	0.841049	4.21494			0.841049	4.21494			2.33779	0.432137
	0.31541	2.8499			0.31541	2.8499			1.69857	0.94884
	0.399888	1.19002			0.399888	1.19002			1.41042	0.837754
	0.362074	4.89166			0.362074	4.89166			2.01515	1.359
	0.123879	2.53264			0.123879	2.53264			1.70602	1.09702
Sup Fig. 4o
	Relative proliferation rate (CFSE%)
	T	UC 1:5	BM 1:5	UC+B 1:5	BM+B 1:5	UC 1:10	BM 1:10	UC+B 1:10	BM+B 1:10
	100	9.75865	34.996	27.2727	40.3057	50.2011	71.4401	61.6251	76.7498
	100	12.8137	28.8569	23.4213	36.7706	55.1559	74.3405	64.5084	80.8953
	100	28.0671	57.7229	41.6593	60.9003	46.5137	74.0512	57.9876	78.4643
	100	22.1018	46.5388	38.1985	50.4587	54.5455	72.8941	69.975	79.9833
Sup Fig. 4p
	Relative Concentration of TNF-a (%)
	T	UC 1:5	BM 1:5	UC+B 1:5	BM+B 1:5	UC 1:10	BM 1:10	UC+B 1:10	BM+B 1:10
	100	12.2581	37.7419	20	38.7097	30	50.9678	41.2903	57.742
	100	39.1781	48.6301	45.3425	50	47.1233	61.6438	56.7123	63.2877
	100	34.174	40.7314	36.4439	41.6141	40.3531	50.4414	49.1803	51.4502
	100	35.5782	57.4333	52.986	58.5769	56.798	67.4714	68.4879	72.8081
	100	23.4017	44.0289	41.1339	48.4922	44.8733	53.7998	55.971	55.4885
Sup Fig. 4q
	Relative Concentration of IFN-r (%)
	T	UC 1:5	BM 1:5	UC+B 1:5	BM+B 1:5	UC 1:10	BM 1:10	UC+B 1:10	BM+B 1:10
	100	24.1301	33.5098	33.2073	37.0651	63.6914	81.6188	87.5946	91.3011
	100	28.6299	41.6378	38.0472	45.5433	37.2283	66.4252	47.874	71.0551
	100	38.3549	45.3789	42.329	46.488	60.7209	72.8743	78.0499	89.1405
	100	28.1875	58.2047	48.199	61.3493	72.6129	88.9651	88.9079	91.7667
	100	34.8325	59.7063	46.168	63.9743	54.5663	63.2859	61.0372	67.6457
	100	21.2414	29.1494	29.5172	34.069	41.2414	78.4368	63.7241	82.069

## Sheet: Fig. 5
Fig. 5h
		Fractions of cells (%)
		Young BM-MSCs				Aged BM-MSCs
	BM1	18.9643	23.6492	20.9466	6.56485	4.78754	4.45329	0.749064	3.65472
	BM2	6.4673	4.5098	2.20244	3.13505	0.991501	1.38336	0	0.208841
	BM3	10.2845	2.96296	3.65511	2.2508	2.63456	0.758006	0.93633	1.04421
	BM4	30.6589	39.5643	26.1012	39.4695	9.71671	14.4779	24.0637	34.0411
	BM5	25.2857	2.59259	35.8013	14.4695	23.2578	21.0726	19.0075	12.426
	BM6	8.33941	26.7211	11.2934	34.1104	58.6119	57.8548	55.2435	48.6251
Fig. 5j									Fig. 5k
		Average Normalized Expression of PD-L1
		BM1	BM2	BM3	BM4	BM5	BM6
	Aged-1	0.0292069	0.00395983	0.0156799	0.0488433	0.0100829	0.00906326
	Aged-2	0.0203402	NA	0.0303802	0.0224304	0.00685965	0.00541711
	Aged-3	0.024992	0.0331414	0.0118396	0.0583554	0.0167947	0.00855406
	Aged-4	0.0256323	0.0215959	0.0113413	0.0154413	0.0130576	0.00571511
	Young-1	0.0562083	0.0424194	0.0150758	0.025745	0.0212822	0.00673447
	Young-2	0.0385236	0.0354794	0.0203912	0.0233657	0.0126251	0.010603
	Young-3	0.0361616	0.0145706	0.0281251	0.025002	0.0174555	0.0126956
	Young-4	0.0214064	0.0316092	0.0213679	0.0162444	0.0093105	0.00432903
Fig. 5l
	Relative Cell Counts (%)
	T	Young BM	Age BM	Young BM+B	Age BM+B
	100	40.404	47.9798	52.0202	52.5253
	100	30.3665	41.3613	42.4084	46.0733
	100	40.4255	51.773	54.6099	59.5745
	100	46.6165	60.1504	64.6617	70.6767
	100	44.8819	74.8031	68.5039	88.189
	100	47.0085	57.265	61.5385	70.9402
	100	34.1667	49.1667	62.5	69.1667

## Sheet: Supplementary. 5
Sup Fig. 5b
	CCK8: Absorbance at 450nm
	Aged BM									Young BM
24h	0.463	0.481	0.296	0.336	0.328	0.329	0.169	0.194	0.17	0.344	0.409	0.359	0.42	0.276	0.292	0.279	0.28	0.404	0.423	0.409	0.433	0.419	0.37	0.322
48h	0.772	0.917	0.504	0.526	0.603	0.537	0.17	0.242	0.165	0.704	1.024	0.648	0.727	0.432	0.53	0.495	0.533	0.832	0.935	0.824	0.897	0.593	0.589	0.494
72h	0.91	1.053	0.664	0.672	0.568	0.593	0.177	0.288	0.166	1.061	0.836	0.9	0.873	0.729	0.685	0.601	0.612	1.038	1.172	0.863	1.045	0.966	1.076	1.05
96h	0.927	0.993	0.963	0.906	0.802	0.718	0.21	0.315	0.173	1.212	1.288	1.149	1.227	0.96	0.88	0.824	0.737	0.827	0.603	1.214	1.021	1.102	0.978	0.909
120h	0.837	0.892	0.62	0.851	0.966	0.771	0.449	0.364	0.196	1.263	1.079	0.957	1.112	1.056	0.779	0.873	1.113	0.78	0.725	1.27	1.143	0.999	1.061	1.036
Sup Fig. 5k	pseudobulk normalized expression of CEBPB							pseudobulk normalized expression of PPARG							pseudobulk normalized expression of RUNX2							pseudobulk normalized expression of SOX9
	BM1	BM2	BM3	BM4	BM5	BM6		BM1	BM2	BM3	BM4	BM5	BM6		BM1	BM2	BM3	BM4	BM5	BM6		BM1	BM2	BM3	BM4	BM5	BM6
	0.29936	0.273756	0.334178	0.425172	0.366885	0.404877		0.016386	0.006029	0.007444	0.024767	0.016159	0.011836		0.111302	0.11606	0.122182	0.159136	0.156471	0.16467		0.067852	0.068847	0.058618	0.072605	0.076112	0.082582
	0.460883	0.367352	0.384477	0.558935	0.567317	0.492049		0.009812	0.010263	0.011016	0.015583	0.008524	0.00899		0.10924	0.089752	0.057013	0.126049	0.118844	0.128383		0.103424	0.103085	0.094311	0.093363	0.088072	0.112967
	0.44914	0.464523	0.467121	0.589848	0.525089	0.485377		0.011584	0.032971	0.021297	0.043105	0.020241	0.023159		0.157977	0.103471	0.145176	0.17525	0.196222	0.195725		0.07879	0.103804	0.112266	0.107374	0.099894	0.145806
	0.385907	0.39735	0.528811	0.45362	0.47417	0.445216		0.024145	0.021047	0.028707	0.027697	0.032824	0.03466		0.090934	0.048326	0.125623	0.09948	0.119687	0.117515		0.054907	0.04475	0.036415	0.064678	0.054066	0.063545
	0.452788	0.469733	0.559097	0.703185	0.63297	0.53159		0.016528	0	0.011835	0.04496	0.040923	0.034525		0.04375	0.059067	0.043103	0.071885	0.081213	0.068376		0.086023	0.078669	0.106665	0.102553	0.097077	0.091396
	0.442276	0.406675	0.405955	0.705112	0.598674	0.461237		0.008758	0.003795	0.021803	0.013769	0.016114	0.012877		0.060759	0.054799	0.074442	0.099647	0.119052	0.079892		0.092157	0.12674	0.202326	0.133318	0.157655	0.108688
	0.372562		0.456896	0.625073	0.7896	0.556385		0		0	0.018894	0.009789	0.009118		0.034119		0.022519	0.066337	0.075281	0.041125		0.076722		0.007152	0.022957	0.061999	0.057754
	0.404284	0.654717	0.398909	0.722567	0.510953	0.475958		0.01489	0	0.004713	0.025313	0.013221	0.005563		0.022373	0	0.040653	0.103203	0.060007	0.041882		0.096502	0.122439	0.084298	0.093506	0.121259	0.094589
Sup Fig. 5n
	Pseudobulk normalized expression of PD-L1
	Aged BM	Young BM
	0.0118922	0.0281511
	0.0122542	0.0237069
	0.00784094	0.0231324
	0.00937789	0.0121426
Sup Fig. 5o
	FACS analysis of PD-L1 positive BM-MSCs (%)
	Young (Age<20)	Aging (Age>45)
	74.7	29.7
	54.6	30.8
	72.1	31.5
	45.9	39.7
	50.8	46.6
	61.6	30
	81.1	36.5
	83.9	29
	58.7
Sup Fig. 5p
	ELISA analysis of secreted PD-L1 concentration (pg/ml)
	Aged BM	Young BM
	8.06233	11.4499
	8.13008	12.3306
	7.35095	23.1383
	15.6915	24.6011
	16.0904	21.9415
	14.2952	21.9415
	15.492	20.8777
	16.0904	19.4149
	16.1569
Sup Fig. 5s
	Relative proliferation rate (CFSE%)
	T	Young BM	Age BM	Young BM+B	Age BM+B
	100	54.0717	70.3583	65.4723	73.6156
	100	58.4142	68.7702	71.0356	74.9191
	100	54.6341	79.8374	64.878	85.0407
	100	61.9601	65.6146	67.9402	69.2691
	100	52.7363	65.6716	65.8375	70.1493
	100	41.6667	55.3191	52.8369	58.6879
	100	48.8854	60.5096	62.5796	65.6051
Sup Fig. 5t
	Relative Concentration of TNF-a (%)
	T	Young BM	Age BM	Young BM+B	Age BM+B
	100	23.8356	33.1507	34.5205	36.9863
	100	35.1852	46.2963	48.6773	50
	100	25.323	48.062	37.9845	49.6124
	100	11.1111	28.9406	28.1654	33.3333
	100	32.7511	65.0655	60.6987	78.1659
	100	24.753	71.7836	60.3972	79.2095
Sup Fig. 5u
	Relative Concentration of IFN-r (%)
	T	Young BM	Age BM	Young BM+B	Age BM+B
	100	46.8427	67.9952	65.8824	80.5042
	100	55.2383	77.3079	77.3079	88.9867
	100	46.7785	52.5849	65.9529	69.0779
	100	42.233	55.0332	56.975	58.2013
	100	69.7024	77.1879	80.4309	84.7179
	100	55.5584	73.3557	66.5463	78.4627

## Sheet: Supplementary. 6
Sup Fig. 6d
	Average Normalized Expression of GATA2 in 12 adult and perinatal MSC samples								Average Normalized Expression of GATA2 in young and aged BM samples
	C1	C2	C3	C4	C5	C6	C7		BM1	BM2	BM3	BM4	BM5	BM6
	0.188074	0.167284	0.160126	0.102331	0.0538727	0.050579	0.0559236		0.0187522	0.0563246	0.0442082	0.0287938	0.0131999	0.00944955
	0.135242	0.208202	0.177519	0.129674	0.12145	0.133075	0.110345		0.0232685	0.0300408	0.045486	0.0324482	0.022195	0.0122955
	0.143464	0.15248	0.112098	0.0757265	0.0513064	0.0783682	0.0575885		0.0342357	0.0259306	0.0515651	0.0322778	0.0157287	0.0119898
	0.0085437	0.00554167	0.00358256	0.00535976	0.00219114	0	0.00180946		0.00458796	0.00961549	0.010939	0.0046806	0.00314671	0.00296033
	0.0546201	0.0447849	0.0446349	0.0336439	0.0224028	0.033321	0.0218566		0.0210186	0.0420452	0.0383499	0.0600784	0.0265313	0.0230081
	0.0319189	0.0491629	0.0354863	0.0242204	0.0270982	0.00791093	0.0134394		0.0453001	0.089055	0.0863941	0.0819047	0.0400654	0.0331313
	0.313649	0.342133	0.297724	0.262529	0.188042	0.244045	0.163202		0.032503	0.093546	0.0424221	0.0431558	0.0158443	0.013873
	0.0719854	0.131099	0.112411	0.0646904	0.0457612	0.0587801	0.0483236		0.00928367	NA	0	0.0142516	0.00810496	0.00396792
	0.0871015	0.131264	0.139383	0.0849155	0.0448856	0.044651	0.0687768
	0.0792822	0.147241	0.111183	0.0678559	0.0556396	0.0600823	0.0508693
	0.0228568	0.0394248	0.0300535	0.0274439	0.015084	0.027441	0.0159217
	0.160553	0.202954	0.201156	0.0887211	0.0434022	0.0869921	0.0738875

## Sheet: Fig. 7
Fig. 7a					Fig. 7b
RT-qPCR, relative expression										β-gal stainning of EV-BM used fro quatification											β-gal stainning of GATA2-OE BM-MSCs used fro quatification
	GATA2 （ΔΔCT）					Quatification of β-gal stainning
	EV	GATA2-OE				EV	GATA2-OE
	0.974766	14.9012				152	43
	0.968029	18.298				129	33
	1.0572	21.3479				119	40
						59	38
Fig. 7f
Batch1						Batch2						Batch3
Firefly Luciferase	EV rep1	EV rep2	GATA2 rep1	GATA2 rep2		Firefly Luciferase	EV rep1	EV rep2	GATA2 rep1	GATA2 rep2		Firefly Luciferase	EV rep1	EV rep2	GATA2 rep1	GATA2 rep2
negative control 4.10	32	33	58	64		negative control 4.10	35	26	64	76		negative control 4.10	27	32	48	61
PD-L1 promotor region-1	897	892	3155	3127		PD-L1 promotor region-1	906	896	2944	2959		PD-L1 promotor region-1	736	757	1863	2625
PD-L1 promotor region-2	11	10	39	32		PD-L1 promotor region-2	11	15	32	33		PD-L1 promotor region-2	12	13	14	27
PD-L1 promotor region-3	1865	1864	22966	22743		PD-L1 promotor region-3	1812	1746	20401	20169		PD-L1 promotor region-3	1509	1531	3183	17354
Renilla Luciferase	EV rep1	EV rep2	GATA2 rep1	GATA2 rep2		Renilla Luciferase	EV rep1	EV rep2	GATA2 rep1	GATA2 rep2		Renilla Luciferase	EV rep1	EV rep2	GATA2 rep1	GATA2 rep2
negative control 4.10	390	365	702	703		negative control 4.10	453	465	883	810		negative control 4.10	441	451	1091	725
PD-L1 promotor region-1	453	440	751	741		PD-L1 promotor region-1	640	608	813	840		PD-L1 promotor region-1	445	479	1270	711
PD-L1 promotor region-2	474	443	770	709		PD-L1 promotor region-2	541	540	754	790		PD-L1 promotor region-2	494	491	1080	740
PD-L1 promotor region-3	588	551	1967	1746		PD-L1 promotor region-3	755	700	1577	1626		PD-L1 promotor region-3	577	603	1095	1327
Relative luciferase activity	EV	GATA2				Relative luciferase activity	EV	GATA2				Relative luciferase activity	EV	GATA2
negative control 4.10	0.0860927	0.0868327				negative control 4.10	0.0664488	0.0826934				negative control 4.10	0.0661435	0.060022
PD-L1 promotor region-1	2.00336	4.21046				PD-L1 promotor region-1	1.44391	3.57108				PD-L1 promotor region-1	1.6158	2.26552
PD-L1 promotor region-2	0.0229008	0.0480054				PD-L1 promotor region-2	0.0240518	0.0420984				PD-L1 promotor region-2	0.0253807	0.0225275
PD-L1 promotor region-3	3.27392	12.3105				PD-L1 promotor region-3	2.44536	12.6663				PD-L1 promotor region-3	2.57627	8.47936
Fig. 7h
Fig. 7g
Primer1
	CT Mean	2^-CT	Relative to input				CT Mean	2^-CT	Relative to input
UC1_input (1/50 genome)	21.5139	3.33953e-07				BM1_input (1/50 genome)	24.5339	4.11693e-08
UC1igg	30.689	5.77684e-10	0.00345968			BM1igg	34.1672	5.1838e-11	0.00251828
UC1gata	26.2465	1.25604e-08	0.0752224			BM1gata	30.2936	7.59851e-10	0.0369135
UC2input (1/50 genome)	21.1291	4.36015e-07				BM2_input (1/50 genome)	24.8279	3.3578e-08
UC2igg	31.6882	2.89002e-10	0.00132565			BM2igg	33.9296	6.11192e-11	0.00364043
UC2gata	26.3832	1.14249e-08	0.0524062			BM2gata	31.3732	3.59532e-10	0.0214147
UC3input (1/50 genome)	24.7241	3.6082e-08				BM3input (1/50 genome)	24.5368	4.10845e-08
UC3igg	31.0893	4.37711e-10	0.024262			BM3igg	33.821	6.5897e-11	0.00320788
UC3gata	27.9326	3.90335e-09	0.21636			BM3gata	30.8666	5.1077e-10	0.0248643
UC4input (1/50 genome)	21.7011	2.933e-07				BM4input (1/50 genome)	25.416	2.23362e-08
UC4igg	30.755	5.51854e-10	0.00376307			BM4igg	33.9725	5.93296e-11	0.0053124
UC4gata	26.7017	9.16163e-09	0.0624727			BM4gata	31.158	4.17365e-10	0.0373711
UC5input (1/50 genome)	25.3765	2.29567e-08				BM5_input (1/50 genome)	25.4993	2.10842e-08
UC5igg	34.0962	5.44521e-11	0.00474389			BM5_igg	34.563	3.94012e-11	0.0037375
UC5gata	28.6614	2.35533e-09	0.205198			BM5_gata2	31.5391	3.20471e-10	0.0303991
Primer2
	CT Mean	2^-CT	Relative to input				CT Mean	2^-CT	Relative to input
UC1_input (1/50 genome)	25.1992	2.59587e-08				BM1_input (1/50 genome)	23.4037	9.01127e-08
UC1igg	34.0193	5.74339e-11	0.00442502			BM1igg	32.007	2.31709e-10	0.00514265
UC1gata	29.3024	1.51046e-09	0.116374			BM1gata	29.0078	1.85255e-09	0.0411163
UC2input (1/50 genome)	23.7728	6.97687e-08				BM2_input (1/50 genome)	21.7472	2.84075e-07
UC2igg	33.3987	8.8307e-11	0.00253142			BM2igg	33.3387	9.20578e-11	0.000648124
UC2gata	27.7302	4.49123e-09	0.128746			BM2gata	28.1672	3.31759e-09	0.0233572
UC3input (1/50 genome)	20.7887	5.52037e-07				BM3input (1/50 genome)	22.3566	1.86208e-07
UC3igg	32.2282	1.98761e-10	0.000720101			BM3igg	32.9249	1.22639e-10	0.00131723
UC3gata	24.9489	3.08765e-08	0.111864			BM3gata	26.9829	7.53963e-09	0.0809808
UC4input (1/50 genome)	20.8971	5.12106e-07				BM4input (1/50 genome)	24.7625	3.51356e-08
UC4igg	33.4508	8.51744e-11	0.000332644			BM4igg	34.5261	4.04216e-11	0.00230089
UC4gata	25.0476	2.88351e-08	0.112614			BM4gata	31.2393	3.94489e-10	0.0224552
UC5input (1/50 genome)	22.7291	1.4383e-07				BM5_input (1/50 genome)	23.825	6.72895e-08
UC5igg	32.7721	1.36337e-10	0.00189581			BM5_igg	36.2631	1.21261e-11	0.000360415
UC5gata	25.2022	2.59057e-08	0.360226			BM5_gata2	34.421	4.34744e-11	0.00129216
Fig. 7i
	Relative Cell Counts (%)
	T	GATA2	EV	GATA2+B	EV+B
	100	49.3976	61.4458	59.6386	62.6506
	100	45.3947	67.7632	61.1842	71.0526
	100	36.9048	51.7857	54.1667	58.3333
	100	42.3529	55.8824	55.2941	61.1765
	100	41.2698	61.9048	61.1111	67.4603
	100	35.8209	47.7612	49.2537	54.4776
	100	37.5	54.8077	56.7308	62.5
Fig. 7j
RT-qPCR, relative expression
	GATA2 （ΔΔCT）
	EV	GATA2-KD1	GATA2-KD2
	1.14555	0.408721	0.221958
	1.10831	0.418687	0.311393
	0.746133	0.273705	0.249328
Fig. 7k
	Quatification of β-gal stainning					β-gal stainning of CT-UC-MSCs used fro quatification					β-gal stainning of KD1-UC-MSCs used fro quatification								β-gal stainning of KD2-UC-MSCs used fro quatification
	CT	KD1	KD2
	43	68	78
	39	68	113
	25	66	102
	43	75	74
Fig. 7l
	FACS analysis of PD-L1 positive MSCs (%)
	EV	KD1	KD2
	76.2	62.2	61.7
	77.9	64.2	63.6
	67	51	49.3
	56.8	39.2	33.5
	69.5	32.6	38.8
Fig. 7m
	Relative Cell Counts (%)
	T	EV	Sh5	Sh7	EVB	Sh5B	Sh7B
	100	57.4468	64.8936	68.0851	68.0851	70.2128	71.2766
	100	59.5506	74.1573	78.6517	75.2809	77.5281	82.0225
	100	61.9048	76.1905	75	80.9524	82.1429	83.3333
	100	54.3689	76.699	66.0194	73.7864	84.466	75.7282
	100	49.0385	61.5385	65.3846	72.1154	75	73.0769
	100	58.0645	67.7419	68.8172	66.6667	73.1183	72.043

## Sheet: Supplementary. 7
Sup Fig. 7b
	Quatification of β-gal stainning				β-gal stainning of EV-BM (passage 15) used fro quatification											β-gal stainning of GATA2-BM (passage 15) used fro quatification
	EV passage15	GATA2 passage 15
	153	99
	109	61
	121	93
	103	90
Sup Fig. 7c
	FACS analysis of PD-L1 positive MSCs (%)
	EV	GATA2
	23.9	46.6
	21.4	35.8
	15.8	24.1
	14.3	38.8
	18.3	29.2
	17.2	29.7
Sup Fig. 7f
	T	GATA2	EV	GATA2+B	EV+B
	100	55.3064	67.4141	70.852	72.3468
	100	45.4955	57.2072	58.7087	62.6126
	100	47.0405	61.6822	59.8131	65.4206
	100	48.0519	69.6429	66.5584	74.513
	100	60.292	70.365	73.2847	75.4745
	100	65.9544	81.6239	82.4786	85.0427
	100	55.8299	71.3306	69.5473	72.9767
Sup Fig. 7g
	Relative Concentration of TNF-a (%)
	T	GATA2	EV	GATA2+B	EV+B
	100	23.9306	37.9191	35.7226	39.8844
	100	29.6211	38.1171	38.9208	40.7577
	100	27.1186	42.3729	45.0094	47.2693
	100	40.161	51.1756	55.3061	54.8824
	100	43.4813	51.9186	51.3407	55.7328
	100	33.9293	40.7307	43.1597	46.4633
Sup Fig. 7h
	Relative Concentration of IFN-r (%)
	T	GATA2	EV	GATA2+B	EV+B
	100	50.3191	63.9739	61.7378	65.3235
	100	49.6443	56.8157	57.9668	60.9571
	100	52.0656	59.9251	61.7907	64.4899
	100	53.0292	64.899	67.6159	69.0397
	100	55.6443	66.5843	68.0808	67.7321
	100	62.6035	70.8848	72.8607	74.822
Sup Fig. 7j
Sup Fig. 7m
	Relative proliferation rate (CFSE%)
	T	EV	Sh5	Sh7	EVB	Sh5B	Sh7B
	100	72.5678	74.9601	74.8006	79.9043	80.2233	80.0638
	100	68.1818	86.3636	84.4156	85.0649	87.987	92.2078
	100	63.961	76.1364	83.1169	81.1688	78.0844	87.013
	100	61.8012	70.1863	70.8075	75.4658	75.1553	74.2236
	100	56.3553	78.1011	79.0199	71.0567	84.5329	85.9112
	100	57.6271	80.2773	81.51	81.51	82.1263	83.359
Sup Fig. 7n
	Relative Concentration of TNF-a (%)
	T	EV	SH5	SH7	EV+B	SH5+B	SH7+B
	100	45.1471	56.7647	56.3235	57.5	60.2941	60.4412
	100	39.6352	50.4146	49.4196	52.073	60.5307	55.2239
	100	44.8382	53.4669	51.6179	57.1649	58.2435	59.0139
	100	42.1299	53.4726	52.5466	55.5559	60.417	59.4911
	100	32.3477	45.8787	42.0731	43.7645	50.3186	50.3186
	100	37.1308	49.789	43.6708	53.1645	51.8987	51.6877
Sup Fig. 7o
	Relative Concentration of IFN-r (%)
	T	EV	SH5	SH7	EV+B	SH5+B	SH7+B
	100	43.1664	63.295	68.0311	64.276	69.5535	78.5183
	100	37.1375	61.034	57.5032	63.0202	66.7718	64.9748
	100	42.8682	68.8829	58.794	68.6123	86.5481	88.5195
	100	56.3637	73.4091	72.5	68.8637	73.6364	70.2273
	100	53.9102	67.887	61.2314	73.877	77.2048	80.1998
	100	44.2368	63.7072	67.6012	61.215	72.1184	78.5047
